# Supplementary material for: Crystal structure and Hirshfeld surface analysis of (E)-2-[1-hy­droxy-2-(pyridin-2-yl)eth­yl]-4-[2-(4-meth­oxy­phen­yl)diazen-1-yl]phenol
Source: Acta Crystallogr E Crystallogr Commun. 2019 Apr 9;75(Pt 5):600–3. doi: 10.1107/S2056989019004377 (PMC6505601; doi:10.1107/S2056989019004377)
Supplement: Supplementary file 1 [file e-75-00600-sup1.cif]

##############################################################################
#                                                                            #
# This CIF contains the data in a paper accepted for publication in          #
# Acta Crystallographica Section E. It conforms to the requirements of       #
# Notes for Authors for Acta Crystallographica Section E, and has been       #
# peer reviewed under the auspices of the IUCr Commission on Journals.       #
#                                                                            #
# Full details of the Crystallographic Information File format               #
# are given in the paper "The Crystallographic Information File (CIF):       #
# a New Standard Archive File for Crystallography" by S. R. Hall, F. H.      #
# Allen and I. D. Brown [Acta Cryst. (1991), A47, 655-685].                  #
#                                                                            #
# The current version of the core CIF dictionary is obtainable from          #
# ftp://ftp.iucr.org/pub/cif_core.dic.                                       #
#                                                                            #
# Software is freely available for graphical display of the structure(s)     #
# in this CIF. For information consult the CIF software page                 #
# http://www.iucr.org/resources/cif/software.                                #
#                                                                            #
# This file may be used for bona fide research purposes within the           #
# scientific community so long as proper attribution is given to the journal # 
# article from which it was obtained.                                        #
#                                                                            #
##############################################################################
data_I
_database_code_depnum_ccdc_archive 'CCDC 959013'
_audit_creation_method     'SHELXL-2018/3'
_chemical_name_systematic
;\
(<i>E</i>)-2-[1-Hydroxy-2-(pyridin-2-yl)ethyl]-4-[2-(4-methoxyphenyl)diazen-\
1-yl]phenol
;
_chemical_name_common     ?
_chemical_formula_moiety     'C20 H19 N3 O3'
_chemical_formula_sum     'C20 H19 N3 O3'
_chemical_formula_iupac     'C20 H19 N3 O3'
_chemical_formula_weight     349.38
_chemical_melting_point     ?
_space_group_crystal_system     monoclinic
_space_group_name_H-M_alt     'P 21/c'
_space_group_name_Hall     '-P 2ybc'
loop_
    _space_group_symop_operation_xyz
    'x, y, z'
    '-x, y+1/2, -z+1/2'
    '-x, -y, -z'
    'x, -y-1/2, z-1/2'
_cell_length_a     18.451(5)
_cell_length_b     8.169(5)
_cell_length_c     11.591(5)
_cell_angle_alpha     90
_cell_angle_beta     100.059(5)
_cell_angle_gamma     90
_cell_volume     1720.2(14)
_cell_formula_units_Z     4
_cell_measurement_reflns_used     1490
_cell_measurement_theta_min     3.68
_cell_measurement_theta_max     26.0
_cell_measurement_temperature     296(2)
_exptl_crystal_description     needle
_exptl_crystal_colour     yellow
_exptl_crystal_size_max     0.300
_exptl_crystal_size_mid     0.250
_exptl_crystal_size_min     0.200
_exptl_crystal_density_diffrn     1.349
_exptl_crystal_density_meas     ?
_exptl_crystal_density_method     ?
_exptl_crystal_F_000     736
_exptl_absorpt_coefficient_mu     0.093
_exptl_absorpt_correction_type     multi-scan
_exptl_absorpt_process_details
;
(SADABS; Bruker, 2003)
;
_exptl_absorpt_correction_T_min     0.2811
_exptl_absorpt_correction_T_max     0.3969
_diffrn_ambient_temperature     296(2)
_diffrn_source     'sealed tube'
_diffrn_radiation_type     MoK\a
_diffrn_radiation_wavelength     0.71073
_diffrn_radiation_monochromator     graphite
_diffrn_measurement_device_type     'Bruker APEXII CCD area detector'
_diffrn_measurement_method     'phi and omega scans'
_diffrn_detector_area_resol_mean     ?
_diffrn_reflns_number     12516
_diffrn_reflns_av_R_equivalents     0.0559
_diffrn_reflns_av_unetI/netI     0.0603
_diffrn_reflns_theta_min     2.242
_diffrn_reflns_theta_max     26.000
_diffrn_reflns_theta_full     25.240
_diffrn_measured_fraction_theta_max     0.999
_diffrn_measured_fraction_theta_full     0.999
_diffrn_reflns_limit_h_min     -22
_diffrn_reflns_limit_h_max     13
_diffrn_reflns_limit_k_min     -10
_diffrn_reflns_limit_k_max     10
_diffrn_reflns_limit_l_min     -14
_diffrn_reflns_limit_l_max     14
_refine_special_details     ?
_reflns_number_total     3381
_reflns_number_gt     2169
_reflns_threshold_expression     'I > 2\s(I)'
_refine_ls_structure_factor_coef     Fsqd
_refine_ls_matrix_type     full
_refine_ls_R_factor_all     0.0914
_refine_ls_R_factor_gt     0.0448
_refine_ls_wR_factor_gt     0.0862
_refine_ls_wR_factor_ref     0.1002
_refine_ls_goodness_of_fit_ref     1.016
_refine_ls_restrained_S_all     1.016
_refine_ls_number_reflns     3381
_refine_ls_number_parameters     238
_refine_ls_number_restraints     0
_refine_ls_hydrogen_treatment     constr
_refine_ls_weighting_scheme     calc
_refine_ls_weighting_details
              'w=1/[\s^2^(Fo^2^)+(0.0428P)^2^+0.2309P] where P=(Fo^2^+2Fc^2^)/3'
_atom_sites_solution_hydrogens     geom
_atom_sites_solution_primary     direct
_atom_sites_solution_secondary     difmap
_refine_ls_shift/su_max     0.001
_refine_ls_shift/su_mean     0.000
_refine_diff_density_max     0.232
_refine_diff_density_min     -0.188
_refine_ls_extinction_method     none
_refine_ls_extinction_coef     .
loop_
    _atom_type_symbol
    _atom_type_description
    _atom_type_scat_dispersion_real
    _atom_type_scat_dispersion_imag
    _atom_type_scat_source
    'C' 'C' 0.0033 0.0016
                         'International Tables Vol C Tables 4.2.6.8 and 6.1.1.4'
    'H' 'H' 0.0000 0.0000
                         'International Tables Vol C Tables 4.2.6.8 and 6.1.1.4'
    'N' 'N' 0.0061 0.0033
                         'International Tables Vol C Tables 4.2.6.8 and 6.1.1.4'
    'O' 'O' 0.0106 0.0060
                         'International Tables Vol C Tables 4.2.6.8 and 6.1.1.4'
_computing_data_collection
;
APEX2 (Bruker, 2003)
;
_computing_cell_refinement
;
SAINT (Bruker, 2003)
;
_computing_data_reduction
;
SAINT (Bruker, 2003)
;
_computing_structure_solution
;
SHELXS2018 (Sheldrick, 2008)
;
_computing_structure_refinement
;
SHELXL2018 (Sheldrick, 2015)
;
_computing_molecular_graphics
;
PLATON (Spek, 2009) and Mercury (Macrae <i>et al.</i>,  2008)
;
_computing_publication_material
;
SHELXL2018 (Sheldrick, 2015), PLATON (Spek, 2009) and
publCIF (Westrip, 2010)
;
loop_
    _atom_site_type_symbol
    _atom_site_label
    _atom_site_fract_x
    _atom_site_fract_y
    _atom_site_fract_z
    _atom_site_U_iso_or_equiv
    _atom_site_adp_type
    _atom_site_calc_flag
    _atom_site_occupancy
    _atom_site_disorder_assembly
    _atom_site_disorder_group
    O O1 0.92494(7) 0.95556(14) 0.84820(10) 0.0173(3) Uani d 1 . .
    H H1 0.911689 1.038088 0.879019 0.026 Uiso calc 1 . .
    O O2 0.92659(7) 0.63827(16) 1.12657(10) 0.0192(3) Uani d 1 . .
    H H2 0.917704 0.591870 1.185268 0.029 Uiso calc 1 . .
    O O3 0.36888(7) 0.68602(17) 0.45972(11) 0.0273(4) Uani d 1 . .
    N N1 1.11161(8) 0.82930(19) 0.98278(13) 0.0185(4) Uani d 1 . .
    N N2 0.68013(9) 0.68483(19) 0.77772(13) 0.0211(4) Uani d 1 . .
    N N3 0.62436(9) 0.6015(2) 0.78765(13) 0.0215(4) Uani d 1 . .
    C C5 1.06621(10) 0.7859(2) 0.88320(16) 0.0165(4) Uani d 1 . .
    C C4 1.08607(10) 0.8094(2) 0.77434(16) 0.0180(4) Uani d 1 . .
    H H4 1.053929 0.778909 0.706776 0.022 Uiso calc 1 . .
    C C1 1.17713(11) 0.8933(2) 0.97259(17) 0.0208(5) Uani d 1 . .
    H H1A 1.209217 0.920515 1.041003 0.025 Uiso calc 1 . .
    C C2 1.20001(11) 0.9212(2) 0.86736(17) 0.0220(5) Uani d 1 . .
    H H2A 1.245666 0.967932 0.864834 0.026 Uiso calc 1 . .
    C C3 1.15317(10) 0.8778(2) 0.76592(16) 0.0205(5) Uani d 1 . .
    H H3 1.166638 0.894338 0.693146 0.025 Uiso calc 1 . .
    C C6 0.99387(10) 0.7089(2) 0.89526(16) 0.0184(4) Uani d 1 . .
    H H6A 1.003179 0.620943 0.952107 0.022 Uiso calc 1 . .
    H H6B 0.972356 0.660762 0.820624 0.022 Uiso calc 1 . .
    C C7 0.93790(10) 0.8263(2) 0.93306(15) 0.0155(4) Uani d 1 . .
    H H7 0.958956 0.873197 1.009369 0.019 Uiso calc 1 . .
    C C8 0.86746(10) 0.7372(2) 0.94404(15) 0.0150(4) Uani d 1 . .
    C C9 0.80465(10) 0.7454(2) 0.85966(16) 0.0171(4) Uani d 1 . .
    H H9 0.805051 0.809928 0.793644 0.021 Uiso calc 1 . .
    C C10 0.74100(10) 0.6607(2) 0.87024(15) 0.0167(4) Uani d 1 . .
    C C11 0.74037(10) 0.5601(2) 0.96750(16) 0.0200(5) Uani d 1 . .
    H H11 0.698601 0.499720 0.974301 0.024 Uiso calc 1 . .
    C C12 0.80215(10) 0.5512(2) 1.05329(15) 0.0176(4) Uani d 1 . .
    H H12 0.801859 0.485124 1.118536 0.021 Uiso calc 1 . .
    C C13 0.86500(10) 0.6403(2) 1.04309(15) 0.0155(4) Uani d 1 . .
    C C14 0.56281(10) 0.6283(2) 0.69611(16) 0.0199(5) Uani d 1 . .
    C C15 0.56281(10) 0.7290(2) 0.59953(16) 0.0208(5) Uani d 1 . .
    H H15 0.605862 0.782243 0.589646 0.025 Uiso calc 1 . .
    C C16 0.49943(11) 0.7506(2) 0.51820(17) 0.0216(5) Uani d 1 . .
    H H16 0.499724 0.818338 0.453772 0.026 Uiso calc 1 . .
    C C17 0.43502(10) 0.6707(2) 0.53292(16) 0.0213(5) Uani d 1 . .
    C C18 0.43565(11) 0.5659(2) 0.62726(16) 0.0235(5) Uani d 1 . .
    H H18 0.393131 0.509452 0.635834 0.028 Uiso calc 1 . .
    C C19 0.49901(10) 0.5451(2) 0.70808(16) 0.0228(5) Uani d 1 . .
    H H19 0.499085 0.474861 0.771220 0.027 Uiso calc 1 . .
    C C20 0.36725(11) 0.7824(3) 0.35657(17) 0.0298(5) Uani d 1 . .
    H H20A 0.318289 0.782488 0.311822 0.045 Uiso calc 1 . .
    H H20B 0.400634 0.736834 0.310239 0.045 Uiso calc 1 . .
    H H20C 0.381746 0.892552 0.378279 0.045 Uiso calc 1 . .
loop_
    _atom_site_aniso_label
    _atom_site_aniso_U_11
    _atom_site_aniso_U_22
    _atom_site_aniso_U_33
    _atom_site_aniso_U_12
    _atom_site_aniso_U_13
    _atom_site_aniso_U_23
    O1 0.0236(8) 0.0129(7) 0.0162(7) 0.0019(6) 0.0053(6) 0.0002(6)
    O2 0.0192(7) 0.0238(8) 0.0139(7) -0.0022(6) 0.0009(6) 0.0042(6)
    O3 0.0176(8) 0.0376(9) 0.0252(8) -0.0018(7) -0.0007(6) 0.0062(7)
    N1 0.0175(9) 0.0192(9) 0.0187(9) 0.0023(7) 0.0028(7) -0.0024(7)
    N2 0.0180(9) 0.0235(9) 0.0221(9) -0.0016(8) 0.0044(7) -0.0040(8)
    N3 0.0183(9) 0.0222(9) 0.0239(9) -0.0016(8) 0.0029(8) -0.0038(7)
    C5 0.0169(11) 0.0125(9) 0.0197(10) 0.0038(8) 0.0019(9) -0.0002(8)
    C4 0.0185(11) 0.0169(10) 0.0180(10) 0.0020(9) 0.0011(8) -0.0029(8)
    C1 0.0178(11) 0.0213(11) 0.0214(11) 0.0014(9) -0.0020(9) -0.0053(9)
    C2 0.0155(11) 0.0189(10) 0.0326(12) -0.0017(9) 0.0068(10) -0.0011(9)
    C3 0.0215(11) 0.0195(10) 0.0222(11) 0.0026(9) 0.0082(9) 0.0030(9)
    C6 0.0207(11) 0.0163(10) 0.0185(10) 0.0018(9) 0.0043(9) 0.0020(8)
    C7 0.0168(10) 0.0168(10) 0.0125(9) 0.0002(8) 0.0014(8) 0.0024(8)
    C8 0.0167(11) 0.0124(10) 0.0158(10) 0.0005(8) 0.0028(9) -0.0029(8)
    C9 0.0189(11) 0.0182(10) 0.0150(10) 0.0018(9) 0.0052(8) -0.0007(8)
    C10 0.0160(11) 0.0180(10) 0.0153(10) 0.0032(9) 0.0007(8) -0.0034(8)
    C11 0.0160(11) 0.0209(11) 0.0241(11) -0.0042(9) 0.0063(9) -0.0019(9)
    C12 0.0217(11) 0.0175(10) 0.0150(10) -0.0001(9) 0.0067(9) 0.0010(8)
    C13 0.0160(11) 0.0150(10) 0.0156(10) 0.0036(9) 0.0029(9) -0.0027(8)
    C14 0.0187(11) 0.0205(10) 0.0201(11) 0.0035(9) 0.0019(9) -0.0054(9)
    C15 0.0166(11) 0.0206(10) 0.0263(11) -0.0020(9) 0.0066(9) -0.0045(9)
    C16 0.0212(11) 0.0245(12) 0.0191(11) 0.0009(9) 0.0032(9) -0.0011(9)
    C17 0.0168(11) 0.0268(12) 0.0192(11) 0.0002(9) 0.0001(9) -0.0068(9)
    C18 0.0185(11) 0.0281(11) 0.0245(11) -0.0049(9) 0.0052(9) -0.0018(9)
    C19 0.0229(12) 0.0246(11) 0.0215(11) -0.0004(10) 0.0059(9) 0.0015(9)
    C20 0.0236(12) 0.0348(13) 0.0286(12) -0.0001(10) -0.0021(10) 0.0049(10)
_geom_special_details
;
 All esds (except the esd in the dihedral angle between two l.s. planes)
 are estimated using the full covariance matrix.  The cell esds are taken
 into account individually in the estimation of esds in distances, angles
 and torsion angles; correlations between esds in cell parameters are only
 used when they are defined by crystal symmetry.  An approximate (isotropic)
 treatment of cell esds is used for estimating esds involving l.s. planes.
;
loop_
    _geom_bond_atom_site_label_1
    _geom_bond_atom_site_label_2
    _geom_bond_site_symmetry_2
    _geom_bond_distance
    _geom_bond_publ_flag
    O1 C7 . 1.435(2) ?
    O1 H1 . 0.8200 ?
    O2 C13 . 1.358(2) ?
    O2 H2 . 0.8200 ?
    O3 C17 . 1.365(2) ?
    O3 C20 . 1.427(2) ?
    N1 C1 . 1.341(2) ?
    N1 C5 . 1.350(2) ?
    N2 N3 . 1.256(2) ?
    N2 C10 . 1.425(2) ?
    N3 C14 . 1.429(2) ?
    C5 C4 . 1.387(3) ?
    C5 C6 . 1.504(3) ?
    C4 C3 . 1.377(3) ?
    C4 H4 . 0.9300 ?
    C1 C2 . 1.378(3) ?
    C1 H1A . 0.9300 ?
    C2 C3 . 1.378(3) ?
    C2 H2A . 0.9300 ?
    C3 H3 . 0.9300 ?
    C6 C7 . 1.528(3) ?
    C6 H6A . 0.9700 ?
    C6 H6B . 0.9700 ?
    C7 C8 . 1.514(2) ?
    C7 H7 . 0.9800 ?
    C8 C9 . 1.381(2) ?
    C8 C13 . 1.401(2) ?
    C9 C10 . 1.387(3) ?
    C9 H9 . 0.9300 ?
    C10 C11 . 1.396(3) ?
    C11 C12 . 1.378(2) ?
    C11 H11 . 0.9300 ?
    C12 C13 . 1.392(3) ?
    C12 H12 . 0.9300 ?
    C14 C19 . 1.387(3) ?
    C14 C15 . 1.389(3) ?
    C15 C16 . 1.379(3) ?
    C15 H15 . 0.9300 ?
    C16 C17 . 1.392(3) ?
    C16 H16 . 0.9300 ?
    C17 C18 . 1.388(3) ?
    C18 C19 . 1.375(3) ?
    C18 H18 . 0.9300 ?
    C19 H19 . 0.9300 ?
    C20 H20A . 0.9600 ?
    C20 H20B . 0.9600 ?
    C20 H20C . 0.9600 ?
loop_
    _geom_angle_atom_site_label_1
    _geom_angle_atom_site_label_2
    _geom_angle_atom_site_label_3
    _geom_angle_site_symmetry_1
    _geom_angle_site_symmetry_3
    _geom_angle
    _geom_angle_publ_flag
    C7 O1 H1 . . 109.5 ?
    C13 O2 H2 . . 109.5 ?
    C17 O3 C20 . . 117.19(15) ?
    C1 N1 C5 . . 117.47(16) ?
    N3 N2 C10 . . 114.01(16) ?
    N2 N3 C14 . . 113.99(16) ?
    N1 C5 C4 . . 121.23(17) ?
    N1 C5 C6 . . 117.29(16) ?
    C4 C5 C6 . . 121.47(17) ?
    C3 C4 C5 . . 120.27(18) ?
    C3 C4 H4 . . 119.9 ?
    C5 C4 H4 . . 119.9 ?
    N1 C1 C2 . . 124.26(18) ?
    N1 C1 H1A . . 117.9 ?
    C2 C1 H1A . . 117.9 ?
    C1 C2 C3 . . 117.98(18) ?
    C1 C2 H2A . . 121.0 ?
    C3 C2 H2A . . 121.0 ?
    C4 C3 C2 . . 118.78(18) ?
    C4 C3 H3 . . 120.6 ?
    C2 C3 H3 . . 120.6 ?
    C5 C6 C7 . . 114.81(16) ?
    C5 C6 H6A . . 108.6 ?
    C7 C6 H6A . . 108.6 ?
    C5 C6 H6B . . 108.6 ?
    C7 C6 H6B . . 108.6 ?
    H6A C6 H6B . . 107.5 ?
    O1 C7 C8 . . 111.64(15) ?
    O1 C7 C6 . . 107.77(14) ?
    C8 C7 C6 . . 110.83(15) ?
    O1 C7 H7 . . 108.8 ?
    C8 C7 H7 . . 108.8 ?
    C6 C7 H7 . . 108.8 ?
    C9 C8 C13 . . 117.68(17) ?
    C9 C8 C7 . . 122.90(16) ?
    C13 C8 C7 . . 119.42(16) ?
    C8 C9 C10 . . 122.10(17) ?
    C8 C9 H9 . . 118.9 ?
    C10 C9 H9 . . 119.0 ?
    C9 C10 C11 . . 119.44(17) ?
    C9 C10 N2 . . 115.63(17) ?
    C11 C10 N2 . . 124.93(17) ?
    C12 C11 C10 . . 119.43(17) ?
    C12 C11 H11 . . 120.3 ?
    C10 C11 H11 . . 120.3 ?
    C11 C12 C13 . . 120.52(17) ?
    C11 C12 H12 . . 119.7 ?
    C13 C12 H12 . . 119.7 ?
    O2 C13 C12 . . 122.62(16) ?
    O2 C13 C8 . . 116.61(16) ?
    C12 C13 C8 . . 120.77(16) ?
    C19 C14 C15 . . 119.35(17) ?
    C19 C14 N3 . . 115.39(17) ?
    C15 C14 N3 . . 125.25(18) ?
    C16 C15 C14 . . 120.48(18) ?
    C16 C15 H15 . . 119.8 ?
    C14 C15 H15 . . 119.8 ?
    C15 C16 C17 . . 119.75(18) ?
    C15 C16 H16 . . 120.1 ?
    C17 C16 H16 . . 120.1 ?
    O3 C17 C18 . . 115.46(18) ?
    O3 C17 C16 . . 124.79(18) ?
    C18 C17 C16 . . 119.75(18) ?
    C19 C18 C17 . . 120.14(19) ?
    C19 C18 H18 . . 119.9 ?
    C17 C18 H18 . . 119.9 ?
    C18 C19 C14 . . 120.47(18) ?
    C18 C19 H19 . . 119.8 ?
    C14 C19 H19 . . 119.8 ?
    O3 C20 H20A . . 109.5 ?
    O3 C20 H20B . . 109.5 ?
    H20A C20 H20B . . 109.5 ?
    O3 C20 H20C . . 109.5 ?
    H20A C20 H20C . . 109.5 ?
    H20B C20 H20C . . 109.5 ?
loop_
    _geom_torsion_atom_site_label_1
    _geom_torsion_atom_site_label_2
    _geom_torsion_atom_site_label_3
    _geom_torsion_atom_site_label_4
    _geom_torsion_site_symmetry_1
    _geom_torsion_site_symmetry_2
    _geom_torsion_site_symmetry_3
    _geom_torsion_site_symmetry_4
    _geom_torsion
    _geom_torsion_publ_flag
    C10 N2 N3 C14 . . . . 178.77(15) ?
    C1 N1 C5 C4 . . . . -1.1(3) ?
    C1 N1 C5 C6 . . . . 177.95(16) ?
    N1 C5 C4 C3 . . . . 0.1(3) ?
    C6 C5 C4 C3 . . . . -178.93(17) ?
    C5 N1 C1 C2 . . . . 1.8(3) ?
    N1 C1 C2 C3 . . . . -1.3(3) ?
    C5 C4 C3 C2 . . . . 0.3(3) ?
    C1 C2 C3 C4 . . . . 0.2(3) ?
    N1 C5 C6 C7 . . . . 71.7(2) ?
    C4 C5 C6 C7 . . . . -109.2(2) ?
    C5 C6 C7 O1 . . . . 58.2(2) ?
    C5 C6 C7 C8 . . . . -179.36(15) ?
    O1 C7 C8 C9 . . . . 18.4(2) ?
    C6 C7 C8 C9 . . . . -101.8(2) ?
    O1 C7 C8 C13 . . . . -162.15(15) ?
    C6 C7 C8 C13 . . . . 77.7(2) ?
    C13 C8 C9 C10 . . . . -0.6(3) ?
    C7 C8 C9 C10 . . . . 178.84(17) ?
    C8 C9 C10 C11 . . . . -1.7(3) ?
    C8 C9 C10 N2 . . . . 178.37(16) ?
    N3 N2 C10 C9 . . . . 177.37(16) ?
    N3 N2 C10 C11 . . . . -2.6(3) ?
    C9 C10 C11 C12 . . . . 2.2(3) ?
    N2 C10 C11 C12 . . . . -177.81(17) ?
    C10 C11 C12 C13 . . . . -0.5(3) ?
    C11 C12 C13 O2 . . . . 178.50(16) ?
    C11 C12 C13 C8 . . . . -1.8(3) ?
    C9 C8 C13 O2 . . . . -177.94(15) ?
    C7 C8 C13 O2 . . . . 2.6(2) ?
    C9 C8 C13 C12 . . . . 2.3(3) ?
    C7 C8 C13 C12 . . . . -177.13(16) ?
    N2 N3 C14 C19 . . . . -176.48(16) ?
    N2 N3 C14 C15 . . . . 3.4(3) ?
    C19 C14 C15 C16 . . . . 2.2(3) ?
    N3 C14 C15 C16 . . . . -177.72(18) ?
    C14 C15 C16 C17 . . . . -0.1(3) ?
    C20 O3 C17 C18 . . . . -175.10(17) ?
    C20 O3 C17 C16 . . . . 4.5(3) ?
    C15 C16 C17 O3 . . . . 178.39(17) ?
    C15 C16 C17 C18 . . . . -2.1(3) ?
    O3 C17 C18 C19 . . . . -178.22(17) ?
    C16 C17 C18 C19 . . . . 2.2(3) ?
    C17 C18 C19 C14 . . . . -0.1(3) ?
    C15 C14 C19 C18 . . . . -2.0(3) ?
    N3 C14 C19 C18 . . . . 177.85(17) ?
loop_
    _geom_hbond_atom_site_label_D
    _geom_hbond_atom_site_label_H
    _geom_hbond_atom_site_label_A
    _geom_hbond_site_symmetry_A
    _geom_hbond_distance_DH
    _geom_hbond_distance_HA
    _geom_hbond_distance_DA
    _geom_hbond_angle_DHA
    _geom_hbond_publ_flag
    O1 H1 N1 3_777 0.82 2.04 2.801(2) 154 yes
    O2 H2 O1 4_576 0.82 1.91 2.686(2) 158 yes
    C4 H4 O2 4_575 0.93 2.47 3.165(2) 132 yes
    C3 H3 Cg2 2_756 0.93 2.82 3.593(3) 141 yes
    C19 H19 Cg3 2_646 0.93 2.98 3.841(3) 155 yes
_shelx_space_group_comment
;
The symmetry employed for this shelxl refinement is uniquely defined
by the following loop, which should always be used as a source of
symmetry information in preference to the above space-group names.
They are only intended as comments.
;
_shelx_estimated_absorpt_T_min     0.281
_shelx_estimated_absorpt_T_max     0.397
_shelx_hkl_file
;
   0   0   2   52.91    1.10
   0   0   2   55.82    1.04
   0   0   2   54.10    1.08
   0   0  -2   53.08    1.10
   0   0  -2   53.46    1.08
   0   0   3    0.05    0.10
   0   0  -3   -0.01    0.09
   0   0   3    0.01    0.10
   0   0   3    0.14    0.06
   0   0   4    0.58    0.16
   0   0   4    0.72    0.15
   0   0   4    0.61    0.09
   0   0  -4    0.61    0.14
   0   0   5    0.02    0.17
   0   0   5    0.12    0.10
   0   0  -5   -0.10    0.15
   0   0  -6    2.64    0.27
   0   0   6    2.63    0.27
   0   0   6    2.37    0.21
   0   0   7   -0.01    0.14
   0   0  -7    0.00    0.25
   0   0   7   -0.09    0.26
   0   0   8   14.81    0.45
   0   0   8   15.93    0.77
   0   0  -8   14.87    0.63
   0   0   9   -0.10    0.41
   0   0  -9    0.35    0.37
   0   0   9   -0.17    0.21
   0   0 -10    7.49    0.64
   0   0  10    9.40    0.45
   0   0  10    8.21    0.73
   0   0  11    0.70    0.52
   0   0 -11   -0.24    0.52
   0   0  12   46.40    1.62
   0   0 -12   44.12    1.56
   0   0  13    0.53    0.81
   0   0 -13   -0.89    0.78
   0   0 -14    3.05    0.95
   0   0  14    0.97    0.90
   0   0  15   -0.35    1.04
   0   1   0   -0.29    0.04
   0   1   0   -0.30    0.04
   0   1   0   -0.35    0.02
   0  -1   0   -0.33    0.03
   0   1  -1   12.16    0.31
   0   1   1   12.36    0.28
   0   1   1   11.72    0.29
   0   1  -1   11.84    0.28
   0  -1  -1   12.30    0.27
   0  -1   1   11.76    0.28
   0  -1  -1   11.95    0.28
   0  -1  -1   12.20    0.29
   0  -1   1   10.57    0.30
   0   1  -2  162.54    3.26
   0   1   2  169.17    3.20
   0   1   2  165.69    3.27
   0   1   2  170.99    3.20
   0  -1   2  167.67    3.20
   0  -1   2  166.34    3.26
   0  -1  -2  164.84    3.27
   0  -1  -2  169.21    3.20
   0  -1  -2  170.75    3.20
   0   1  -3   12.94    0.40
   0   1   3   13.09    0.40
   0   1   3   13.07    0.33
   0   1   3   13.41    0.32
   0  -1   3   12.43    0.41
   0  -1   3   12.79    0.37
   0  -1  -3   13.31    0.33
   0  -1  -3   13.64    0.33
   0  -1   3   13.02    0.33
   0   1   4    0.56    0.10
   0   1   4    0.61    0.13
   0   1   4    0.52    0.16
   0   1  -4    0.70    0.16
   0  -1  -4    0.61    0.12
   0  -1   4    0.46    0.16
   0  -1  -4    0.72    0.13
   0   1   5    3.53    0.31
   0   1   5    3.80    0.21
   0   1  -5    4.12    0.30
   0  -1   5    3.95    0.30
   0  -1  -5    4.20    0.25
   0  -1  -5    3.67    0.25
   0   1   6    3.04    0.22
   0   1   6    2.77    0.32
   0   1  -6    3.36    0.32
   0  -1  -6    3.03    0.26
   0  -1  -6    3.72    0.27
   0  -1   6    3.55    0.34
   0   1  -7    5.08    0.43
   0   1   7    4.48    0.41
   0   1   7    4.02    0.27
   0  -1   7    3.88    0.30
   0  -1   7    4.88    0.39
   0  -1  -7    4.64    0.39
   0   1   8   -0.12    0.36
   0   1   8    0.04    0.18
   0   1  -8    0.14    0.30
   0  -1  -8    0.32    0.28
   0  -1   8   -0.35    0.34
   0  -1   8    0.14    0.20
   0   1  -9    0.49    0.42
   0   1   9    0.42    0.44
   0   1   9    0.40    0.22
   0  -1   9    0.55    0.24
   0  -1   9   -0.05    0.45
   0  -1  -9    0.04    0.33
   0   1  10    7.31    0.45
   0   1 -10    7.64    0.67
   0   1  10    7.35    0.68
   0  -1  10    7.27    0.65
   0  -1 -10    8.20    0.69
   0  -1  10    7.35    0.45
   0   1 -11    0.01    0.55
   0   1  11   -0.53    0.51
   0  -1 -11   -0.19    0.57
   0  -1  11    0.24    0.53
   0   1  12   12.15    0.96
   0   1 -12   13.35    1.13
   0  -1  12   10.58    0.87
   0  -1 -12   10.73    0.88
   0   1 -13    1.22    0.79
   0   1  13    1.71    0.82
   0  -1  13    0.69    0.81
   0  -1 -13    1.91    0.82
   0   1 -14    1.07    0.99
   0   1  14    0.60    0.87
   0  -1 -14    1.19    0.96
   0  -1  14    0.61    0.92
   0   1 -15   -1.37    1.18
   0   1  15   -0.79    1.06
   0  -1  15   -1.78    1.05
   0   2   0  224.32    4.30
   0   2   0  223.98    4.26
   0  -2   0  217.12    4.29
   0  -2   0  227.13    4.33
   0  -2   0  226.10    4.27
   0   2   1    0.18    0.11
   0   2  -1    0.10    0.09
   0   2   1    0.15    0.08
   0   2   1    0.06    0.08
   0   2   1    0.13    0.11
   0   2  -1    0.00    0.09
   0  -2  -1    0.21    0.10
   0  -2  -1   -0.04    0.11
   0  -2   1    0.22    0.13
   0  -2   1    0.15    0.11
   0  -2  -1    0.12    0.08
   0   2   2   32.13    0.70
   0   2   2   31.39    0.69
   0   2  -2   30.56    0.75
   0   2  -2   31.60    0.70
   0   2   2   31.15    0.71
   0  -2  -2   31.17    0.71
   0  -2  -2   31.16    0.73
   0  -2  -2   31.69    0.67
   0  -2   2   30.86    0.71
   0   2   3   32.63    0.78
   0   2  -3   31.90    0.81
   0   2   3   32.81    0.73
   0   2   3   32.56    0.71
   0  -2   3   33.43    0.72
   0  -2   3   32.24    0.74
   0  -2  -3   32.11    0.74
   0  -2  -3   32.84    0.70
   0   2   4    0.24    0.16
   0   2  -4    0.54    0.19
   0   2   4    0.30    0.12
   0   2   4    0.13    0.13
   0  -2  -4    0.36    0.11
   0  -2   4    0.24    0.16
   0   2   5    8.27    0.32
   0   2   5    9.07    0.42
   0   2  -5    8.76    0.42
   0  -2  -5    8.56    0.32
   0  -2   5    8.41    0.39
   0   2   6    5.64    0.30
   0   2  -6    5.53    0.42
   0   2   6    6.03    0.42
   0  -2   6    7.14    0.41
   0  -2  -6    5.56    0.32
   0   2   7    0.75    0.21
   0   2   7    1.21    0.37
   0   2  -7    0.98    0.31
   0  -2  -7    0.70    0.24
   0  -2   7    1.19    0.30
   0   2  -8    2.34    0.44
   0   2   8    4.15    0.49
   0   2   8    2.77    0.25
   0  -2   8    2.60    0.42
   0  -2  -8    2.57    0.33
   0   2   9   13.75    0.50
   0   2  -9   12.89    0.83
   0   2   9   12.98    0.76
   0  -2   9   12.05    0.54
   0  -2   9   13.50    0.79
   0  -2  -9   12.74    0.65
   0   2  10    0.36    0.28
   0   2 -10   -0.29    0.51
   0   2  10    0.73    0.49
   0  -2  10    0.13    0.53
   0  -2  10    0.49    0.30
   0  -2 -10   -0.75    0.38
   0   2 -11    3.14    0.68
   0   2  11    3.64    0.67
   0  -2  11    3.85    0.40
   0  -2 -11    5.35    0.66
   0  -2  11    3.45    0.66
   0   2 -12    0.27    0.66
   0   2  12    0.02    0.70
   0  -2  12   -0.25    0.64
   0  -2 -12    0.50    0.67
   0   2  13    0.09    0.74
   0   2 -13   -1.11    0.83
   0  -2 -13    0.57    0.82
   0  -2  13    0.67    0.80
   0   2 -14   -1.00    0.97
   0   2  14   -1.05    0.86
   0  -2  14   -0.76    0.90
   0   3   0    0.03    0.11
   0   3   0    0.01    0.06
   0  -3   0    0.09    0.14
   0  -3   0   -0.17    0.11
   0  -3   0   -0.04    0.14
   0   3  -1   10.46    0.35
   0   3   1    9.61    0.34
   0   3   1    9.54    0.28
   0   3  -1    9.16    0.37
   0  -3  -1    9.54    0.32
   0  -3  -1    9.90    0.35
   0   3   2   27.96    0.70
   0   3  -2   28.24    0.70
   0   3   2   29.09    0.68
   0   3  -2   27.72    0.75
   0  -3  -2   28.64    0.73
   0  -3  -2   29.04    0.66
   0   3   3  142.92    2.82
   0   3  -3  139.15    2.82
   0   3   3  141.41    2.85
   0   3  -3  142.20    2.90
   0  -3  -3  139.92    2.77
   0   3   4    0.53    0.19
   0   3  -4    0.42    0.21
   0   3   4    0.32    0.16
   0  -3  -4    0.17    0.13
   0   3  -5   17.73    0.65
   0   3   5   17.63    0.60
   0   3   5   17.68    0.52
   0  -3   5   17.17    0.54
   0  -3  -5   16.77    0.48
   0   3  -6    1.26    0.31
   0   3   6    0.70    0.28
   0   3   6    0.79    0.20
   0  -3  -6    0.51    0.19
   0  -3   6    1.06    0.25
   0   3   7    7.20    0.57
   0   3   7    8.84    0.43
   0   3  -7    8.30    0.67
   0  -3   7    8.37    0.52
   0  -3  -7    8.77    0.44
   0   3   8    1.36    0.43
   0   3  -8    1.29    0.47
   0   3   8    1.21    0.28
   0  -3  -8    1.31    0.31
   0  -3   8    0.52    0.36
   0   3   9    1.02    0.49
   0   3  -9    0.72    0.49
   0   3   9    1.12    0.31
   0  -3   9    1.88    0.52
   0  -3  -9    1.42    0.37
   0   3  10   -0.16    0.53
   0   3 -10   -0.43    0.56
   0   3  10   -0.51    0.34
   0  -3 -10    0.38    0.44
   0  -3  10    1.53    0.58
   0   3  11    2.67    0.68
   0   3 -11    1.25    0.67
   0  -3  11    1.65    0.62
   0  -3 -11    2.06    0.60
   0  -3  11    1.76    0.43
   0   3  12    3.67    0.76
   0   3 -12    2.98    0.80
   0  -3 -12    3.96    0.76
   0  -3  12    2.01    0.74
   0   3  13   -0.99    0.80
   0   3 -13    2.19    0.85
   0  -3  13   -1.41    0.80
   0   3  14   12.25    1.14
   0   3 -14   10.89    1.22
   0  -3  14   10.43    1.15
   0   4   0    2.98    0.27
   0  -4   0    3.20    0.24
   0  -4   0    3.41    0.29
   0  -4   0    3.40    0.27
   0   4   1    0.91    0.14
   0   4  -1    0.73    0.21
   0   4  -1    0.49    0.18
   0   4   1    0.83    0.19
   0  -4  -1    0.80    0.19
   0  -4  -1    0.62    0.23
   0   4   2    3.49    0.29
   0   4  -2    2.04    0.27
   0   4  -2    2.57    0.26
   0  -4  -2    2.51    0.23
   0   4  -3    1.14    0.24
   0   4   3    0.95    0.21
   0   4   3    1.10    0.20
   0   4  -3    0.81    0.26
   0  -4  -3    0.83    0.17
   0  -4   3    0.87    0.14
   0   4   4   17.10    0.59
   0   4  -4   17.45    0.59
   0   4   4   16.75    0.58
   0   4  -4   17.44    0.67
   0  -4   4   16.72    0.48
   0  -4  -4   17.32    0.50
   0   4   5   18.37    0.66
   0   4   5   19.51    0.62
   0   4  -5   15.27    0.72
   0  -4  -5   18.52    0.53
   0  -4   5   18.14    0.55
   0   4   6    0.23    0.33
   0   4   6    0.44    0.26
   0   4  -6   -0.22    0.33
   0  -4   6   -0.03    0.26
   0  -4  -6   -0.03    0.19
   0   4   7    0.92    0.30
   0   4  -7    1.59    0.44
   0   4   7    1.26    0.43
   0  -4  -7    1.28    0.26
   0  -4   7    0.28    0.29
   0   4   8    0.65    0.43
   0   4   8    0.44    0.33
   0   4  -8    0.02    0.47
   0  -4  -8    0.07    0.29
   0  -4   8   -0.32    0.34
   0   4   9    0.00    0.46
   0   4  -9    0.06    0.52
   0   4   9    0.10    0.35
   0  -4  -9    0.29    0.38
   0  -4   9    0.47    0.51
   0   4 -10   -0.12    0.59
   0   4  10    0.40    0.54
   0   4  10    0.03    0.40
   0  -4 -10    0.29    0.46
   0  -4  10    0.12    0.53
   0   4  11    2.22    0.73
   0   4 -11    2.54    0.77
   0  -4 -11    3.75    0.69
   0  -4  11    3.22    0.72
   0   4 -12    2.61    0.82
   0   4  12    3.23    0.83
   0  -4  12    3.38    0.81
   0   4 -13   -0.28    0.93
   0   4  13    0.57    0.83
   0  -4  13    0.47    0.88
   0   4 -14    1.11    1.13
   0   4  14    0.23    0.88
   0  -4  14    0.83    1.04
   0   5   0    0.11    0.23
   0  -5   0    0.28    0.22
   0  -5   0    0.51    0.21
   0  -5   0    0.05    0.24
   0   5   1    3.05    0.23
   0   5  -1    3.44    0.34
   0   5   1    3.68    0.33
   0  -5  -1    3.53    0.31
   0  -5   1    3.52    0.36
   0  -5   1    3.49    0.37
   0  -5  -1    3.84    0.33
   0   5  -2    6.29    0.45
   0   5   2    6.37    0.42
   0   5   2    6.40    0.34
   0   5  -2    6.56    0.44
   0  -5  -2    7.47    0.38
   0   5  -3    4.99    0.48
   0   5  -3    4.77    0.40
   0   5   3    4.93    0.41
   0   5   3    5.28    0.33
   0  -5  -3    4.18    0.35
   0   5  -4    0.62    0.34
   0   5   4    1.86    0.29
   0   5  -4    1.56    0.29
   0   5   4    1.59    0.28
   0  -5  -4    1.73    0.23
   0  -5   4    1.10    0.18
   0   5   5    0.80    0.29
   0   5   5    0.84    0.31
   0   5  -5    0.65    0.39
   0  -5  -5    0.62    0.20
   0  -5   5    0.37    0.22
   0   5   6    9.71    0.62
   0   5   6    9.30    0.66
   0   5  -6    9.22    0.76
   0  -5   6    9.55    0.47
   0  -5  -6    9.69    0.45
   0   5   7    2.00    0.49
   0   5   7    1.60    0.43
   0   5  -7    1.30    0.51
   0  -5   7    1.41    0.35
   0  -5  -7    1.68    0.31
   0   5   8   10.86    0.74
   0   5  -8    9.68    0.78
   0   5   8   10.08    0.77
   0  -5  -8   10.56    0.61
   0  -5   8   10.05    0.63
   0   5  -9   -0.18    0.59
   0   5   9    0.43    0.52
   0   5   9    0.57    0.49
   0  -5  -9   -0.29    0.41
   0  -5   9   -0.01    0.44
   0   5  10   -0.29    0.57
   0   5  10   -0.09    0.62
   0   5 -10    0.43    0.65
   0  -5  10   -0.20    0.61
   0  -5 -10    0.11    0.55
   0   5  11    0.13    0.66
   0   5 -11    0.16    0.74
   0  -5  11    0.55    0.71
   0   5 -12    1.39    0.85
   0   5  12    0.11    0.82
   0  -5  12   -2.03    0.80
   0   5 -13    1.55    1.08
   0   5  13    0.86    0.86
   0   6   0    0.42    0.34
   0  -6   0    0.41    0.35
   0  -6   0    0.69    0.35
   0   6   1    0.73    0.34
   0   6  -1    1.08    0.38
   0  -6   1    0.94    0.39
   0  -6  -1    0.01    0.29
   0  -6   1    0.94    0.39
   0   6   2    0.12    0.33
   0   6   2    0.27    0.19
   0   6  -2    0.57    0.38
   0  -6  -2    0.36    0.27
   0   6   3    1.99    0.40
   0   6  -3    1.34    0.38
   0   6   3    1.44    0.28
   0   6  -3    1.52    0.43
   0  -6  -3    1.18    0.27
   0   6  -4    3.91    0.49
   0   6  -4    5.24    0.56
   0   6   4    5.10    0.51
   0   6   4    5.55    0.47
   0  -6  -4    5.28    0.43
   0   6   5    0.02    0.36
   0   6  -5    1.54    0.47
   0   6   5    0.23    0.39
   0  -6  -5    0.41    0.25
   0   6   6   -0.26    0.41
   0   6   6   -0.14    0.46
   0   6  -6    0.25    0.49
   0  -6   6    0.79    0.28
   0  -6  -6    0.71    0.31
   0   6   7    1.76    0.47
   0   6  -7    2.12    0.60
   0   6   7    0.89    0.47
   0  -6   7    1.95    0.36
   0  -6  -7    2.08    0.41
   0   6  -8    1.07    0.63
   0   6   8    0.25    0.51
   0   6   8    0.12    0.52
   0  -6  -8    0.87    0.41
   0   6  -9    1.83    0.70
   0   6   9    1.62    0.63
   0   6   9    2.41    0.63
   0  -6  -9    0.91    0.52
   0   6 -10   -0.68    0.73
   0   6  10    0.06    0.65
   0   6  10    0.23    0.67
   0   6  11    1.35    0.75
   0   6 -11    1.20    0.85
   0   6  12    0.34    0.87
   0   6 -12    0.00    0.98
   0   7   0    0.28    0.39
   0  -7   0    0.05    0.39
   0  -7   0    0.29    0.40
   0   7   1    0.89    0.45
   0   7  -1    0.79    0.42
   0  -7   1    0.99    0.44
   0  -7   1    1.03    0.45
   0  -7  -1    1.71    0.35
   0   7   2    1.86    0.47
   0   7  -2    1.07    0.46
   0  -7   2    1.54    0.48
   0  -7  -2    1.61    0.38
   0  -7   2    2.24    0.49
   0   7   3    5.40    0.43
   0   7   3    4.99    0.55
   0   7  -3    4.43    0.55
   0  -7   3    4.79    0.57
   0  -7  -3    5.58    0.46
   0  -7   3    5.03    0.60
   0   7  -4   -0.50    0.46
   0   7   4   -0.32    0.42
   0   7   4   -0.15    0.32
   0   7  -4    0.11    0.48
   0  -7  -4   -0.23    0.32
   0   7  -5    6.61    0.69
   0   7   5    5.81    0.54
   0   7   5    5.32    0.58
   0  -7  -5    5.19    0.44
   0   7  -6    0.26    0.57
   0   7   6    0.08    0.46
   0   7   6    0.67    0.51
   0  -7  -6    0.02    0.37
   0   7   7    3.74    0.62
   0   7   7    4.34    0.67
   0   7  -7    3.02    0.72
   0  -7  -7    4.25    0.49
   0   7   8   -0.60    0.58
   0   7   8    0.58    0.62
   0   7  -8    0.98    0.67
   0  -7  -8    0.02    0.48
   0   7   9    1.75    0.62
   0   7  -9    1.51    0.80
   0   7   9    1.23    0.74
   0   7  10   -0.09    0.72
   0   7 -10   -1.13    0.80
   0   7  10    0.30    0.76
   0   7  11   -0.33    0.81
   0   7 -11    0.24    0.94
   0   8   0    2.84    0.59
   0  -8   0    3.11    0.51
   0   8  -1   -0.22    0.47
   0   8   1    1.33    0.53
   0  -8   1    0.66    0.52
   0  -8   1    1.35    0.53
   0  -8  -1    1.84    0.47
   0   8   2   -0.21    0.48
   0   8  -2   -0.07    0.52
   0  -8   2    0.02    0.52
   0  -8   2    0.38    0.53
   0  -8  -2    0.85    0.45
   0   8  -3    3.27    0.59
   0   8   3    3.32    0.61
   0  -8   3    4.48    0.67
   0  -8   3    2.57    0.63
   0  -8  -3    2.33    0.46
   0   8   4    0.27    0.40
   0   8  -4   -0.18    0.55
   0   8   4   -0.06    0.55
   0  -8   4   -1.01    0.58
   0  -8   4   -0.26    0.63
   0  -8  -4   -0.65    0.40
   0   8   5    0.13    0.47
   0   8   5    1.29    0.61
   0  -8  -5    0.05    0.41
   0   8  -6   -0.39    0.66
   0   8   6    1.13    0.66
   0   8   6   -0.16    0.53
   0  -8  -6    0.18    0.46
   0   8   7    0.07    0.57
   0   8   7   -0.02    0.71
   0   8  -7   -0.70    0.69
   0  -8  -7    0.51    0.51
   0   8   8    0.41    0.77
   0   8   8    0.61    0.64
   0   8  -8    0.42    0.76
   0  -8  -8    1.07    0.63
   0   8  -9    0.29    0.82
   0   8   9    0.59    0.83
   0   8   9    0.89    0.73
   0   8  10   -0.51    0.97
   0   8 -10    0.49    0.94
   0   8  10    1.29    0.81
   0   9   0   -0.28    0.56
   0  -9   0    1.41    0.52
   0   9   1    1.69    0.61
   0   9  -1    1.05    0.59
   0  -9  -1    0.61    0.51
   0  -9   1    1.35    0.61
   0   9  -2    2.96    0.73
   0   9   2    4.54    0.72
   0  -9   2    3.66    0.71
   0  -9   2    3.31    0.70
   0  -9  -2    4.33    0.58
   0   9   3    0.63    0.64
   0   9  -3    0.36    0.61
   0  -9  -3   -0.30    0.46
   0  -9   3    0.92    0.71
   0  -9   3    1.82    0.72
   0   9   4    0.64    0.66
   0   9  -4    1.06    0.77
   0  -9  -4    0.44    0.51
   0  -9   4    1.33    0.73
   0  -9   4   -0.08    0.72
   0   9   5   -0.47    0.69
   0  -9  -5    0.99    0.51
   0  -9   5    0.38    0.73
   0  -9   5    0.93    0.76
   0   9   6    3.08    0.83
   0  -9   6    2.07    0.88
   0  -9   6    3.71    0.89
   0  -9  -6    2.69    0.59
   0   9   7    0.97    0.83
   0   9   7   -0.07    0.73
   0  -9   7   -0.20    0.91
   0  -9   7   -1.35    0.83
   0   9   8    0.84    0.80
   0   9   8    2.22    0.94
   0  10   0    3.67    0.81
   0 -10   0    3.94    0.78
   0  10   1    0.49    0.71
   0  10  -1   -0.01    0.74
   0 -10  -1   -0.65    0.61
   0 -10   1    0.98    0.63
   0  10  -2    2.19    0.82
   0  10   2    0.67    0.77
   0 -10   2    2.30    0.80
   0 -10  -2    3.11    0.64
   0  10  -3    1.00    0.79
   0  10   3    0.05    0.76
   0 -10   3    0.75    0.78
   0 -10  -3    0.52    0.60
   0 -10   3   -0.69    0.76
   0  10   4    1.89    0.87
   0 -10   4    0.52    0.81
   0 -10  -4    1.66    0.61
   0 -10   4    0.94    0.83
   0  10   5   -0.74    0.84
   0 -10  -5    1.21    0.66
   0 -10   5    0.78    0.89
   0 -10   5   -0.53    0.88
   0  10   6    2.27    0.96
   0 -10   6    1.73    1.01
   0 -10   6    2.30    1.00
  -1   0  15    0.21    1.02
   1   0 -14   -0.90    0.94
  -1   0  14   -0.62    0.93
   1   0 -13    2.44    0.81
  -1   0  13   -0.91    0.65
   1   0 -12    0.23    0.64
  -1   0  12    1.16    0.69
  -1   0  11    0.22    0.54
   1   0 -11    0.51    0.56
  -1   0  11   -0.02    0.30
  -1   0  10   15.69    0.94
   1   0 -10   14.32    0.77
  -1   0  10   14.67    0.55
  -1   0   9   -0.22    0.23
  -1   0   9    0.05    0.44
   1   0  -9    0.33    0.34
  -1   0   8    1.27    0.43
  -1   0   8    0.91    0.19
   1   0  -8    1.53    0.32
   1   0  -7    0.20    0.23
  -1   0   7    0.10    0.17
  -1   0   7    0.04    0.26
   1   0  -6    4.95    0.34
  -1   0   6    5.46    0.38
  -1   0   6    5.84    0.27
  -1   0   5   -0.11    0.12
   1   0  -5    0.15    0.15
  -1   0   5    0.09    0.17
  -1   0   4  114.77    2.30
   1   0  -4  115.44    2.31
  -1   0   4  117.46    2.27
  -1   0   4  117.30    2.38
  -1   0   3    0.07    0.07
  -1   0   3    0.01    0.09
   1   0  -3   -0.06    0.08
  -1   0   2    6.57    0.19
   1   0  -2    6.65    0.18
  -1   0   2    6.30    0.18
   1   0   1   -0.04    0.04
  -1   0  -1    0.00    0.04
   1   0   2   36.33    0.76
  -1   0  -2   35.90    0.76
  -1   0  -2   35.91    0.78
   1   0   2   36.29    0.77
   1   0   3    0.11    0.11
  -1   0  -3   -0.01    0.08
   1   0   3   -0.04    0.04
  -1   0  -3   -0.01    0.14
   1   0   3    0.00    0.11
  -1   0  -4    2.83    0.22
   1   0   4    2.84    0.13
   1   0   4    2.67    0.23
  -1   0  -5   -0.20    0.16
   1   0   5   -0.09    0.17
   1   0   5   -0.05    0.09
   1   0   6    0.68    0.12
   1   0   6    0.47    0.23
  -1   0  -6    0.43    0.21
  -1   0  -7   -0.17    0.23
   1   0   7   -0.09    0.26
   1   0   7   -0.07    0.13
   1   0   8   11.83    0.73
  -1   0  -8   13.10    0.63
   1   0   8   12.00    0.38
  -1   0  -9    0.17    0.36
   1   0   9   -0.17    0.18
   1   0   9    0.62    0.38
  -1   0 -10    4.56    0.60
   1   0  10    3.77    0.61
  -1   0 -11   -0.33    0.59
   1   0  11    0.49    0.57
  -1   0 -12    6.43    0.80
  -1   0 -13   -0.63    0.81
   1   0  13   -0.59    0.76
  -1   0 -14   -1.63    0.92
   1   0  14   -0.66    0.84
   1   0  15    0.55    1.06
  -1   0 -15    3.69    1.11
  -1   1  15    3.15    1.01
   1   1 -15    4.40    1.21
  -1  -1  15    2.76    1.11
  -1   1  14    0.89    0.93
   1   1 -14   -1.39    0.94
  -1  -1  14    0.95    1.00
   1   1 -13    3.49    0.84
  -1   1  13    4.68    0.89
   1  -1 -13    4.67    0.86
  -1  -1  13    2.37    0.81
   1   1 -12    9.55    0.87
  -1   1  12    7.41    0.85
   1  -1 -12    7.19    0.79
  -1  -1  12    8.21    0.89
  -1   1  11    6.36    0.50
   1   1 -11    5.49    0.66
  -1   1  11    4.40    0.68
   1  -1 -11    5.14    0.67
  -1  -1  11    4.50    0.39
  -1  -1  11    5.54    0.74
  -1   1  10    1.12    0.52
   1   1 -10    2.06    0.51
  -1   1  10    1.69    0.29
   1  -1 -10    2.23    0.45
  -1  -1  10    1.75    0.30
  -1  -1  10    1.55    0.52
  -1   1   9    1.30    0.44
   1   1  -9    1.10    0.39
  -1   1   9    1.14    0.25
  -1  -1   9    1.03    0.49
  -1  -1   9    1.16    0.26
   1  -1  -9    1.18    0.34
   1   1  -8    0.19    0.32
  -1   1   8    0.07    0.36
  -1   1   8   -0.04    0.20
   1  -1  -8   -0.28    0.27
  -1  -1   8    0.06    0.32
  -1  -1   8    0.15    0.20
  -1   1   7    0.17    0.27
  -1   1   7    0.81    0.19
   1   1  -7    0.79    0.29
  -1  -1   7    0.35    0.17
   1  -1  -7    0.41    0.21
  -1  -1   7    0.40    0.32
   1   1  -6    8.43    0.43
  -1   1   6    8.42    0.46
  -1   1   6    9.16    0.33
   1  -1  -6    9.31    0.38
  -1  -1   6    8.91    0.47
   1   1  -5    1.63    0.21
  -1   1   5    1.49    0.24
  -1   1   5    1.86    0.17
  -1   1   5    1.69    0.16
   1  -1  -5    1.90    0.19
   1  -1  -5    2.01    0.20
  -1  -1   5    1.51    0.22
  -1   1   4   68.20    1.41
  -1   1   4   63.10    1.29
   1   1  -4   61.83    1.36
  -1   1   4   63.12    1.28
   1  -1  -4   63.79    1.30
   1  -1  -4   62.13    1.30
   1   1  -3   19.62    0.50
  -1   1   3   19.45    0.42
  -1   1   3   19.71    0.46
  -1   1   3   18.70    0.51
  -1  -1   3   19.22    0.51
   1  -1  -3   19.39    0.43
   1  -1  -3   19.43    0.46
   1   1  -2  133.44    2.64
  -1   1   2  136.07    2.57
  -1   1   2  135.03    2.60
  -1   1   2  134.34    2.66
  -1  -1   2  136.15    2.65
   1  -1  -2  134.94    2.60
   1  -1  -2  134.22    2.57
   1   1  -1   42.29    0.89
  -1   1   1   43.32    0.88
   1  -1  -1   43.21    0.88
  -1  -1   1   43.46    0.90
  -1  -1   1   42.28    0.88
   1  -1  -1   43.34    0.80
   1  -1  -1   44.25    0.86
  -1   1   0   14.53    0.33
   1   1   0   14.91    0.33
  -1   1   0   12.82    0.33
  -1  -1   0   15.35    0.31
  -1  -1   0   15.21    0.33
   1  -1   0   13.36    0.33
  -1   1  -1    9.19    0.23
   1   1   1    8.83    0.23
   1   1   1    9.29    0.24
  -1   1  -1    9.19    0.27
   1   1   1    8.75    0.23
  -1  -1  -1    8.79    0.24
  -1  -1  -1    9.39    0.23
   1  -1   1    9.36    0.20
  -1  -1  -1    9.14    0.23
   1  -1   1    8.96    0.27
   1  -1   1    9.29    0.23
   1   1   2   37.83    0.78
   1   1   2   37.96    0.77
   1   1   2   38.60    0.83
  -1   1  -2   36.88    0.83
  -1   1  -2   37.70    0.79
  -1   1  -2   37.90    0.77
  -1  -1  -2   37.41    0.83
  -1  -1  -2   38.20    0.78
  -1  -1  -2   38.51    0.77
   1  -1   2   37.80    0.77
   1  -1   2   38.55    0.84
   1  -1   2   38.21    0.79
   1   1   3   12.21    0.34
  -1   1  -3   12.02    0.37
  -1   1  -3   12.01    0.40
   1   1   3   12.78    0.30
   1   1   3   13.60    0.40
   1  -1   3   12.74    0.36
   1  -1   3   11.99    0.31
  -1  -1  -3   12.93    0.31
  -1  -1  -3   12.25    0.34
   1   1   4    0.17    0.08
  -1   1  -4    0.13    0.15
   1   1   4    0.04    0.15
  -1  -1  -4    0.20    0.12
  -1  -1  -4    0.10    0.10
   1  -1   4    0.18    0.14
   1  -1   4    0.14    0.11
   1   1   5   15.82    0.55
  -1   1  -5   16.37    0.55
   1   1   5   16.55    0.40
  -1  -1  -5   16.85    0.42
   1  -1   5   15.61    0.52
   1  -1   5   16.67    0.42
  -1  -1  -5   16.35    0.49
  -1   1  -6    1.08    0.26
   1   1   6    0.80    0.14
   1   1   6    0.96    0.26
   1  -1   6    1.28    0.18
   1  -1   6    0.63    0.22
  -1  -1  -6    0.87    0.19
  -1  -1  -6    1.09    0.20
   1   1   7    0.74    0.28
   1   1   7    1.28    0.17
  -1   1  -7    1.15    0.29
   1  -1   7    1.62    0.19
   1  -1   7    1.63    0.30
  -1  -1  -7    1.07    0.27
   1  -1   7    1.58    0.21
   1   1   8    6.11    0.30
  -1   1  -8    6.63    0.55
   1   1   8    5.53    0.50
   1  -1   8    6.16    0.40
   1  -1   8    6.31    0.32
   1  -1   8    6.40    0.54
  -1  -1  -8    6.87    0.51
   1   1   9    0.65    0.21
  -1   1  -9    0.00    0.41
   1   1   9    0.62    0.41
   1  -1   9    0.79    0.41
  -1  -1  -9    0.95    0.35
   1  -1   9    0.79    0.20
   1  -1   9    0.76    0.29
  -1   1 -10    0.71    0.51
   1   1  10    0.36    0.24
   1   1  10    0.01    0.54
  -1  -1 -10    0.68    0.49
   1  -1  10    0.23    0.51
   1  -1  10    0.17    0.24
  -1   1 -11    5.14    0.73
   1   1  11    4.65    0.70
   1  -1  11    6.22    0.76
  -1  -1 -11    6.32    0.68
  -1   1 -12   -0.17    0.71
   1   1  12   -0.31    0.62
   1  -1  12    0.70    0.70
  -1  -1 -12   -0.54    0.68
  -1   1 -13   11.17    1.02
   1   1  13    9.88    0.98
   1  -1  13    9.71    0.92
  -1  -1 -13   10.91    1.01
  -1   1 -14    7.82    1.11
   1   1  14    5.31    0.93
   1  -1  14    6.04    1.06
  -1  -1 -14    6.25    1.06
  -1   1 -15    1.98    1.16
   1   1  15   -0.07    1.00
   1  -1  15   -0.61    1.01
   1   2 -15   -1.91    1.10
  -1   2  15   -0.74    0.99
  -1  -2  15    0.04    1.08
   1   2 -14    2.69    1.00
  -1   2  14   -0.01    0.85
  -1  -2  14   -0.34    1.00
  -1   2  13    9.00    1.01
   1   2 -13    9.68    0.99
  -1  -2  13    7.03    0.89
   1   2 -12    8.53    0.91
  -1   2  12    8.88    0.88
  -1  -2  12   11.24    0.93
   1  -2 -12    9.29    0.84
   1   2 -11    4.40    0.73
  -1   2  11    5.00    0.67
  -1   2  11    5.52    0.44
  -1  -2  11    4.97    0.45
  -1  -2  11    5.39    0.72
   1  -2 -11    4.63    0.54
  -1   2  10    1.43    0.53
  -1   2  10    0.56    0.30
   1   2 -10    0.67    0.50
  -1  -2  10    1.39    0.54
   1  -2 -10    0.62    0.39
  -1  -2  10    0.91    0.33
   1   2  -9   17.40    0.89
  -1   2   9   16.84    0.59
  -1   2   9   16.86    0.84
  -1  -2   9   14.59    0.82
  -1  -2   9   15.48    0.63
   1  -2  -9   15.16    0.67
   1   2  -8    0.04    0.31
  -1   2   8    0.53    0.24
  -1   2   8    1.44    0.45
   1  -2  -8    0.79    0.29
  -1  -2   8    0.38    0.34
  -1   2   7    0.11    0.29
  -1   2   7    0.56    0.21
   1   2  -7    0.12    0.29
  -1  -2   7    0.21    0.29
   1  -2  -7    0.18    0.21
  -1   2   6   12.55    0.55
   1   2  -6   12.46    0.54
  -1   2   6   12.37    0.42
  -1  -2   6   11.80    0.50
   1  -2  -6   12.32    0.42
  -1   2   5   10.03    0.46
  -1   2   5   11.19    0.35
   1   2  -5   10.97    0.46
  -1   2   5   11.00    0.38
  -1  -2   5   10.98    0.43
   1  -2  -5   10.77    0.35
  -1   2   4    0.06    0.11
  -1   2   4    0.21    0.18
  -1   2   4   -0.02    0.11
   1   2  -4    0.14    0.16
   1  -2  -4    0.24    0.10
  -1   2   3   11.15    0.31
  -1   2   3   11.15    0.34
  -1   2   3   10.78    0.38
   1   2  -3   12.29    0.41
   1  -2  -3   11.57    0.29
  -1   2   2   13.85    0.36
  -1   2   2   13.99    0.39
  -1   2   2   13.61    0.34
   1   2  -2   13.54    0.39
  -1   2   2   13.11    0.37
   1   2  -2   14.08    0.41
   1  -2  -2   13.75    0.33
   1  -2  -2   13.61    0.39
  -1  -2   2   12.54    0.38
  -1   2   1  970.81   18.61
   1   2  -1  972.74   18.47
  -1   2   1  996.91   18.42
   1   2  -1  939.31   18.42
   1  -2  -1 1000.00   18.44
   1  -2  -1  969.04   18.51
  -1  -2   1  982.50   18.48
   1  -2  -1  967.84   17.27
   1  -2  -1  983.61   18.35
  -1  -2   1  963.79   18.35
  -1   2   0    2.50    0.09
  -1   2   0    2.38    0.16
  -1   2   0    2.37    0.16
   1   2   0    2.20    0.15
  -1  -2   0    2.44    0.17
   1  -2   0    2.35    0.18
  -1  -2   0    2.38    0.12
  -1  -2   0    2.38    0.17
   1  -2   0    2.25    0.19
  -1  -2   0    2.50    0.18
   1   2   1    2.29    0.18
   1   2   1    2.06    0.15
   1   2   1    2.34    0.16
  -1   2  -1    2.40    0.16
  -1   2  -1    2.33    0.18
   1  -2   1    1.95    0.17
  -1  -2  -1    2.42    0.17
  -1  -2  -1    2.34    0.15
  -1  -2  -1    2.56    0.17
   1  -2   1    2.56    0.20
   1   2   2   13.09    0.38
   1   2   2   13.70    0.37
  -1   2  -2   13.24    0.43
  -1   2  -2   13.37    0.37
  -1  -2  -2   13.63    0.35
  -1  -2  -2   13.66    0.37
   1  -2   2   13.53    0.32
   1  -2   2   13.52    0.38
  -1  -2  -2   13.11    0.40
  -1   2  -3    1.44    0.15
   1   2   3    1.21    0.17
   1   2   3    1.39    0.14
   1   2   3    1.72    0.16
  -1   2  -3    1.30    0.18
   1  -2   3    1.12    0.14
  -1  -2  -3    1.10    0.16
   1  -2   3    1.37    0.17
  -1  -2  -3    1.39    0.13
   1   2   4    1.57    0.21
   1   2   4    1.72    0.15
  -1   2  -4    1.52    0.22
  -1  -2  -4    1.88    0.19
  -1  -2  -4    1.62    0.15
   1  -2   4    1.53    0.17
   1  -2   4    1.76    0.19
  -1   2  -5    3.93    0.34
   1   2   5    3.79    0.23
   1   2   5    3.44    0.32
  -1  -2  -5    3.60    0.29
  -1  -2  -5    4.13    0.27
   1  -2   5    3.50    0.27
   1   2   6    8.89    0.33
   1   2   6    9.14    0.47
  -1   2  -6    9.27    0.53
  -1  -2  -6    8.53    0.40
   1  -2   6    9.42    0.45
   1   2   7    0.61    0.18
  -1   2  -7    0.32    0.33
   1   2   7    0.68    0.35
   1  -2   7    0.82    0.28
  -1  -2  -7    0.39    0.24
   1   2   8    1.00    0.39
  -1   2  -8    1.03    0.43
   1   2   8    0.23    0.19
   1  -2   8    0.75    0.37
  -1  -2  -8    0.70    0.30
   1   2   9   -0.41    0.40
   1   2   9   -0.36    0.23
  -1   2  -9    0.15    0.48
  -1  -2  -9    0.28    0.34
   1  -2   9    0.62    0.47
   1  -2   9   -0.03    0.26
  -1   2 -10    4.34    0.63
   1   2  10    2.88    0.58
   1   2  10    3.97    0.34
   1  -2  10    4.56    0.35
   1  -2  10    3.81    0.58
  -1  -2 -10    4.69    0.57
  -1   2 -11   37.33    1.40
   1   2  11   35.14    1.33
  -1  -2 -11   35.37    1.29
   1  -2  11   35.09    1.35
   1   2  12   -0.09    0.69
  -1   2 -12   -0.12    0.72
  -1  -2 -12    1.44    0.70
   1  -2  12   -0.06    0.63
  -1   2 -13    0.03    0.89
   1   2  13    1.48    0.84
   1  -2  13   -0.93    0.76
  -1  -2 -13    0.48    0.81
  -1   2 -14    1.57    1.03
   1   2  14    2.18    0.88
   1  -2  14    3.78    1.00
   1   3 -14    0.03    0.98
  -1   3  14    0.77    0.94
  -1  -3  14    0.03    0.96
  -1   3  13    6.36    0.95
   1   3 -13    5.01    0.99
  -1  -3  13    4.02    0.90
   1   3 -12   -1.12    0.73
  -1   3  12    0.59    0.67
   1  -3 -12   -0.04    0.73
  -1  -3  12    0.88    0.71
  -1   3  11    0.87    0.40
  -1   3  11    0.77    0.63
   1   3 -11    0.85    0.65
  -1  -3  11    0.45    0.61
  -1  -3  11    0.46    0.44
   1  -3 -11    0.44    0.52
  -1   3  10    0.42    0.51
   1   3 -10   -0.27    0.54
  -1   3  10    1.20    0.37
   1  -3 -10    0.98    0.43
  -1  -3  10    0.50    0.51
   1   3  -9    1.48    0.51
  -1   3   9    1.28    0.32
  -1   3   9    0.92    0.47
   1  -3  -9    0.34    0.34
  -1  -3   9    0.31    0.48
  -1   3   8   11.67    0.73
  -1   3   8   11.67    0.51
   1   3  -8   11.58    0.75
  -1  -3   8   10.40    0.63
   1  -3  -8   11.10    0.53
   1   3  -7    3.01    0.46
  -1   3   7    3.63    0.46
  -1   3   7    3.39    0.31
  -1  -3   7    2.79    0.38
   1  -3  -7    3.53    0.30
  -1   3   6    0.66    0.29
   1   3  -6    1.17    0.32
  -1   3   6    0.83    0.22
  -1  -3   6    0.62    0.26
   1  -3  -6    0.75    0.18
  -1   3   5    0.07    0.22
  -1   3   5   -0.17    0.17
   1   3  -5   -0.08    0.22
  -1  -3   5   -0.04    0.20
   1  -3  -5    0.09    0.13
  -1   3   4   56.79    1.30
   1   3  -4   56.51    1.34
  -1   3   4   57.38    1.25
   1  -3  -4   57.24    1.18
  -1   3   3    5.60    0.34
  -1   3   3    5.91    0.35
   1   3  -3    5.57    0.31
  -1   3   3    5.52    0.30
  -1   3   3    5.93    0.31
   1   3  -3    5.74    0.34
   1  -3  -3    5.78    0.23
  -1   3   2    5.77    0.28
  -1   3   2    5.57    0.28
   1   3  -2    6.36    0.33
   1   3  -2    6.43    0.30
   1  -3  -2    6.38    0.26
  -1   3   1   75.98    1.50
   1   3  -1   73.54    1.56
  -1   3   1   73.57    1.56
  -1  -3   1   75.06    1.46
   1  -3  -1   74.52    1.55
   1  -3  -1   73.51    1.45
  -1   3   0   -0.10    0.12
   1   3   0    0.17    0.14
  -1   3   0    0.08    0.12
  -1   3   0    0.11    0.06
  -1  -3   0    0.05    0.13
  -1  -3   0   -0.03    0.14
  -1  -3   0   -0.01    0.12
   1   3   1   14.43    0.44
   1   3   1   14.94    0.38
  -1   3  -1   14.65    0.45
  -1   3  -1   14.74    0.48
  -1  -3  -1   14.39    0.43
  -1  -3  -1   14.91    0.43
   1   3   2    2.16    0.20
   1   3   2    2.41    0.19
  -1   3  -2    1.88    0.22
  -1   3  -2    2.42    0.20
  -1  -3  -2    2.36    0.20
  -1   3  -3    1.02    0.21
   1   3   3    1.17    0.19
  -1   3  -3    1.03    0.18
   1   3   3    1.13    0.18
  -1  -3  -3    1.04    0.14
  -1   3  -4   11.64    0.53
  -1   3  -4   11.98    0.41
   1   3   4   12.19    0.47
   1   3   4   12.46    0.41
   1  -3   4   11.80    0.38
  -1  -3  -4   12.29    0.38
   1   3   5   12.33    0.44
   1   3   5   13.56    0.53
  -1   3  -5   13.30    0.58
  -1  -3  -5   12.78    0.43
   1  -3   5   12.31    0.45
   1   3   6    1.55    0.32
   1   3   6    2.38    0.26
  -1   3  -6    1.49    0.33
   1  -3   6    1.82    0.26
  -1  -3  -6    2.09    0.25
  -1   3  -7    7.77    0.67
   1   3   7    6.86    0.39
   1   3   7    6.18    0.55
   1  -3   7    6.29    0.45
  -1  -3  -7    6.50    0.41
   1   3   8   -0.14    0.40
   1   3   8    0.13    0.24
  -1   3  -8    0.42    0.46
   1  -3   8   -0.64    0.34
  -1  -3  -8   -0.14    0.28
  -1   3  -9   11.54    0.86
   1   3   9    9.29    0.73
   1   3   9    8.21    0.49
  -1  -3  -9    7.67    0.64
   1  -3   9    7.30    0.60
  -1   3 -10    0.83    0.61
   1   3  10    0.16    0.35
   1   3  10    0.03    0.51
   1  -3  10   -0.60    0.51
  -1  -3 -10   -0.08    0.49
  -1   3 -11   -0.23    0.65
   1   3  11    1.14    0.61
   1  -3  11    1.17    0.60
  -1  -3 -11    0.60    0.60
  -1   3 -12    1.66    0.78
   1   3  12    4.01    0.75
   1  -3  12    3.38    0.76
  -1  -3 -12    3.90    0.77
   1   3  13    2.41    0.91
  -1   3 -13    2.87    0.93
   1  -3  13    3.10    0.86
   1   3  14   -0.30    0.92
  -1   3 -14    0.44    1.04
   1  -3  14   -0.42    0.91
   1   4 -14    0.41    1.10
  -1   4  14    0.89    0.92
  -1  -4  14    1.63    0.98
   1   4 -13    2.42    0.96
  -1   4  13    0.47    0.88
  -1  -4  13    1.15    0.94
   1   4 -12    2.69    0.86
  -1   4  12    0.54    0.76
  -1  -4  12    0.42    0.71
  -1   4  11   -0.24    0.58
  -1   4  11   -0.08    0.62
   1   4 -11   -0.03    0.70
   1  -4 -11   -0.52    0.55
  -1  -4  11    1.81    0.68
  -1   4  10    0.96    0.46
   1   4 -10    1.10    0.64
  -1   4  10    1.80    0.60
  -1  -4  10    1.68    0.59
   1  -4 -10    0.05    0.43
  -1   4   9    2.50    0.40
  -1   4   9    2.14    0.54
   1   4  -9    1.76    0.56
  -1  -4   9    2.58    0.54
   1  -4  -9    2.32    0.41
  -1   4   8   -0.41    0.30
   1   4  -8    0.24    0.47
  -1   4   8    0.15    0.44
  -1  -4   8   -0.42    0.37
   1  -4  -8    0.20    0.28
   1   4  -7   -0.10    0.41
  -1   4   7   -0.14    0.26
  -1   4   7    0.07    0.35
  -1  -4   7   -0.14    0.31
   1  -4  -7    0.00    0.24
  -1   4   6    0.09    0.26
   1   4  -6    0.69    0.37
  -1   4   6    0.40    0.28
   1  -4  -6    0.52    0.19
  -1  -4   6    0.79    0.28
   1   4  -5   13.45    0.65
  -1   4   5   14.34    0.55
  -1   4   5   14.30    0.58
  -1  -4   5   13.57    0.48
   1  -4  -5   14.62    0.45
  -1   4   4   -0.13    0.20
  -1   4   4   -0.10    0.21
   1   4  -4   -0.13    0.24
   1  -4  -4    0.18    0.14
   1   4  -3    0.16    0.21
   1   4  -3    0.08    0.20
  -1   4   3    0.13    0.19
  -1   4   3    0.38    0.19
   1  -4  -3    0.23    0.13
  -1   4   2    1.59    0.21
   1   4  -2    1.43    0.23
   1   4  -2    1.83    0.24
  -1   4   2    1.78    0.20
   1  -4  -2    1.32    0.18
  -1   4   1    0.47    0.13
   1   4  -1    0.40    0.18
  -1   4   1    0.21    0.18
   1  -4  -1    0.62    0.20
  -1  -4   1    0.41    0.14
  -1  -4   1    0.77    0.22
  -1  -4   1    0.68    0.22
   1  -4  -1    0.48    0.19
  -1   4   0    7.06    0.37
   1   4   0    5.98    0.38
  -1  -4   0    6.88    0.31
  -1  -4   0    7.06    0.38
  -1  -4   0    7.05    0.37
  -1   4  -1    1.17    0.23
   1   4   1    1.45    0.22
   1   4   1    1.67    0.15
  -1   4  -1    1.37    0.22
  -1  -4  -1    1.08    0.20
  -1  -4  -1    1.96    0.25
   1   4   2   23.76    0.69
  -1   4  -2   23.67    0.69
  -1   4  -2   23.81    0.73
   1   4   2   25.53    0.62
  -1  -4  -2   23.85    0.64
  -1   4  -3   -0.27    0.20
   1   4   3    0.05    0.20
  -1   4  -3    0.18    0.23
   1   4   3   -0.01    0.18
  -1  -4  -3    0.00    0.16
   1   4   4    7.61    0.42
  -1   4  -4    8.03    0.49
  -1   4  -4    7.49    0.43
   1   4   4    7.23    0.42
  -1  -4  -4    7.19    0.34
   1  -4   4    7.39    0.30
   1   4   5    1.84    0.32
  -1   4  -5    1.44    0.39
   1   4   5    1.32    0.26
   1  -4   5    1.24    0.23
  -1  -4  -5    1.23    0.21
  -1   4  -6    1.89    0.42
   1   4   6    2.46    0.42
   1   4   6    1.89    0.29
  -1  -4  -6    2.44    0.27
   1  -4   6    2.21    0.28
   1   4   7    0.89    0.30
  -1   4  -7    1.09    0.42
   1   4   7    1.49    0.44
   1  -4   7    1.56    0.33
  -1  -4  -7    0.68    0.27
   1   4   8   14.43    0.84
  -1   4  -8   13.71    0.88
   1   4   8   15.29    0.63
  -1  -4  -8   14.45    0.63
   1  -4   8   14.27    0.65
  -1   4  -9    0.64    0.57
   1   4   9    1.11    0.37
   1   4   9    0.62    0.52
  -1  -4  -9    0.86    0.40
   1  -4   9    1.47    0.46
   1   4  10    0.34    0.60
  -1   4 -10    0.67    0.62
   1   4  10    1.39    0.42
  -1  -4 -10    1.19    0.55
   1  -4  10    0.52    0.55
   1   4  11   -0.28    0.65
  -1   4 -11    0.91    0.68
  -1  -4 -11    1.48    0.64
   1  -4  11   -0.67    0.64
   1   4  12    0.91    0.75
  -1   4 -12    0.20    0.81
  -1  -4 -12    0.44    0.78
   1  -4  12    0.02    0.74
  -1   4 -13   -0.83    0.93
   1   4  13    0.86    0.80
   1  -4  13    0.31    0.87
  -1   4 -14    0.69    1.09
   1   4  14   -0.09    0.89
   1  -4  14   -0.50    0.93
   1   5 -13   -0.66    0.96
  -1   5  13    1.39    0.88
   1   5 -12    2.43    0.88
  -1   5  12    1.61    0.79
  -1  -5  12    1.31    0.83
   1   5 -11    1.17    0.80
  -1   5  11    0.56    0.69
  -1   5  11   -0.18    0.65
  -1  -5  11   -0.88    0.66
  -1   5  10    8.40    0.81
  -1   5  10    9.63    0.72
   1   5 -10   10.56    0.93
   1  -5 -10    9.43    0.65
  -1  -5  10   12.76    1.01
  -1   5   9   -0.40    0.46
   1   5  -9    1.10    0.59
  -1   5   9    0.03    0.55
   1  -5  -9    0.21    0.40
  -1  -5   9   -1.24    0.46
  -1   5   8    2.13    0.49
   1   5  -8    3.17    0.59
  -1   5   8    2.68    0.55
  -1  -5   8    2.38    0.41
   1  -5  -8    2.31    0.36
  -1   5   7    0.80    0.40
   1   5  -7    0.88    0.49
  -1   5   7    1.04    0.42
   1  -5  -7    1.34    0.29
  -1  -5   7    1.11    0.34
  -1   5   6    9.47    0.61
  -1   5   6    9.66    0.63
   1   5  -6    9.74    0.76
   1  -5  -6    8.34    0.42
  -1  -5   6    8.55    0.50
   1   5  -5    0.41    0.38
  -1   5   5    0.72    0.31
  -1   5   5    0.55    0.35
  -1  -5   5    0.73    0.23
   1  -5  -5    0.45    0.20
   1   5  -4    7.48    0.54
   1   5  -4    9.76    0.64
  -1   5   4    9.21    0.47
  -1   5   4    9.22    0.53
   1  -5  -4    9.00    0.41
   1   5  -3    7.68    0.48
   1   5  -3    7.67    0.59
  -1   5   3    7.59    0.47
  -1   5   3    6.97    0.39
   1  -5  -3    7.01    0.38
  -1   5   2    4.67    0.38
   1   5  -2    4.74    0.40
  -1   5   2    4.20    0.30
  -1  -5   2    4.15    0.24
   1  -5  -2    4.17    0.36
  -1   5   1    0.64    0.27
  -1   5   1    0.09    0.15
   1   5  -1    0.15    0.24
  -1  -5   1   -0.25    0.25
   1  -5  -1   -0.03    0.20
  -1  -5   1   -0.16    0.24
   1  -5  -1    0.32    0.23
  -1  -5   1    0.29    0.22
   1   5   0    2.23    0.30
  -1   5   0    2.68    0.30
   1  -5   0    2.43    0.32
  -1  -5   0    2.52    0.32
  -1  -5   0    3.12    0.29
  -1  -5   0    2.79    0.30
   1  -5   0    2.98    0.35
  -1   5  -1   -0.08    0.23
   1   5   1    0.17    0.23
  -1   5  -1    0.47    0.23
   1   5   1    0.11    0.15
  -1  -5  -1   -0.28    0.21
   1   5   2   66.72    1.39
  -1   5  -2   64.12    1.51
  -1   5  -2   63.15    1.53
   1   5   2   64.24    1.52
  -1  -5  -2   64.59    1.45
   1   5   3    1.24    0.25
  -1   5  -3    0.78    0.36
   1   5   3    1.33    0.24
  -1   5  -3    1.02    0.28
  -1  -5  -3    1.47    0.23
   1   5   4    8.19    0.48
  -1   5  -4    7.98    0.65
  -1   5  -4    8.26    0.51
   1   5   4    8.55    0.51
  -1  -5  -4    8.20    0.41
   1   5   5    0.78    0.32
  -1   5  -5    0.33    0.38
   1   5   5    0.79    0.29
  -1   5  -5    0.47    0.32
  -1  -5  -5    0.52    0.22
   1  -5   5    0.32    0.21
   1   5   6    6.35    0.51
  -1   5  -6    8.42    0.69
   1   5   6    6.88    0.55
  -1  -5  -6    6.53    0.44
   1  -5   6    6.33    0.41
  -1   5  -7    0.10    0.46
   1   5   7    0.12    0.45
   1   5   7   -0.70    0.38
  -1  -5  -7    0.00    0.28
   1  -5   7    0.08    0.31
   1   5   8   -0.09    0.47
   1   5   8    0.78    0.51
  -1   5  -8    0.60    0.54
  -1  -5  -8    0.80    0.39
   1  -5   8    1.04    0.37
  -1   5  -9   -0.63    0.57
   1   5   9    0.07    0.55
   1   5   9   -0.35    0.51
   1  -5   9    0.54    0.45
  -1  -5  -9   -0.02    0.43
   1   5  10    0.68    0.65
  -1   5 -10    0.38    0.66
   1   5  10    0.71    0.58
  -1  -5 -10   -0.06    0.54
   1  -5  10    0.64    0.60
  -1   5 -11    0.24    0.79
   1   5  11    0.66    0.74
  -1  -5 -11    0.82    0.68
   1  -5  11   -0.13    0.70
   1   5  12   -0.98    0.71
  -1   5 -12    0.35    0.89
  -1   5 -13    1.23    1.04
   1   5  13   -1.02    0.92
  -1   6  12    0.26    0.88
   1   6 -12   -0.29    0.90
  -1   6  11    0.13    0.79
  -1   6  11   -0.48    0.75
   1   6 -11    1.07    0.85
  -1   6  10    1.09    0.68
   1   6 -10    1.04    0.77
  -1   6  10    1.08    0.66
   1   6  -9   -0.45    0.63
  -1   6   9   -0.57    0.57
  -1   6   9   -0.08    0.57
   1  -6  -9   -0.57    0.45
  -1   6   8   -0.18    0.50
  -1   6   8    0.71    0.55
   1   6  -8   -0.12    0.57
  -1  -6   8   -0.66    0.43
   1  -6  -8   -0.70    0.36
  -1   6   7    2.30    0.53
   1   6  -7    2.30    0.57
  -1   6   7    2.49    0.52
  -1  -6   7    2.86    0.38
   1  -6  -7    2.40    0.35
   1   6  -6    2.52    0.54
  -1   6   6    1.24    0.44
  -1   6   6    2.76    0.47
   1  -6  -6    2.40    0.33
  -1  -6   6    1.76    0.32
   1   6  -5    1.58    0.46
  -1   6   5    1.33    0.44
  -1   6   5    1.50    0.36
   1  -6  -5    1.70    0.27
  -1  -6   5    2.05    0.25
   1   6  -4    0.13    0.42
  -1   6   4    0.37    0.28
  -1   6   4   -0.51    0.38
   1   6  -4   -0.02    0.40
   1  -6  -4    0.61    0.24
   1   6  -3    2.15    0.41
  -1   6   3    1.78    0.41
  -1   6   3    1.43    0.27
   1  -6  -3    1.92    0.30
  -1   6   2   -0.36    0.32
   1   6  -2   -0.08    0.35
  -1   6   2    0.05    0.20
   1  -6  -2   -0.06    0.26
  -1  -6   2   -0.55    0.35
  -1  -6   2    0.31    0.37
   1   6  -1    2.50    0.41
  -1   6   1    2.32    0.37
   1  -6  -1    2.83    0.36
  -1  -6   1    2.78    0.28
   1  -6  -1    2.38    0.32
  -1  -6   1    2.53    0.42
  -1  -6   1    2.85    0.41
  -1   6   0    3.46    0.41
   1   6   0    3.74    0.45
  -1  -6   0    4.28    0.43
   1  -6   0    3.55    0.43
   1  -6   0    4.87    0.47
  -1  -6   0    4.36    0.39
   1   6   1   -0.03    0.33
  -1   6  -1   -0.21    0.34
  -1  -6  -1    0.34    0.29
   1  -6   1    0.33    0.35
   1  -6   1   -0.40    0.35
   1   6   2    0.07    0.20
  -1   6  -2    0.02    0.35
   1   6   2    0.15    0.34
  -1   6  -2   -0.65    0.34
  -1  -6  -2    0.52    0.30
   1   6   3    2.80    0.40
   1   6   3    2.51    0.29
  -1   6  -3    2.38    0.43
  -1   6  -3    1.86    0.46
  -1  -6  -3    2.34    0.32
   1   6   4    0.24    0.39
   1   6   4    0.47    0.30
  -1   6  -4    0.69    0.43
  -1   6  -4    0.51    0.38
  -1  -6  -4    0.73    0.30
   1   6   5    4.74    0.46
   1   6   5    4.12    0.50
  -1   6  -5    3.47    0.55
  -1   6  -5    4.61    0.51
  -1  -6  -5    4.71    0.40
   1   6   6    1.77    0.46
  -1   6  -6    1.52    0.56
   1   6   6    1.86    0.48
  -1  -6  -6    1.99    0.36
   1   6   7    1.22    0.48
   1   6   7    0.06    0.46
  -1   6  -7    0.62    0.52
  -1  -6  -7    0.56    0.37
   1   6   8    3.22    0.59
  -1   6  -8    3.89    0.67
   1   6   8    4.09    0.60
  -1  -6  -8    4.48    0.50
   1   6   9    1.46    0.62
   1   6   9    0.70    0.61
  -1   6  -9    0.70    0.70
  -1  -6  -9    0.06    0.52
  -1   6 -10    2.32    0.79
   1   6  10    2.85    0.71
   1   6  10    1.50    0.69
  -1  -6 -10    1.21    0.66
  -1   6 -11    1.33    0.90
   1   6  11    0.30    0.77
  -1   6 -12    2.56    1.05
   1   6  12    0.17    0.82
  -1   7  11    4.77    0.96
   1   7 -11    4.19    0.98
  -1   7  11    2.54    0.83
  -1   7  10   -0.42    0.66
   1   7 -10    0.62    0.83
  -1   7  10    1.57    0.75
   1   7  -9    0.64    0.77
  -1   7   9    0.41    0.69
  -1   7   9   -0.74    0.63
  -1   7   8    0.84    0.61
  -1   7   8   -0.53    0.56
   1   7  -8    0.58    0.66
   1  -7  -8    0.08    0.48
  -1   7   7    0.21    0.54
   1   7  -7    0.37    0.58
  -1   7   7    0.26    0.57
   1  -7  -7    0.68    0.40
  -1   7   6    0.61    0.46
  -1   7   6   -0.11    0.51
   1   7  -6   -0.85    0.53
   1  -7  -6   -0.35    0.38
  -1   7   5    0.83    0.44
  -1   7   5    0.24    0.49
   1   7  -5   -0.72    0.50
   1  -7  -5    0.44    0.34
  -1   7   4    1.89    0.37
   1   7  -4    2.15    0.54
  -1   7   4    1.71    0.46
  -1  -7   4    0.98    0.55
   1  -7  -4    2.46    0.38
  -1  -7   4    1.65    0.54
  -1   7   3    6.60    0.47
   1   7  -3    7.74    0.63
  -1   7   3    7.70    0.62
  -1  -7   3    7.53    0.64
  -1  -7   3    7.45    0.66
   1  -7  -3    8.01    0.59
  -1   7   2    2.78    0.50
  -1   7   2    3.15    0.28
   1   7  -2    2.43    0.50
  -1  -7   2    2.28    0.47
   1  -7  -2    2.67    0.41
  -1  -7   2    2.07    0.47
   1   7  -1    0.01    0.40
  -1   7   1   -0.16    0.40
  -1  -7   1    0.14    0.39
   1  -7  -1   -0.41    0.34
  -1  -7   1    0.01    0.39
   1   7   0   -0.01    0.40
  -1   7   0   -0.09    0.41
  -1  -7   0    0.58    0.37
   1  -7   0    0.06    0.40
   1  -7   0    0.00    0.40
   1   7   1    0.61    0.41
  -1   7  -1    0.09    0.43
   1  -7   1    0.82    0.45
  -1  -7  -1    0.80    0.39
   1  -7   1    0.60    0.44
   1   7   2    0.36    0.43
  -1   7  -2    0.73    0.45
  -1  -7  -2    1.21    0.36
   1  -7   2   -0.34    0.48
   1  -7   2   -0.27    0.46
   1   7   3   -0.03    0.43
   1   7   3    0.18    0.28
  -1   7  -3    0.23    0.45
  -1   7  -3    0.17    0.49
  -1  -7  -3   -0.55    0.33
   1   7   4    1.64    0.52
   1   7   4    2.67    0.38
  -1   7  -4    2.36    0.53
  -1   7  -4    2.33    0.54
  -1  -7  -4    2.48    0.39
  -1   7  -5    2.57    0.57
  -1   7  -5    3.28    0.60
   1   7   5    1.93    0.54
   1   7   5    2.34    0.47
  -1  -7  -5    2.45    0.41
   1   7   6    0.21    0.50
  -1   7  -6    0.15    0.54
   1   7   6    0.58    0.56
  -1  -7  -6    0.10    0.36
   1   7   7    2.16    0.59
  -1   7  -7    1.26    0.68
   1   7   7    1.77    0.54
  -1  -7  -7    1.12    0.46
   1   7   8    0.00    0.58
  -1   7  -8   -0.57    0.68
   1   7   8    0.41    0.65
  -1  -7  -8   -0.01    0.51
   1   7   9    0.87    0.64
   1   7   9    0.50    0.72
  -1   7  -9    0.22    0.75
  -1  -7  -9    0.24    0.59
  -1   7 -10    0.65    0.86
   1   7  10   -0.20    0.82
   1   7  10    0.84    0.75
   1   7  11    0.76    0.83
  -1   7 -11   -0.77    0.94
  -1   8  10    4.95    0.99
   1   8 -10    2.85    0.98
  -1   8  10    4.30    0.87
  -1   8   9   -0.07    0.84
   1   8  -9   -0.57    0.79
  -1   8   9    0.81    0.73
  -1   8   8    0.23    0.68
  -1   8   8    0.08    0.75
   1   8  -8    1.09    0.76
   1   8  -7    2.37    0.74
  -1   8   7    3.93    0.79
  -1   8   7    4.35    0.65
   1  -8  -7    2.78    0.54
  -1   8   6    1.17    0.64
  -1   8   6    0.95    0.58
   1  -8  -6    0.17    0.45
  -1   8   5   -0.03    0.48
  -1   8   5   -0.35    0.57
  -1  -8   5   -0.50    0.62
   1  -8  -5   -0.61    0.41
  -1  -8   5   -0.36    0.65
  -1   8   4    0.23    0.53
  -1   8   4    0.17    0.37
  -1  -8   4   -0.43    0.58
  -1  -8   4    0.67    0.58
   1  -8  -4    0.50    0.42
  -1   8   3    2.84    0.35
   1   8  -3    2.18    0.56
  -1   8   3    2.63    0.58
  -1  -8   3    2.58    0.61
   1  -8  -3    2.90    0.49
  -1  -8   3    2.08    0.60
   1   8  -2    0.40    0.52
  -1   8   2   -0.52    0.51
  -1  -8   2    0.02    0.51
  -1  -8   2    0.76    0.53
   1  -8  -2    0.10    0.42
   1   8  -1    0.66    0.53
  -1   8   1    1.02    0.56
  -1  -8   1    0.43    0.46
   1  -8  -1    1.65    0.44
  -1   8   0    0.61    0.51
   1   8   0   -0.02    0.50
  -1  -8   0    0.88    0.44
   1  -8   0    0.46    0.48
   1  -8   0    0.44    0.51
   1   8   1   -0.01    0.52
  -1   8  -1    0.11    0.49
   1  -8   1   -0.06    0.51
   1  -8   1   -0.60    0.51
  -1  -8  -1    0.41    0.43
  -1   8  -2   -0.26    0.50
   1   8   2    1.49    0.51
   1  -8   2    0.71    0.55
   1  -8   2    1.68    0.57
  -1  -8  -2   -0.03    0.43
  -1   8  -3    0.08    0.53
   1   8   3    0.41    0.52
   1  -8   3   -0.01    0.60
  -1  -8  -3   -0.36    0.39
   1  -8   3    0.13    0.57
   1   8   4   -0.35    0.41
   1   8   4    0.24    0.56
  -1   8  -4   -0.13    0.54
  -1  -8  -4    1.23    0.42
   1   8   5    1.56    0.64
   1   8   5    0.93    0.47
  -1   8  -5    1.72    0.63
  -1   8  -5    0.50    0.61
  -1  -8  -5    1.65    0.46
   1   8   6    1.09    0.65
  -1   8  -6   -0.20    0.66
   1   8   6    0.65    0.53
  -1  -8  -6    0.54    0.48
   1   8   7    1.24    0.70
  -1   8  -7    0.28    0.71
   1   8   7    0.78    0.57
  -1  -8  -7    0.81    0.51
   1   8   8   -0.91    0.62
   1   8   8   -0.27    0.78
  -1   8  -8    0.39    0.81
  -1  -8  -8    0.69    0.59
  -1   8  -9    1.19    0.90
   1   8   9   -1.19    0.85
   1   8   9   -0.16    0.76
   1   8  10   -0.26    0.94
   1   8  10    1.81    0.84
  -1   8 -10   -0.83    0.95
  -1   9   8    0.11    0.92
  -1   9   8   -0.39    0.77
  -1  -9   8   -0.51    0.94
  -1  -9   8    0.23    0.99
  -1   9   7   -0.55    0.82
  -1  -9   7   -0.72    0.89
  -1  -9   7    0.21    0.86
  -1   9   6    1.62    0.78
  -1  -9   6    0.92    0.79
  -1  -9   6    1.18    0.81
   1  -9  -6    0.32    0.55
  -1   9   5   -1.04    0.68
   1  -9  -5    0.28    0.53
  -1  -9   5   -0.35    0.66
  -1  -9   5    0.76    0.70
  -1   9   4   -0.31    0.70
  -1  -9   4    0.19    0.72
  -1  -9   4    0.16    0.72
   1  -9  -4    0.36    0.49
  -1   9   3    0.11    0.62
   1   9  -3    0.04    0.63
  -1  -9   3   -0.02    0.66
   1  -9  -3   -0.59    0.49
  -1  -9   3    0.81    0.67
  -1   9   2    2.00    0.65
   1   9  -2    2.66    0.68
   1  -9  -2    2.04    0.55
  -1  -9   2    1.34    0.64
   1   9  -1    1.19    0.70
  -1   9   1    1.39    0.64
  -1  -9   1    1.48    0.58
   1  -9  -1    1.32    0.56
  -1   9   0    7.67    0.77
   1   9   0    6.52    0.75
   1  -9   0    6.62    0.69
  -1  -9   0    7.82    0.71
   1   9   1   -0.37    0.62
  -1   9  -1   -0.47    0.62
   1  -9   1    0.38    0.60
  -1  -9  -1    0.64    0.52
   1  -9   1   -0.50    0.59
   1   9   2    0.26    0.68
  -1   9  -2    0.52    0.65
   1  -9   2    0.11    0.63
  -1  -9  -2    0.12    0.48
   1  -9   2    0.69    0.64
   1   9   3    0.53    0.67
  -1   9  -3    0.19    0.67
  -1  -9  -3   -0.22    0.49
   1  -9   3    1.48    0.73
   1  -9   3   -0.14    0.71
   1   9   4    5.72    0.78
  -1   9  -4    6.03    0.82
   1  -9   4    6.13    0.88
   1  -9   4    5.40    0.88
  -1  -9  -4    7.06    0.62
   1   9   5    1.63    0.77
  -1  -9  -5    3.25    0.59
   1  -9   5    3.24    0.87
   1  -9   5    1.44    0.81
   1   9   6    4.79    0.87
  -1  -9  -6    3.71    0.65
   1   9   7   -0.19    0.84
  -1   9  -7   -0.19    0.83
   1   9   7    0.71    0.66
  -1  -9  -7    0.33    0.61
   1   9   8   -0.09    0.75
  -1   9  -8   -0.08    0.88
   1   9   8   -0.46    0.96
  -1  10   6    0.68    0.94
  -1 -10   6    1.50    1.00
  -1 -10   6   -1.65    0.94
  -1  10   5    2.33    0.94
  -1 -10   5    0.94    0.91
   1 -10  -5    2.54    0.69
  -1 -10   5    1.19    0.92
  -1  10   4   -0.16    0.79
  -1 -10   4    0.33    0.81
   1 -10  -4   -0.23    0.63
  -1 -10   4    0.43    0.80
  -1  10   3   -1.00    0.78
  -1 -10   3   -0.37    0.76
   1 -10  -3   -0.82    0.59
  -1  10   2    1.39    0.76
   1  10  -2    2.64    0.79
  -1 -10   2    1.25    0.72
   1 -10  -2    0.93    0.63
  -1  10   1   -0.19    0.78
   1  10  -1    0.05    0.74
   1 -10  -1   -0.19    0.61
  -1 -10   1    0.31    0.66
  -1  10   0   -0.88    0.71
   1  10   0    0.46    0.79
   1 -10   0   -0.05    0.64
  -1 -10   0   -0.38    0.62
   1  10   1    1.35    0.73
  -1  10  -1    1.36    0.79
  -1 -10  -1    2.22    0.66
   1 -10   1    3.75    0.77
  -1  10  -2    1.98    0.84
   1  10   2   -0.08    0.73
  -1 -10  -2    1.14    0.61
   1 -10   2    1.25    0.74
   1 -10   2    0.10    0.72
   1  10   3    0.27    0.79
  -1  10  -3    1.19    0.83
   1 -10   3    0.28    0.82
   1 -10   3    0.87    0.84
  -1 -10  -3    1.46    0.59
  -1  10  -4    0.45    0.93
   1  10   4    1.23    0.85
   1 -10   4    0.84    0.85
  -1 -10  -4   -0.65    0.58
   1 -10   4   -0.01    0.84
   1  10   5   -0.59    0.85
   1 -10   5    0.82    0.91
   1 -10   5    0.74    0.90
  -1 -10  -5    0.65    0.67
  -2   0  15   -1.87    1.04
   2   0 -14   -0.60    1.00
  -2   0  14    0.10    0.84
  -2   0  13    0.02    0.72
   2   0 -13    1.64    0.81
   2   0 -12    0.89    0.63
  -2   0  12   -0.09    0.62
   2   0 -11    0.68    0.56
  -2   0  11    1.10    0.62
  -2   0  11   -0.11    0.33
   2   0 -10    8.39    0.68
  -2   0  10    7.99    0.48
  -2   0  10    8.93    0.73
  -2   0   9   -0.02    0.22
  -2   0   9    0.12    0.46
   2   0  -9    0.04    0.34
  -2   0   8    5.83    0.38
  -2   0   8    6.42    0.54
   2   0  -8    5.80    0.44
  -2   0   7    0.30    0.28
   2   0  -7    0.30    0.21
  -2   0   7   -0.04    0.16
  -2   0   6   13.12    0.52
   2   0  -6   12.97    0.46
  -2   0   6   12.73    0.41
  -2   0   5    0.01    0.17
  -2   0   5    0.00    0.13
   2   0  -5    0.07    0.16
  -2   0   4    3.67    0.22
  -2   0   4    3.46    0.20
   2   0  -4    3.32    0.21
  -2   0   3   -0.02    0.09
   2   0  -3   -0.16    0.07
  -2   0   3   -0.07    0.08
  -2   0   2    1.43    0.09
   2   0  -2    1.55    0.13
   2   0  -2    1.59    0.09
  -2   0   2    1.16    0.10
  -2   0   1   -0.01    0.05
  -2   0   1   -0.03    0.03
   2   0  -1   -0.04    0.03
  -2   0   0   87.28    1.68
  -2   0   0   87.88    1.69
  -2   0  -1   -0.06    0.04
   2   0   1    0.03    0.05
  -2   0  -1    0.00    0.05
   2   0   1    0.08    0.05
  -2   0  -1   -0.02    0.03
  -2   0  -2    0.43    0.11
   2   0   2    0.39    0.09
   2   0   2    0.42    0.09
  -2   0  -2    0.38    0.08
   2   0   3    0.07    0.11
  -2   0  -3   -0.09    0.11
   2   0   3   -0.32    0.12
  -2   0  -4   10.19    0.37
   2   0   4    9.93    0.38
  -2   0  -5   -0.08    0.15
   2   0   5   -0.20    0.18
  -2   0  -6    5.45    0.39
   2   0   6    6.18    0.40
  -2   0  -7   -0.04    0.24
   2   0   7    0.12    0.29
   2   0   8    3.69    0.45
  -2   0  -8    2.85    0.39
  -2   0  -9    0.55    0.43
   2   0   9   -0.10    0.44
  -2   0 -10   92.74    2.25
   2   0  10   94.59    2.30
   2   0  11    0.10    0.55
  -2   0 -11    0.08    0.55
  -2   0 -12    1.64    0.76
   2   0  12    1.66    0.66
  -2   0 -13   -0.51    0.80
   2   0  13   -0.14    0.72
  -2   0 -14    0.91    1.00
   2   0  14    0.35    0.90
  -2   1  15   -0.88    1.01
  -2  -1  15    0.26    1.09
  -2   1  14   -0.79    0.86
   2   1 -14    0.17    0.88
  -2  -1  14   -0.81    0.88
  -2   1  13    4.17    0.85
   2   1 -13    2.52    0.87
  -2  -1  13    4.52    0.86
   2  -1 -13    5.15    0.85
   2   1 -12   -0.30    0.68
  -2   1  12    1.00    0.68
  -2  -1  12    0.71    0.69
   2  -1 -12    1.61    0.65
  -2   1  11    3.38    0.40
   2   1 -11    4.77    0.64
  -2   1  11    3.07    0.66
   2  -1 -11    3.02    0.52
  -2  -1  11    3.99    0.64
  -2  -1  11    2.82    0.39
  -2   1  10    2.57    0.34
   2   1 -10    2.29    0.55
  -2   1  10    2.63    0.55
  -2  -1  10    2.80    0.56
   2  -1 -10    2.75    0.44
  -2  -1  10    2.46    0.34
   2   1  -9    3.03    0.42
  -2   1   9    4.10    0.32
  -2   1   9    3.89    0.55
   2  -1  -9    4.16    0.41
  -2  -1   9    3.35    0.55
  -2  -1   9    3.15    0.32
  -2   1   8    0.49    0.22
  -2   1   8    0.24    0.37
   2   1  -8   -0.08    0.28
  -2  -1   8    0.06    0.22
   2  -1  -8    0.17    0.26
  -2  -1   8   -0.10    0.31
  -2   1   7    0.47    0.29
   2   1  -7    1.16    0.28
  -2   1   7    0.70    0.19
  -2  -1   7    0.93    0.21
  -2  -1   7    0.94    0.29
   2  -1  -7    0.74    0.21
  -2   1   6    6.92    0.33
  -2   1   6    6.94    0.46
   2   1  -6    6.94    0.40
  -2   1   6    6.67    0.31
   2  -1  -6    6.87    0.33
  -2  -1   6    6.79    0.35
  -2  -1   6    6.63    0.44
  -2   1   5   10.87    0.35
  -2   1   5   11.19    0.45
  -2   1   5   10.97    0.33
   2   1  -5   10.63    0.42
   2  -1  -5   11.19    0.35
   2   1  -4   86.08    1.79
  -2   1   4   87.32    1.69
  -2   1   4   87.05    1.74
  -2   1   4   86.22    1.83
   2  -1  -4   86.59    1.71
   2  -1  -4   86.28    1.75
  -2   1   3    0.07    0.05
  -2   1   3   -0.19    0.08
   2   1  -3    0.13    0.10
  -2  -1   3   -0.14    0.12
   2  -1  -3    0.00    0.10
   2  -1  -3    0.01    0.06
   2   1  -2  317.65    6.04
  -2   1   2  311.39    5.99
   2  -1  -2  317.85    6.00
  -2  -1   2  315.69    6.04
  -2   1   1  124.04    2.39
   2   1  -1  122.73    2.26
  -2   1   1  126.27    2.36
  -2  -1   1  123.93    2.41
   2  -1  -1  120.32    2.39
  -2  -1   1  124.22    2.25
  -2   1   0    5.24    0.17
  -2   1   0    5.10    0.16
   2  -1   0    5.29    0.17
  -2  -1   0    5.12    0.17
  -2  -1   0    5.14    0.17
   2  -1   0    5.37    0.17
   2   1   1    8.67    0.23
   2   1   1    8.56    0.22
   2   1   1    8.40    0.23
  -2   1  -1    8.11    0.25
  -2   1  -1    8.32    0.22
  -2   1  -1    8.61    0.21
  -2  -1  -1    8.28    0.24
  -2  -1  -1    8.59    0.22
   2  -1   1    8.71    0.23
   2  -1   1    8.21    0.20
  -2  -1  -1    8.70    0.23
   2   1   2   17.96    0.45
   2   1   2   17.63    0.42
   2   1   2   18.21    0.39
  -2   1  -2   18.19    0.43
  -2   1  -2   17.98    0.39
  -2   1  -2   17.06    0.47
  -2  -1  -2   17.58    0.39
   2  -1   2   18.06    0.41
  -2  -1  -2   17.66    0.42
   2  -1   2   17.78    0.39
  -2  -1  -2   16.93    0.47
   2   1   3    5.84    0.18
  -2   1  -3    5.90    0.27
  -2   1  -3    5.28    0.29
   2   1   3    6.05    0.25
  -2   1  -3    5.83    0.19
   2   1   3    5.78    0.27
  -2  -1  -3    5.86    0.23
   2  -1   3    6.09    0.19
  -2  -1  -3    5.81    0.18
   2  -1   3    5.89    0.24
   2   1   4   11.51    0.41
   2   1   4   11.85    0.29
  -2   1  -4   11.98    0.44
  -2  -1  -4   11.60    0.38
   2  -1   4   11.69    0.30
   2  -1   4   11.90    0.40
  -2  -1  -4   11.64    0.29
   2   1   5    4.18    0.34
  -2   1  -5    4.80    0.36
   2   1   5    5.09    0.19
   2  -1   5    5.30    0.22
   2  -1   5    4.67    0.31
  -2  -1  -5    4.89    0.31
  -2  -1  -5    5.11    0.21
   2   1   6    2.02    0.30
  -2   1  -6    2.24    0.29
   2   1   6    2.03    0.18
   2  -1   6    2.15    0.29
  -2  -1  -6    2.54    0.17
   2  -1   6    2.56    0.21
  -2  -1  -6    2.00    0.24
  -2   1  -7    9.45    0.55
   2   1   7    8.10    0.53
   2   1   7    9.96    0.30
   2  -1   7   10.06    0.53
  -2  -1  -7   10.17    0.51
   2  -1   7    9.81    0.33
   2  -1   7   10.23    0.32
   2   1   8   16.53    0.76
  -2   1  -8   16.80    0.78
  -2  -1  -8   16.64    0.69
   2  -1   8   16.98    0.45
   2  -1   8   17.00    0.47
   2  -1   8   16.45    0.77
   2   1   9    0.65    0.45
  -2   1  -9    0.38    0.44
   2  -1   9    0.38    0.42
  -2  -1  -9    0.25    0.43
   2   1  10   61.22    1.71
  -2   1 -10   61.62    1.70
   2  -1  10   61.23    1.70
  -2  -1 -10   64.51    1.68
   2   1  11   -0.32    0.54
  -2   1 -11   -0.03    0.63
   2  -1  11    0.46    0.54
  -2  -1 -11    0.55    0.60
  -2   1 -12    2.12    0.73
   2   1  12    2.92    0.71
   2  -1  12    2.38    0.74
  -2  -1 -12    2.11    0.72
   2   1  13    1.45    0.77
  -2   1 -13    1.53    0.87
   2  -1  13    2.17    0.75
  -2  -1 -13    0.71    0.84
   2   1  14   -1.09    0.88
  -2   1 -14    0.89    1.00
  -2  -1 -14    0.66    0.93
   2  -1  14   -0.64    0.88
  -2   2  15   -0.37    1.05
   2   2 -15   -1.80    1.12
  -2  -2  15    1.52    1.10
  -2   2  14   15.37    1.27
   2   2 -14   15.89    1.20
  -2  -2  14   16.63    1.40
   2   2 -13    2.17    0.83
  -2   2  13    2.11    0.82
  -2  -2  13    3.11    0.86
  -2   2  12    1.71    0.72
   2   2 -12    0.43    0.67
   2  -2 -12    0.83    0.60
  -2  -2  12    0.67    0.71
   2   2 -11    2.70    0.63
  -2   2  11    1.68    0.69
  -2   2  11    1.13    0.39
   2  -2 -11    2.11    0.49
  -2  -2  11    2.15    0.42
  -2  -2  11    1.75    0.63
   2   2 -10    0.35    0.54
  -2   2  10   -0.33    0.52
  -2   2  10   -0.14    0.30
  -2  -2  10   -0.87    0.30
  -2  -2  10    0.65    0.54
   2  -2 -10    0.04    0.39
  -2   2   9    6.00    0.44
  -2   2   9    6.75    0.62
   2   2  -9    5.28    0.57
  -2  -2   9    5.42    0.59
  -2  -2   9    5.63    0.49
   2  -2  -9    5.49    0.42
  -2   2   8    1.54    0.45
   2   2  -8    1.43    0.37
  -2   2   8    1.14    0.26
  -2  -2   8    1.14    0.36
   2  -2  -8    1.15    0.27
  -2   2   7    0.04    0.19
   2   2  -7    0.36    0.26
  -2   2   7    0.27    0.31
   2  -2  -7    0.27    0.22
  -2  -2   7   -0.32    0.27
  -2   2   6    1.43    0.19
  -2   2   6    1.22    0.20
   2   2  -6    1.07    0.29
  -2   2   6    1.00    0.26
   2  -2  -6    1.56    0.19
  -2   2   5    7.24    0.41
  -2   2   5    7.17    0.31
  -2   2   5    6.65    0.25
   2   2  -5    6.25    0.39
   2  -2  -5    6.94    0.27
   2   2  -4   35.49    0.88
  -2   2   4   35.42    0.82
  -2   2   4   35.27    0.74
  -2   2   4   35.15    0.88
   2  -2  -4   35.58    0.74
  -2   2   3    0.81    0.11
  -2   2   3    0.58    0.13
  -2   2   3    0.62    0.15
  -2   2   3    0.45    0.10
   2   2  -3    0.59    0.15
   2  -2  -3    0.60    0.08
  -2   2   2  285.08    5.41
  -2   2   2  278.19    5.46
   2   2  -2  282.43    5.46
   2  -2  -2  287.70    5.39
   2  -2  -2  277.63    5.37
  -2   2   1   16.84    0.41
  -2   2   1   16.92    0.44
   2   2  -1   17.15    0.46
  -2  -2   1   16.57    0.46
  -2  -2   1   17.02    0.46
  -2  -2   1   16.35    0.45
  -2  -2   1   16.69    0.43
   2  -2  -1   17.68    0.43
   2  -2  -1   16.37    0.44
   2   2   0   40.65    0.92
   2   2   0   41.15    0.90
   2   2   0   42.27    0.87
  -2   2   0   42.43    0.90
  -2   2   0   41.26    0.89
  -2  -2   0   41.21    0.85
   2  -2   0   42.26    0.91
  -2  -2   0   42.92    0.90
   2  -2   0   42.07    0.90
  -2  -2   0   40.15    0.90
   2   2   1   25.12    0.58
   2   2   1   24.75    0.56
  -2   2  -1   25.93    0.58
  -2   2  -1   24.71    0.62
   2  -2   1   23.96    0.58
  -2  -2  -1   25.03    0.57
  -2  -2  -1   25.27    0.59
  -2  -2  -1   24.05    0.57
   2  -2   1   25.02    0.63
   2   2   2   17.23    0.45
  -2   2  -2   17.00    0.44
  -2   2  -2   17.03    0.51
   2   2   2   17.35    0.44
  -2   2  -2   17.06    0.40
  -2  -2  -2   17.23    0.43
  -2  -2  -2   17.35    0.44
   2  -2   2   17.25    0.45
   2  -2   2   17.63    0.39
  -2   2  -3   -0.22    0.13
   2   2   3   -0.01    0.14
  -2   2  -3    0.01    0.11
   2   2   3   -0.16    0.11
  -2   2  -3    0.15    0.16
  -2  -2  -3    0.10    0.13
   2  -2   3    0.07    0.12
   2  -2   3   -0.12    0.13
  -2  -2  -3    0.00    0.10
  -2   2  -4    5.60    0.26
  -2   2  -4    6.09    0.39
   2   2   4    6.29    0.25
   2   2   4    5.70    0.33
   2  -2   4    5.97    0.29
  -2  -2  -4    5.80    0.28
   2  -2   4    6.12    0.29
  -2  -2  -4    5.76    0.26
   2   2   5    1.90    0.26
  -2   2  -5    2.33    0.28
   2   2   5    1.62    0.17
  -2  -2  -5    1.82    0.21
   2  -2   5    1.43    0.23
  -2  -2  -5    2.20    0.21
   2  -2   5    1.53    0.21
  -2   2  -6    5.52    0.47
   2   2   6    5.61    0.28
   2   2   6    5.59    0.42
  -2  -2  -6    5.57    0.33
   2  -2   6    5.64    0.39
  -2  -2  -6    6.10    0.38
   2  -2   6    6.21    0.36
   2   2   7   15.00    0.68
   2   2   7   14.14    0.43
  -2   2  -7   13.59    0.69
  -2  -2  -7   14.20    0.49
   2  -2   7   14.24    0.60
  -2  -2  -7   14.90    0.58
   2   2   8    0.71    0.20
  -2   2  -8   -0.21    0.39
   2   2   8    0.73    0.37
   2  -2   8    1.28    0.37
  -2  -2  -8    0.17    0.27
  -2  -2  -8    0.50    0.31
  -2   2  -9    0.25    0.45
   2   2   9    0.24    0.25
   2   2   9   -0.52    0.41
   2  -2   9    0.09    0.43
   2  -2   9    0.46    0.25
  -2  -2  -9    0.28    0.38
   2   2  10    4.24    0.62
  -2   2 -10    4.93    0.67
   2  -2  10    4.55    0.56
   2  -2  10    4.55    0.32
  -2  -2 -10    4.37    0.58
  -2   2 -11    0.34    0.62
   2   2  11    0.26    0.62
   2  -2  11   -0.68    0.58
  -2  -2 -11    0.73    0.56
  -2   2 -12    1.72    0.72
   2   2  12    1.52    0.73
  -2  -2 -12    1.67    0.70
   2  -2  12    1.96    0.70
   2   2  13   -0.25    0.75
  -2   2 -13   -0.16    0.84
   2  -2  13   -0.73    0.76
  -2  -2 -13    0.70    0.85
   2   2  14    2.13    0.90
  -2   2 -14    0.30    1.07
  -2  -2 -14   -1.09    1.04
   2  -2  14   -1.96    0.87
   2   3 -14    4.96    1.06
  -2   3  14    4.09    0.98
  -2  -3  14    1.47    0.91
  -2   3  13    2.26    0.89
   2   3 -13    1.71    0.87
  -2  -3  13    3.40    0.90
  -2   3  12    0.97    0.66
   2   3 -12    2.40    0.77
  -2  -3  12    2.02    0.77
  -2   3  11    0.72    0.40
   2   3 -11    0.39    0.60
  -2   3  11    0.14    0.57
  -2  -3  11   -0.04    0.44
  -2  -3  11    0.66    0.61
   2  -3 -11   -1.11    0.48
  -2   3  10    5.79    0.47
  -2   3  10    5.81    0.70
   2   3 -10    6.38    0.69
  -2  -3  10    7.04    0.69
   2  -3 -10    5.92    0.50
  -2   3   9    1.56    0.53
  -2   3   9    1.71    0.34
   2   3  -9    1.88    0.50
  -2  -3   9    2.64    0.53
   2  -3  -9    2.17    0.36
  -2   3   8    0.37    0.28
  -2   3   8   -0.02    0.40
   2   3  -8    0.26    0.39
   2  -3  -8    0.51    0.27
  -2  -3   8    0.17    0.36
   2   3  -7    1.16    0.30
  -2   3   7    1.08    0.28
  -2   3   7    1.62    0.42
   2  -3  -7    1.31    0.23
  -2  -3   7    0.84    0.30
  -2   3   6    3.13    0.37
  -2   3   6    2.23    0.26
   2   3  -6    2.48    0.36
   2  -3  -6    3.03    0.22
  -2   3   5    2.25    0.24
  -2   3   5    2.38    0.30
  -2   3   5    1.89    0.23
   2   3  -5    2.64    0.33
   2  -3  -5    2.50    0.18
  -2   3   4   25.65    0.61
  -2   3   4   24.80    0.67
  -2   3   4   25.43    0.64
   2   3  -4   25.57    0.74
  -2   3   4   24.40    0.71
   2  -3  -4   25.12    0.57
  -2   3   3    1.64    0.19
  -2   3   3    1.28    0.19
   2   3  -3    1.76    0.24
   2  -3  -3    1.61    0.14
   2  -3  -3    1.53    0.19
  -2   3   2   14.12    0.42
   2   3  -2   13.84    0.46
   2   3  -2   13.76    0.46
  -2   3   2   13.73    0.44
   2  -3  -2   14.42    0.45
   2  -3  -2   13.95    0.40
  -2   3   1    0.15    0.13
  -2   3   1    0.07    0.11
   2   3  -1    0.21    0.14
  -2   3   1    0.26    0.12
  -2  -3   1    0.28    0.16
  -2  -3   1    0.21    0.15
  -2   3   0    8.79    0.33
  -2   3   0    8.06    0.33
  -2   3   0    8.49    0.22
   2   3   0    9.06    0.34
  -2  -3   0    8.79    0.34
  -2  -3   0    8.51    0.29
   2   3   1    0.21    0.10
   2   3   1    0.12    0.13
  -2   3  -1    0.25    0.13
  -2   3  -1    0.44    0.15
  -2  -3  -1    0.34    0.12
  -2  -3  -1    0.35    0.18
   2   3   2    2.64    0.22
   2   3   2    2.78    0.22
  -2   3  -2    2.88    0.23
  -2   3  -2    3.24    0.26
  -2  -3  -2    2.82    0.20
   2   3   3    1.11    0.17
   2   3   3    0.75    0.18
  -2   3  -3    1.34    0.24
  -2   3  -3    1.32    0.18
   2  -3   3    1.50    0.13
  -2  -3  -3    1.15    0.15
   2   3   4    7.82    0.39
  -2   3  -4    7.77    0.34
  -2   3  -4    8.16    0.45
   2   3   4    7.72    0.35
   2  -3   4    7.96    0.31
  -2  -3  -4    7.96    0.32
  -2   3  -5    0.13    0.25
   2   3   5    0.33    0.19
   2   3   5    0.45    0.21
   2  -3   5    0.28    0.20
  -2  -3  -5    0.30    0.19
   2   3   6   -0.04    0.20
  -2   3  -6   -0.20    0.33
   2   3   6    0.09    0.25
   2  -3   6   -0.16    0.23
  -2  -3  -6   -0.12    0.21
   2   3   7    1.13    0.26
   2   3   7    0.97    0.38
  -2   3  -7    1.23    0.40
  -2  -3  -7    1.09    0.27
   2  -3   7    0.87    0.31
  -2   3  -8   10.02    0.75
   2   3   8    8.98    0.45
   2   3   8    9.30    0.68
   2  -3   8    8.10    0.55
  -2  -3  -8    7.93    0.56
   2   3   9    4.96    0.38
   2   3   9    5.89    0.62
  -2   3  -9    4.87    0.62
   2  -3   9    5.34    0.56
  -2  -3  -9    5.63    0.56
   2   3  10    2.25    0.59
   2   3  10    1.64    0.35
  -2   3 -10    1.16    0.63
   2  -3  10    0.14    0.54
  -2  -3 -10    1.59    0.52
  -2   3 -11    0.39    0.69
   2   3  11    0.30    0.62
   2  -3  11    0.20    0.60
  -2  -3 -11    0.43    0.62
   2   3  12   -0.44    0.72
  -2   3 -12    1.68    0.82
   2  -3  12    0.14    0.71
  -2  -3 -12   -0.56    0.68
  -2   3 -13    3.11    1.03
   2   3  13    5.02    0.94
  -2  -3 -13    4.49    0.94
   2  -3  13    3.50    0.86
  -2   3 -14   -1.98    1.08
   2   3  14   -1.19    0.83
   2  -3  14    1.09    0.93
   2   4 -14    1.24    1.04
  -2   4  14   -0.02    0.94
  -2  -4  14    0.63    1.08
  -2   4  13    4.86    0.92
   2   4 -13    5.21    1.04
  -2  -4  13    6.29    0.94
  -2   4  12    0.56    0.79
   2   4 -12    0.26    0.76
  -2  -4  12    0.69    0.79
  -2   4  11   -0.52    0.63
   2   4 -11   -0.38    0.67
  -2   4  11    0.66    0.54
  -2  -4  11    0.65    0.68
  -2   4  10   11.95    0.97
   2   4 -10   14.09    1.00
  -2   4  10   12.48    0.83
  -2  -4  10   14.24    0.95
   2  -4 -10   13.81    0.75
   2   4  -9    4.22    0.64
  -2   4   9    4.55    0.52
  -2   4   9    3.85    0.59
   2  -4  -9    4.28    0.44
  -2  -4   9    3.74    0.59
  -2   4   8    9.95    0.75
   2   4  -8    8.46    0.68
  -2   4   8   10.37    0.58
  -2  -4   8    9.39    0.64
   2  -4  -8    9.73    0.50
  -2   4   7    1.30    0.44
  -2   4   7    1.51    0.31
   2   4  -7    1.68    0.45
  -2  -4   7    1.89    0.35
   2  -4  -7    1.53    0.24
  -2   4   6    0.71    0.25
  -2   4   6    0.27    0.31
   2   4  -6   -0.13    0.35
   2  -4  -6   -0.09    0.18
  -2   4   5    0.40    0.24
   2   4  -5    0.13    0.24
  -2   4   5    0.28    0.27
   2  -4  -5    0.43    0.15
   2   4  -4    2.11    0.32
  -2   4   4    2.36    0.28
  -2   4   4    2.07    0.29
   2  -4  -4    2.30    0.19
  -2   4   3   25.54    0.74
  -2   4   3   27.29    0.71
   2   4  -3   26.46    0.79
   2  -4  -3   26.68    0.66
   2   4  -2   48.54    1.16
  -2   4   2   48.10    1.14
  -2   4   2   48.66    1.07
  -2  -4   2   47.20    1.13
   2  -4  -2   48.97    1.09
  -2  -4   2   49.27    1.22
   2   4  -1   24.08    0.69
  -2   4   1   24.29    0.69
  -2   4   1   24.91    0.57
   2  -4  -1   24.14    0.64
  -2  -4   1   24.04    0.73
   2  -4  -1   24.34    0.68
  -2  -4   1   24.49    0.57
  -2  -4   1   24.32    0.70
  -2   4   0    4.40    0.32
  -2   4   0    4.04    0.31
   2   4   0    4.38    0.32
  -2  -4   0    5.11    0.29
  -2  -4   0    4.32    0.33
  -2   4  -1   11.66    0.45
  -2   4  -1   11.02    0.47
   2   4   1   11.49    0.34
   2   4   1   11.35    0.47
  -2  -4  -1   11.12    0.41
  -2   4  -2   32.57    0.84
   2   4   2   31.20    0.82
  -2   4  -2   31.37    0.88
   2   4   2   32.43    0.76
  -2  -4  -2   31.30    0.79
   2   4   3   15.46    0.54
  -2   4  -3   15.04    0.62
   2   4   3   16.29    0.52
  -2   4  -3   15.73    0.56
  -2  -4  -3   15.93    0.49
  -2   4  -4    0.48    0.22
  -2   4  -4    0.25    0.26
   2   4   4    0.29    0.24
   2   4   4   -0.14    0.23
  -2  -4  -4    0.03    0.18
   2  -4   4    0.46    0.14
   2   4   5    0.22    0.23
  -2   4  -5    0.01    0.22
  -2   4  -5   -0.03    0.34
   2   4   5    0.10    0.24
  -2  -4  -5    0.11    0.19
   2  -4   5    0.19    0.20
  -2   4  -6    1.93    0.44
   2   4   6    2.20    0.29
   2   4   6    1.93    0.40
   2  -4   6    1.90    0.27
  -2  -4  -6    2.34    0.29
   2   4   7   18.67    0.66
   2   4   7   19.34    0.85
  -2   4  -7   17.15    0.88
   2  -4   7   18.47    0.65
  -2  -4  -7   17.79    0.65
   2   4   8    0.37    0.46
   2   4   8    0.07    0.31
  -2   4  -8   -0.01    0.52
   2  -4   8    0.05    0.35
  -2  -4  -8    0.21    0.35
   2   4   9    2.41    0.40
  -2   4  -9    2.93    0.65
   2   4   9    2.16    0.53
  -2  -4  -9    2.05    0.49
   2  -4   9    3.00    0.53
   2   4  10    1.84    0.42
   2   4  10    2.67    0.61
  -2   4 -10    0.91    0.68
  -2  -4 -10    2.67    0.60
   2  -4  10    2.55    0.58
   2   4  11   -0.31    0.63
  -2   4 -11   -1.12    0.72
  -2  -4 -11    0.04    0.63
   2  -4  11   -0.94    0.61
   2   4  12    1.29    0.77
  -2   4 -12    2.76    0.89
   2  -4  12    2.00    0.77
  -2  -4 -12    2.20    0.81
   2   4  13   12.06    1.12
  -2   4 -13   11.56    1.17
   2  -4  13   11.37    1.04
   2   5 -13    2.10    1.03
  -2   5  13    1.61    0.87
  -2   5  12    1.77    0.81
   2   5 -12    1.58    0.92
  -2  -5  12    2.14    0.81
   2   5 -11    5.71    0.87
  -2   5  11    5.80    0.72
  -2   5  11    5.49    0.82
  -2  -5  11    6.15    0.79
   2   5 -10   -0.02    0.65
  -2   5  10    0.15    0.58
  -2   5  10    0.28    0.61
  -2  -5  10    0.91    0.65
  -2   5   9    1.74    0.49
  -2   5   9    0.29    0.60
   2   5  -9    1.55    0.61
   2  -5  -9    1.43    0.41
  -2  -5   9    0.82    0.50
  -2   5   8   -0.15    0.46
  -2   5   8    0.40    0.44
   2   5  -8   -0.16    0.50
   2  -5  -8   -0.07    0.31
  -2  -5   8    0.22    0.38
   2   5  -7    0.37    0.45
  -2   5   7    0.05    0.46
  -2   5   7    0.08    0.38
  -2  -5   7   -0.09    0.34
   2  -5  -7    0.41    0.27
   2   5  -6    9.27    0.73
  -2   5   6    9.78    0.63
  -2   5   6    8.80    0.65
  -2  -5   6    8.35    0.53
   2  -5  -6    8.39    0.41
  -2   5   5    1.23    0.34
  -2   5   5    2.00    0.39
   2   5  -5    1.77    0.43
   2  -5  -5    1.48    0.23
   2   5  -4    2.70    0.42
  -2   5   4    3.32    0.35
  -2   5   4    3.95    0.42
   2  -5  -4    3.26    0.27
  -2   5   3    0.31    0.22
   2   5  -3   -0.46    0.23
  -2   5   3    0.18    0.24
   2  -5  -3   -0.23    0.18
   2   5  -2    8.55    0.50
  -2   5   2    9.20    0.38
  -2   5   2    9.36    0.49
  -2  -5   2    8.43    0.53
  -2  -5   2    8.65    0.51
   2  -5  -2    9.04    0.45
  -2  -5   2    8.61    0.34
  -2   5   1    1.68    0.17
  -2   5   1    1.60    0.27
   2   5  -1    1.32    0.26
   2  -5  -1    1.16    0.27
   2  -5  -1    1.13    0.25
  -2  -5   1    1.14    0.26
  -2  -5   1    1.63    0.29
  -2  -5   1    1.98    0.26
   2   5   0    7.66    0.45
  -2   5   0    6.82    0.44
  -2   5   0    7.90    0.45
  -2  -5   0    6.48    0.43
  -2   5  -1   11.57    0.54
  -2   5  -1   12.23    0.52
   2   5   1   12.11    0.52
  -2  -5  -1   12.19    0.51
  -2   5  -2    6.31    0.49
  -2   5  -2    5.43    0.45
   2   5   2    5.65    0.32
   2   5   2    6.56    0.43
  -2  -5  -2    6.40    0.38
  -2   5  -3    2.55    0.41
   2   5   3    2.03    0.27
  -2   5  -3    1.83    0.32
   2   5   3    2.38    0.34
  -2  -5  -3    2.44    0.26
   2   5   4   -0.16    0.27
  -2   5  -4    0.14    0.29
  -2   5  -4    0.10    0.35
   2   5   4   -0.27    0.26
  -2  -5  -4    0.09    0.22
   2   5   5    1.03    0.33
  -2   5  -5    0.80    0.41
  -2   5  -5    0.73    0.30
   2   5   5    1.24    0.39
  -2  -5  -5    0.74    0.26
   2  -5   5    1.18    0.19
   2   5   6    0.06    0.37
   2   5   6    0.13    0.34
  -2   5  -6   -1.14    0.38
  -2  -5  -6   -0.08    0.25
   2  -5   6    0.17    0.24
   2   5   7    0.50    0.39
  -2   5  -7    0.13    0.48
   2   5   7    0.44    0.44
  -2  -5  -7   -0.56    0.33
   2  -5   7    0.31    0.30
   2   5   8   -0.38    0.47
   2   5   8    0.11    0.50
  -2   5  -8   -0.46    0.50
  -2  -5  -8    0.02    0.39
   2  -5   8   -0.12    0.37
  -2   5  -9   -0.96    0.59
   2   5   9   -0.86    0.52
   2   5   9    0.04    0.54
  -2  -5  -9    0.09    0.46
   2  -5   9    0.01    0.43
   2   5  10    2.65    0.62
   2   5  10    0.81    0.62
  -2   5 -10    0.69    0.73
  -2  -5 -10    1.77    0.61
   2  -5  10    1.23    0.62
  -2   5 -11    0.11    0.78
   2   5  11   -0.67    0.69
  -2  -5 -11   -0.37    0.70
   2  -5  11   -0.53    0.67
   2   5  12   -0.15    0.74
  -2   5 -12   -0.09    0.91
  -2   5 -13   -0.95    0.97
   2   5  13   -0.32    0.89
  -2   6  12   -0.62    0.80
   2   6 -12    1.54    0.96
  -2   6  11   -0.11    0.77
  -2   6  11    0.24    0.73
   2   6 -11    0.53    0.80
  -2   6  10    4.90    0.76
  -2   6  10    4.71    0.73
   2   6 -10    5.59    0.89
  -2   6   9    2.04    0.63
  -2   6   9    2.59    0.62
   2   6  -9    3.24    0.71
  -2   6   8    2.19    0.55
  -2   6   8    0.97    0.58
   2   6  -8    2.72    0.64
   2  -6  -8    2.22    0.39
  -2  -6   8    2.31    0.47
  -2   6   7    0.40    0.49
  -2   6   7    0.56    0.49
   2   6  -7    1.53    0.53
  -2  -6   7    0.95    0.38
   2  -6  -7    1.13    0.32
  -2   6   6   -0.46    0.43
   2   6  -6   -0.11    0.48
  -2   6   6   -0.43    0.41
   2  -6  -6    0.11    0.26
  -2  -6   6    0.36    0.32
  -2   6   5    0.16    0.34
  -2   6   5    0.08    0.40
   2   6  -5    0.32    0.44
   2  -6  -5    0.64    0.25
  -2   6   4    0.08    0.28
  -2   6   4    0.26    0.36
   2  -6  -4    0.63    0.25
  -2   6   3    2.53    0.40
  -2   6   3    3.10    0.31
   2   6  -3    2.37    0.41
  -2  -6   3    1.22    0.43
  -2  -6   3    2.37    0.45
   2  -6  -3    2.93    0.31
  -2  -6   3    3.44    0.27
  -2   6   2    0.26    0.21
   2   6  -2    0.36    0.37
  -2   6   2   -0.09    0.34
  -2  -6   2   -0.09    0.28
  -2  -6   2   -0.28    0.34
  -2  -6   2   -0.34    0.34
   2  -6  -2   -0.33    0.26
  -2   6   1    0.61    0.31
   2   6  -1    0.72    0.34
  -2   6   1    0.92    0.16
   2  -6  -1    0.70    0.32
  -2  -6   1    0.60    0.32
  -2  -6   1    1.08    0.33
   2  -6  -1    1.15    0.30
  -2  -6   1    1.52    0.36
  -2   6   0    0.80    0.34
   2   6   0    0.91    0.35
   2  -6   0    1.76    0.42
   2  -6   0    1.06    0.40
  -2  -6   0    1.67    0.35
   2   6   1    3.57    0.44
  -2   6  -1    3.80    0.42
  -2   6  -1    3.85    0.46
  -2  -6  -1    3.18    0.36
  -2   6  -2    4.66    0.47
   2   6   2    4.06    0.34
   2   6   2    4.73    0.47
  -2   6  -2    5.06    0.50
  -2  -6  -2    4.78    0.40
   2   6   3    2.91    0.30
   2   6   3    2.42    0.44
  -2   6  -3    2.64    0.43
  -2   6  -3    2.42    0.48
  -2  -6  -3    2.82    0.34
   2   6   4    0.07    0.30
  -2   6  -4    0.68    0.44
   2   6   4    0.02    0.37
  -2   6  -4    0.27    0.42
  -2  -6  -4    0.32    0.28
   2   6   5    4.25    0.49
  -2   6  -5    2.82    0.54
   2   6   5    3.49    0.50
  -2   6  -5    4.24    0.50
  -2  -6  -5    4.66    0.41
   2   6   6    0.68    0.47
   2   6   6   -0.01    0.41
  -2   6  -6    0.50    0.51
  -2  -6  -6    0.20    0.33
   2   6   7    4.46    0.57
  -2   6  -7    4.68    0.66
   2   6   7    4.88    0.56
  -2  -6  -7    5.00    0.48
  -2   6  -8    0.22    0.61
   2   6   8    0.46    0.53
   2   6   8    0.54    0.55
  -2  -6  -8    0.77    0.45
  -2   6  -9   -0.02    0.66
   2   6   9   -0.50    0.55
   2   6   9   -0.34    0.62
  -2  -6  -9    0.00    0.53
   2   6  10    1.02    0.71
   2   6  10    0.32    0.70
  -2   6 -10   -0.41    0.77
  -2  -6 -10    1.28    0.65
  -2   6 -11    0.49    0.91
   2   6  11    2.12    0.85
  -2   6 -12    0.67    1.00
   2   6  12    1.74    0.84
   2   7 -11    2.25    0.94
  -2   7  11   -0.31    0.91
  -2   7  11    1.85    0.79
  -2   7  10   -0.71    0.75
   2   7 -10   -0.77    0.81
  -2   7  10    0.89    0.75
   2   7  -9    1.26    0.76
  -2   7   9    0.34    0.68
  -2   7   9    1.19    0.70
  -2   7   8    3.21    0.63
  -2   7   8    2.51    0.65
   2   7  -8    2.64    0.72
   2  -7  -8    2.98    0.53
  -2   7   7    0.65    0.56
  -2   7   7   -0.58    0.56
   2   7  -7    0.28    0.59
   2  -7  -7    0.61    0.40
  -2   7   6   -0.23    0.46
   2   7  -6   -0.15    0.53
  -2   7   6   -1.13    0.51
   2  -7  -6   -0.33    0.37
  -2   7   5    2.55    0.48
  -2   7   5    2.74    0.56
  -2  -7   5    1.74    0.61
   2  -7  -5    2.71    0.40
  -2  -7   5    2.66    0.60
  -2   7   4    0.31    0.44
  -2   7   4    0.59    0.35
  -2  -7   4    0.95    0.53
  -2  -7   4    0.77    0.53
   2  -7  -4    0.64    0.35
  -2   7   3    4.17    0.54
   2   7  -3    4.22    0.54
  -2   7   3    4.24    0.36
   2  -7  -3    4.26    0.45
  -2  -7   3    4.07    0.54
  -2  -7   3    3.66    0.57
  -2   7   2    1.80    0.43
  -2   7   2    1.75    0.25
   2   7  -2    1.09    0.43
  -2  -7   2    1.31    0.44
  -2  -7   2    1.34    0.44
   2  -7  -2    2.55    0.39
  -2   7   1    1.32    0.40
   2   7  -1    0.77    0.43
   2  -7  -1    0.37    0.39
   2  -7  -1    0.47    0.38
  -2  -7   1    0.68    0.40
   2   7   0    4.73    0.55
  -2   7   0    4.90    0.53
  -2  -7   0    4.52    0.47
   2  -7   0    4.10    0.50
   2  -7   0    3.82    0.50
  -2   7  -1    5.78    0.57
   2   7   1    5.52    0.56
   2  -7   1    5.70    0.59
   2  -7   1    5.57    0.57
  -2  -7  -1    6.55    0.52
  -2   7  -2    3.33    0.53
   2   7   2    3.74    0.52
  -2   7  -2    3.58    0.55
  -2  -7  -2    4.04    0.44
  -2   7  -3    3.65    0.54
   2   7   3    3.24    0.33
   2   7   3    3.13    0.54
  -2   7  -3    3.34    0.54
  -2  -7  -3    3.82    0.42
  -2   7  -4    0.86    0.47
   2   7   4    1.89    0.40
   2   7   4    1.41    0.48
  -2   7  -4    1.38    0.51
  -2  -7  -4    0.70    0.37
  -2   7  -5    2.94    0.62
   2   7   5    1.73    0.45
   2   7   5    2.11    0.57
  -2   7  -5    1.52    0.54
  -2  -7  -5    2.77    0.42
   2   7   6   -0.73    0.52
   2   7   6    0.40    0.47
  -2   7  -6    0.27    0.57
  -2  -7  -6   -0.70    0.40
   2   7   7    0.61    0.64
   2   7   7    0.09    0.54
  -2   7  -7    0.43    0.63
  -2  -7  -7    0.34    0.44
  -2   7  -8    0.27    0.71
   2   7   8   -0.20    0.58
   2   7   8   -0.19    0.67
  -2  -7  -8    0.03    0.51
  -2   7  -9    1.23    0.81
   2   7   9    0.78    0.74
   2   7   9    2.01    0.61
  -2  -7  -9    2.23    0.65
  -2   7 -10   -0.45    0.87
   2   7  10    2.18    0.77
  -2   7 -11   -0.52    0.98
   2   7  11    2.50    0.85
  -2   8  10    1.46    0.94
   2   8 -10    0.24    0.92
  -2   8  10    0.42    0.82
  -2   8   9    0.10    0.72
   2   8  -9   -0.63    0.83
  -2   8   9    1.74    0.80
  -2   8   8    0.11    0.69
  -2   8   8    0.59    0.75
  -2   8   7    1.19    0.70
  -2   8   7    3.39    0.67
  -2  -8   7    3.17    0.81
  -2  -8   7    3.08    0.77
   2  -8  -7    3.71    0.54
  -2   8   6    0.66    0.61
  -2   8   6    0.12    0.55
   2  -8  -6    0.91    0.45
  -2  -8   6    0.54    0.68
  -2  -8   6   -0.26    0.71
  -2   8   5    0.83    0.53
  -2   8   5    0.23    0.57
  -2  -8   5    0.65    0.60
  -2  -8   5    0.42    0.57
   2  -8  -5    0.22    0.43
  -2   8   4    0.24    0.51
  -2   8   4    0.41    0.39
   2  -8  -4   -0.54    0.40
  -2  -8   4   -0.34    0.58
  -2  -8   4    0.48    0.60
   2   8  -3    7.53    0.75
  -2   8   3    6.64    0.68
  -2  -8   3    6.63    0.68
   2  -8  -3    7.07    0.57
  -2  -8   3    6.12    0.68
  -2   8   2    1.47    0.53
   2   8  -2    1.85    0.52
  -2  -8   2    2.71    0.55
   2  -8  -2    2.24    0.49
  -2  -8   2    2.31    0.54
  -2   8   1    0.66    0.48
   2   8  -1   -0.23    0.50
   2  -8  -1    0.86    0.47
  -2  -8   1   -0.07    0.42
   2   8   0   -0.58    0.46
  -2   8   0   -0.34    0.43
   2  -8   0   -0.66    0.48
   2  -8   0    0.22    0.49
  -2  -8   0   -0.41    0.43
  -2   8  -1    5.40    0.65
   2   8   1    5.16    0.64
   2  -8   1    4.58    0.65
  -2  -8  -1    4.46    0.56
   2  -8   1    4.53    0.63
   2   8   2    0.05    0.49
  -2   8  -2   -0.09    0.55
  -2  -8  -2   -0.31    0.41
   2  -8   2    0.11    0.56
   2  -8   2   -0.51    0.56
  -2   8  -3    0.75    0.59
   2   8   3    0.74    0.51
  -2  -8  -3    0.03    0.38
  -2   8  -4    1.41    0.58
   2   8   4    2.02    0.60
  -2   8  -4    1.29    0.61
   2   8   4    1.86    0.47
  -2  -8  -4    2.01    0.46
   2   8   5    6.33    0.77
  -2   8  -5    7.01    0.74
   2   8   5    5.58    0.58
  -2   8  -5    6.78    0.79
  -2  -8  -5    6.57    0.55
  -2   8  -6    0.52    0.70
   2   8   6    0.09    0.64
   2   8   6   -0.23    0.51
  -2  -8  -6   -0.37    0.46
  -2   8  -7   -0.70    0.75
   2   8   7   -0.71    0.69
   2   8   7    0.29    0.57
  -2  -8  -7    0.85    0.52
  -2   8  -8    0.25    0.77
   2   8   8    0.34    0.68
   2   8   8    0.69    0.78
  -2  -8  -8    0.41    0.61
  -2   8  -9    1.59    0.89
   2   8   9    0.47    0.71
   2   8   9    0.67    0.86
   2   8  10   -0.17    0.77
  -2   8 -10    0.71    0.98
  -2   9   8   -0.49    0.88
  -2  -9   8    0.17    0.94
  -2  -9   8    0.40    0.97
  -2   9   7   -0.93    0.77
  -2  -9   7    1.97    0.90
  -2  -9   7    0.43    0.88
  -2   9   6   -0.22    0.75
  -2  -9   6    0.51    0.77
   2  -9  -6    1.34    0.55
  -2  -9   6   -0.41    0.75
  -2   9   5    0.51    0.65
  -2  -9   5    0.95    0.74
  -2  -9   5    1.02    0.75
   2  -9  -5   -0.15    0.52
  -2   9   4    0.84    0.72
   2  -9  -4   -0.40    0.51
  -2  -9   4   -0.48    0.64
  -2  -9   4    0.08    0.65
  -2   9   3    2.69    0.69
  -2  -9   3    1.48    0.61
   2  -9  -3    2.30    0.55
  -2  -9   3    3.38    0.66
   2   9  -2    1.93    0.72
  -2   9   2    0.40    0.62
   2  -9  -2    0.40    0.51
  -2  -9   2    0.77    0.57
   2   9  -1    9.18    0.88
  -2   9   1    8.97    0.86
  -2  -9   1    9.84    0.80
   2  -9  -1   11.64    0.90
   2   9   0    5.00    0.74
  -2   9   0    5.63    0.73
   2  -9   0    4.50    0.69
  -2  -9   0    6.75    0.69
  -2   9  -1    1.86    0.63
   2   9   1    1.01    0.60
   2  -9   1    2.46    0.66
  -2  -9  -1    2.59    0.54
   2  -9   1    1.94    0.66
  -2   9  -2    1.35    0.70
   2   9   2    1.47    0.67
  -2  -9  -2    1.24    0.50
   2  -9   2    1.71    0.71
   2  -9   2    1.14    0.70
   2   9   3    0.28    0.66
  -2   9  -3    1.41    0.71
  -2  -9  -3    0.35    0.47
   2  -9   3    1.00    0.74
   2  -9   3    1.73    0.74
  -2   9  -4    0.04    0.72
   2   9   4    0.44    0.70
  -2  -9  -4   -0.02    0.50
   2  -9   4   -0.62    0.80
   2  -9   4   -0.91    0.75
   2   9   5   -0.53    0.72
  -2   9  -5    1.07    0.78
  -2  -9  -5    0.81    0.53
   2   9   6   -0.48    0.79
  -2   9  -6   -0.20    0.76
   2   9   6    0.69    0.62
  -2  -9  -6   -0.47    0.58
   2   9   7    0.48    0.64
  -2   9  -7   -0.25    0.85
   2   9   7   -2.28    0.80
  -2  -9  -7    0.13    0.63
   2   9   8    0.27    0.94
   2   9   8    1.97    0.75
  -2   9  -8    0.09    0.91
  -2  10   6    2.06    0.98
  -2 -10   6    1.32    0.92
  -2 -10   6    0.58    0.93
  -2  10   5    4.68    0.94
  -2 -10   5    3.59    0.92
  -2 -10   5    3.01    0.93
  -2  10   4    0.95    0.80
   2 -10  -4   -0.47    0.61
  -2 -10   4   -0.52    0.74
  -2  10   3    0.38    0.78
  -2 -10   3    0.24    0.69
   2 -10  -3   -0.11    0.64
  -2  10   2    0.46    0.73
  -2 -10   2    1.37    0.71
   2 -10  -2    1.04    0.66
   2  10  -1    2.59    0.83
  -2  10   1    1.45    0.74
  -2 -10   1    1.13    0.67
   2 -10  -1    1.26    0.65
  -2  10   0    0.14    0.77
   2  10   0   -0.52    0.76
   2 -10   0    1.20    0.67
  -2 -10   0    0.06    0.64
  -2  10  -1    6.94    0.91
   2  10   1    6.40    0.87
  -2 -10  -1    7.44    0.76
   2 -10   1    6.27    0.85
  -2  10  -2    0.48    0.82
   2  10   2    0.49    0.78
   2 -10   2    1.72    0.79
  -2 -10  -2    0.33    0.61
   2 -10   2    0.86    0.79
   2  10   3    0.86    0.86
  -2  10  -3    1.30    0.89
  -2 -10  -3    1.41    0.60
   2 -10   3    1.28    0.90
   2 -10   3    1.47    0.88
  -2  10  -4    5.22    1.00
   2  10   4    3.65    0.95
  -2 -10  -4    3.98    0.69
   2 -10   4    2.25    0.94
   2 -10   4    4.68    0.97
   2  10   5    0.57    0.92
   2 -10   5    0.33    0.92
   2 -10   5    0.99    0.89
  -2 -10  -5    2.08    0.65
  -3   0  15   -0.18    0.96
  -3   0  14    0.24    0.83
  -3   0  13   -0.27    0.72
   3   0 -13   -1.31    0.78
  -3   0  12    2.26    0.44
  -3   0  12    2.14    0.67
   3   0 -12    1.31    0.70
  -3   0  11    0.14    0.55
  -3   0  11    0.38    0.36
   3   0 -11   -0.10    0.48
  -3   0  10    6.04    0.67
   3   0 -10    7.54    0.55
  -3   0  10    7.61    0.50
  -3   0   9   -0.06    0.23
  -3   0   9   -0.11    0.39
   3   0  -9    0.21    0.33
   3   0  -8    1.11    0.26
  -3   0   8    1.02    0.25
  -3   0   8    1.08    0.42
   3   0  -7   -0.43    0.20
  -3   0   7    0.15    0.19
  -3   0   7   -0.12    0.25
   3   0  -6    2.31    0.22
  -3   0   6    2.21    0.21
   3   0  -5   -0.14    0.14
  -3   0   5    0.41    0.18
  -3   0   5   -0.18    0.13
  -3   0   4   27.70    0.63
  -3   0   4   27.27    0.66
   3   0  -4   28.82    0.63
  -3   0   3    0.10    0.09
  -3   0   3   -0.04    0.10
   3   0  -3    0.07    0.08
  -3   0   2  156.63    2.97
  -3   0   2  153.85    3.00
  -3   0   2  157.24    2.97
   3   0  -2  153.32    3.01
   3   0  -1    0.05    0.08
  -3   0   1   -0.04    0.03
   3   0  -1    0.01    0.04
  -3   0   1   -0.02    0.06
  -3   0   0   88.16    1.72
   3   0   0   89.07    1.72
   3   0   0   87.58    1.72
  -3   0   0   89.39    1.72
  -3   0  -1   -0.14    0.06
   3   0   1   -0.07    0.07
  -3   0  -1    0.09    0.07
   3   0   1   -0.03    0.05
  -3   0  -1   -0.01    0.05
  -3   0  -2    0.41    0.13
   3   0   2    0.60    0.13
  -3   0  -2    0.58    0.07
  -3   0  -2    0.57    0.11
   3   0   2    0.49    0.11
   3   0   3    0.11    0.12
  -3   0  -3    0.09    0.11
   3   0   4   23.35    0.62
  -3   0  -4   22.45    0.62
  -3   0  -5    0.01    0.18
   3   0   5   -0.03    0.19
   3   0   6    5.22    0.40
  -3   0  -6    4.75    0.40
  -3   0  -7    0.15    0.28
   3   0   7    0.03    0.25
   3   0   8    0.58    0.39
  -3   0  -8    0.10    0.38
   3   0   9   -0.12    0.45
  -3   0  -9    0.50    0.43
  -3   0 -10   25.59    1.13
   3   0  10   28.30    1.07
   3   0  11   -0.11    0.54
  -3   0 -11    0.56    0.64
   3   0  12    6.23    0.77
  -3   0 -12    7.30    0.87
  -3   0 -13   -0.30    0.83
   3   0  13    0.52    0.81
   3   0  14   -1.40    0.88
  -3   0 -14   -0.75    0.99
  -3   1  15   -1.87    0.84
  -3  -1  15   -0.24    0.92
  -3   1  14    1.29    0.91
   3   1 -14    0.54    0.91
  -3  -1  14   -0.34    0.81
   3   1 -13   -0.18    0.78
  -3   1  13    0.13    0.78
  -3  -1  13    0.97    0.77
   3   1 -12    0.23    0.65
  -3   1  12    0.16    0.64
  -3   1  12   -0.37    0.42
  -3  -1  12   -0.06    0.40
  -3  -1  12   -0.24    0.62
   3  -1 -12   -0.51    0.55
  -3   1  11   -0.21    0.35
   3   1 -11    0.27    0.56
  -3   1  11   -0.30    0.60
  -3  -1  11    0.43    0.58
   3  -1 -11   -0.15    0.47
  -3  -1  11   -0.28    0.34
   3   1 -10    0.52    0.43
  -3   1  10    0.03    0.31
  -3   1  10   -0.22    0.48
  -3  -1  10    0.39    0.32
   3  -1 -10   -0.34    0.37
  -3  -1  10    0.49    0.53
   3   1  -9    0.36    0.33
  -3   1   9    0.84    0.28
  -3   1   9   -0.12    0.43
  -3  -1   9    0.16    0.25
  -3  -1   9   -0.09    0.41
   3  -1  -9    0.21    0.29
  -3   1   8    5.32    0.39
   3   1  -8    5.88    0.51
  -3   1   8    4.74    0.49
  -3  -1   8    4.71    0.39
  -3  -1   8    5.82    0.55
   3  -1  -8    5.48    0.42
  -3   1   7    0.06    0.20
  -3   1   7    0.69    0.28
   3   1  -7    0.34    0.25
   3  -1  -7    0.16    0.20
  -3  -1   7    0.02    0.20
  -3   1   6   30.55    0.76
   3   1  -6   30.39    0.80
  -3   1   6   30.31    0.69
  -3   1   6   29.84    0.87
  -3  -1   6   30.95    0.79
   3  -1  -6   30.25    0.72
  -3   1   5   97.34    1.94
   3   1  -5   94.30    1.97
  -3   1   5   95.57    1.86
   3  -1  -5   93.27    1.88
   3   1  -4   22.87    0.59
  -3   1   4   23.14    0.58
  -3   1   4   23.67    0.48
  -3  -1   4   23.24    0.61
   3  -1  -4   22.88    0.50
  -3   1   3  204.99    3.87
   3   1  -3  201.43    3.88
  -3  -1   3  197.59    3.89
   3  -1  -3  196.48    3.87
  -3   1   2   57.79    1.21
  -3  -1   2   58.40    1.21
  -3  -1   2   59.68    1.14
   3  -1  -2   59.20    1.22
  -3  -1   2   59.58    1.22
   3   1  -1    2.49    0.16
   3   1  -1    2.32    0.16
  -3   1   1    2.24    0.11
  -3   1   1    2.63    0.14
  -3  -1   1    2.17    0.13
   3  -1  -1    2.15    0.15
   3  -1  -1    2.40    0.11
   3   1   0   19.06    0.44
  -3   1   0   19.24    0.44
  -3   1   0   19.16    0.44
  -3  -1   0   19.55    0.44
   3  -1   0   19.16    0.44
   3  -1   0   19.09    0.44
  -3   1  -1   55.51    1.17
   3   1   1   56.65    1.14
   3   1   1   56.63    1.14
  -3   1  -1   56.08    1.12
  -3   1  -1   56.17    1.12
  -3  -1  -1   57.10    1.14
   3  -1   1   56.16    1.12
  -3  -1  -1   58.32    1.13
   3  -1   1   54.57    1.16
  -3  -1  -1   55.04    1.15
  -3   1  -2   29.14    0.61
  -3   1  -2   28.57    0.65
  -3   1  -2   28.95    0.70
   3   1   2   29.47    0.66
   3   1   2   29.69    0.68
  -3  -1  -2   29.65    0.61
   3  -1   2   29.42    0.61
   3  -1   2   29.98    0.64
  -3  -1  -2   29.15    0.66
  -3   1  -3    9.58    0.25
  -3   1  -3   10.13    0.36
   3   1   3    9.64    0.34
  -3   1  -3    9.08    0.35
   3  -1   3    9.79    0.31
  -3  -1  -3    9.73    0.24
   3  -1   3    9.62    0.25
  -3  -1  -3    9.43    0.32
   3   1   4    6.68    0.33
   3   1   4    6.95    0.20
  -3   1  -4    6.54    0.35
  -3  -1  -4    6.64    0.20
   3  -1   4    7.07    0.31
  -3  -1  -4    6.67    0.30
   3  -1   4    6.83    0.21
  -3   1  -5    4.32    0.34
   3   1   5    3.66    0.32
   3  -1   5    3.54    0.28
   3  -1   5    4.22    0.18
  -3  -1  -5    3.76    0.31
  -3   1  -6    0.21    0.25
   3   1   6    0.52    0.25
  -3  -1  -6    0.18    0.22
   3  -1   6    0.74    0.26
   3   1   7    0.59    0.36
  -3   1  -7    0.60    0.31
  -3  -1  -7    0.35    0.25
   3  -1   7    0.65    0.30
  -3   1  -8   17.12    0.79
   3   1   8   17.08    0.77
   3  -1   8   16.79    0.73
  -3  -1  -8   15.53    0.70
  -3   1  -9   52.31    1.50
   3   1   9   50.22    1.46
   3  -1   9   50.12    1.39
  -3  -1  -9   50.49    1.42
   3   1  10    4.13    0.59
  -3   1 -10    3.83    0.62
   3  -1  10    4.91    0.59
  -3  -1 -10    4.82    0.59
  -3   1 -11    0.86    0.61
   3   1  11    0.96    0.54
   3  -1  11    0.26    0.59
  -3  -1 -11    1.48    0.60
  -3   1 -12    3.93    0.78
   3   1  12    2.62    0.72
  -3  -1 -12    5.40    0.81
   3  -1  12    3.20    0.69
  -3   1 -13    0.46    0.86
   3   1  13   -0.59    0.69
  -3  -1 -13    1.18    0.86
   3  -1  13    1.13    0.79
   3   1  14    0.15    0.83
  -3   1 -14    0.39    0.98
   3  -1  14   -0.24    0.82
  -3  -1 -14    1.15    1.02
  -3   2  15    2.40    1.18
  -3  -2  15    2.52    1.05
  -3   2  14   -0.25    0.77
   3   2 -14    2.64    0.96
  -3  -2  14   -0.55    0.83
  -3   2  13    2.62    0.88
   3   2 -13    0.81    0.80
  -3  -2  13    2.89    0.85
  -3   2  12    0.11    0.67
   3   2 -12   -0.33    0.67
  -3   2  12    0.07    0.44
  -3  -2  12   -0.33    0.46
  -3  -2  12    0.37    0.69
   3   2 -11    3.39    0.65
  -3   2  11    4.73    0.69
  -3   2  11    3.63    0.45
  -3  -2  11    3.66    0.47
   3  -2 -11    3.33    0.52
  -3  -2  11    3.70    0.71
  -3   2  10    5.32    0.65
  -3   2  10    5.69    0.43
   3   2 -10    6.51    0.65
  -3  -2  10    5.04    0.45
  -3  -2  10    5.77    0.68
   3  -2 -10    6.54    0.48
   3   2  -9    0.16    0.42
  -3   2   9    0.10    0.28
  -3   2   9   -0.19    0.44
  -3  -2   9    0.61    0.33
   3  -2  -9    0.46    0.30
  -3  -2   9    0.12    0.44
  -3   2   8    0.34    0.25
  -3   2   8    0.11    0.37
   3   2  -8    0.36    0.34
   3  -2  -8   -0.03    0.26
  -3  -2   8   -0.02    0.34
  -3   2   7    0.32    0.18
  -3   2   7    0.03    0.31
  -3   2   7   -0.14    0.20
   3   2  -7    0.10    0.26
   3  -2  -7   -0.16    0.20
   3   2  -6    6.95    0.44
  -3   2   6    7.00    0.36
  -3   2   6    8.41    0.48
  -3   2   6    7.15    0.27
   3  -2  -6    7.83    0.31
  -3   2   5    2.41    0.22
  -3   2   5    2.47    0.28
   3   2  -5    2.27    0.25
  -3   2   5    2.74    0.17
   3  -2  -5    2.35    0.19
  -3   2   4    2.87    0.16
  -3   2   4    2.84    0.23
   3   2  -4    2.75    0.24
   3  -2  -4    2.74    0.14
  -3   2   3   15.21    0.45
   3   2  -3   15.58    0.47
   3  -2  -3   15.34    0.34
   3  -2  -3   15.54    0.36
  -3   2   2  286.17    5.55
   3  -2  -2  285.94    5.14
  -3  -2   2  286.73    5.24
   3  -2  -2  289.51    5.51
  -3  -2   2  290.09    5.61
   3  -2  -2  296.70    5.52
  -3   2   1   15.92    0.40
  -3   2   1   15.08    0.42
   3  -2  -1   16.07    0.42
  -3  -2   1   16.00    0.43
  -3   2   0   23.40    0.57
  -3   2   0   22.70    0.55
  -3  -2   0   23.05    0.52
  -3  -2   0   22.54    0.56
   3  -2   0   22.91    0.57
  -3  -2   0   23.41    0.56
   3  -2   0   23.32    0.57
  -3   2  -1   64.58    1.35
   3   2   1   67.32    1.34
  -3   2  -1   65.18    1.28
  -3   2  -1   66.07    1.40
   3   2   1   66.55    1.35
  -3  -2  -1   64.74    1.35
  -3  -2  -1   64.14    1.35
   3  -2   1   66.02    1.35
  -3  -2  -1   66.66    1.35
   3   2   2   45.54    1.00
  -3   2  -2   44.95    1.04
  -3   2  -2   45.62    0.97
  -3   2  -2   44.67    0.94
   3   2   2   46.44    0.97
  -3  -2  -2   44.09    0.97
   3  -2   2   45.70    0.92
  -3  -2  -2   46.61    0.98
   3  -2   2   45.84    0.98
  -3   2  -3    0.24    0.12
  -3   2  -3    0.23    0.17
  -3   2  -3    0.26    0.16
   3   2   3    0.20    0.11
   3   2   3    0.08    0.16
   3  -2   3    0.25    0.14
   3  -2   3    0.10    0.11
  -3  -2  -3    0.17    0.12
  -3  -2  -3    0.17    0.14
   3   2   4   26.17    0.72
  -3   2  -4   25.94    0.77
   3   2   4   27.47    0.62
  -3   2  -4   27.07    0.63
   3  -2   4   26.12    0.65
   3  -2   4   27.55    0.64
  -3  -2  -4   26.54    0.63
  -3  -2  -4   26.41    0.67
   3   2   5   13.59    0.52
  -3   2  -5   13.41    0.57
   3   2   5   13.39    0.38
   3  -2   5   12.86    0.42
  -3  -2  -5   13.67    0.41
   3  -2   5   13.84    0.47
  -3  -2  -5   12.91    0.47
   3   2   6   41.36    0.92
  -3   2  -6   43.76    1.17
   3   2   6   43.90    1.12
   3  -2   6   41.37    1.04
   3  -2   6   43.08    0.95
  -3  -2  -6   42.74    0.93
  -3  -2  -6   43.12    1.05
   3   2   7    0.07    0.17
   3   2   7    0.10    0.34
  -3   2  -7   -0.11    0.35
   3  -2   7   -0.04    0.27
  -3  -2  -7    0.42    0.28
  -3  -2  -7    0.52    0.20
   3  -2   7    0.33    0.23
   3   2   8    0.24    0.19
  -3   2  -8   -0.51    0.39
   3   2   8   -0.08    0.38
  -3  -2  -8   -0.06    0.32
  -3  -2  -8   -0.47    0.23
   3  -2   8   -0.09    0.26
   3  -2   8   -0.27    0.33
  -3   2  -9   16.20    0.93
   3   2   9   15.43    0.83
   3  -2   9   15.49    0.52
  -3  -2  -9   17.30    0.84
   3  -2   9   16.92    0.83
  -3   2 -10    7.45    0.75
   3   2  10    8.34    0.71
   3  -2  10   10.27    0.81
  -3  -2 -10    9.27    0.71
   3   2  11   -0.41    0.57
  -3   2 -11    1.42    0.71
  -3  -2 -11    0.50    0.60
   3  -2  11    0.77    0.59
  -3   2 -12    4.07    0.83
   3   2  12    5.10    0.76
   3  -2  12    4.09    0.75
  -3  -2 -12    4.82    0.82
   3   2  13    0.01    0.81
  -3   2 -13    2.18    0.87
  -3  -2 -13    1.11    0.85
   3  -2  13    1.35    0.77
   3   2  14   -0.64    0.83
  -3   2 -14    1.14    1.01
  -3  -2 -14    0.76    1.03
   3  -2  14   -2.34    0.85
  -3   3  14   11.70    1.15
   3   3 -14   12.06    1.17
  -3  -3  14   12.33    1.21
   3   3 -13    6.32    0.96
  -3   3  13    5.54    0.87
  -3  -3  13    4.77    0.90
   3   3 -12    1.26    0.73
  -3   3  12    0.98    0.57
  -3   3  12    2.72    0.75
  -3  -3  12    1.91    0.62
  -3  -3  12    1.88    0.74
   3   3 -11    0.87    0.62
  -3   3  11    0.92    0.52
  -3   3  11    0.66    0.62
  -3  -3  11    0.71    0.52
  -3  -3  11    0.74    0.62
  -3   3  10    2.62    0.59
   3   3 -10    2.24    0.56
  -3   3  10    2.11    0.43
  -3  -3  10    2.88    0.62
   3  -3 -10    2.00    0.42
  -3   3   9    5.11    0.42
  -3   3   9    5.40    0.61
   3   3  -9    5.45    0.59
   3  -3  -9    5.64    0.40
  -3  -3   9    5.01    0.58
  -3   3   8    3.39    0.50
   3   3  -8    3.54    0.50
  -3   3   8    2.25    0.34
   3  -3  -8    3.32    0.30
  -3  -3   8    3.49    0.45
  -3   3   7    1.95    0.42
   3   3  -7    1.23    0.35
  -3   3   7    1.53    0.27
   3  -3  -7    1.48    0.22
  -3   3   6    0.07    0.20
  -3   3   6    0.58    0.23
   3   3  -6    0.71    0.28
  -3   3   6    0.85    0.31
   3  -3  -6    0.32    0.15
  -3   3   5    2.96    0.32
  -3   3   5    2.70    0.23
   3   3  -5    2.59    0.30
  -3   3   5    2.65    0.27
  -3   3   5    2.97    0.25
   3  -3  -5    2.66    0.20
  -3   3   4    0.00    0.16
   3   3  -4   -0.27    0.19
  -3   3   4    0.27    0.19
   3  -3  -4    0.08    0.09
   3  -3  -4    0.07    0.16
   3   3  -3   48.72    1.17
  -3   3   3   52.06    1.15
  -3   3   3   51.43    1.15
   3  -3  -3   51.03    1.05
   3  -3  -3   51.16    1.09
  -3   3   2   30.09    0.72
  -3   3   2   30.60    0.76
   3  -3  -2   29.85    0.73
   3  -3  -2   30.57    0.70
   3  -3  -2   29.84    0.66
  -3  -3   2   30.42    0.75
  -3  -3   2   29.79    0.79
  -3   3   1   15.15    0.44
  -3   3   1   15.84    0.47
  -3  -3   1   15.50    0.50
  -3  -3   1   15.51    0.47
  -3   3   0   32.48    0.78
   3   3   0   32.02    0.78
  -3   3   0   32.85    0.79
  -3  -3   0   31.69    0.72
  -3  -3   0   32.37    0.78
  -3   3  -1    1.96    0.22
   3   3   1    2.33    0.17
   3   3   1    2.02    0.19
  -3   3  -1    2.37    0.20
  -3  -3  -1    2.23    0.19
  -3   3  -2   29.48    0.81
   3   3   2   29.31    0.70
  -3   3  -2   28.80    0.73
  -3   3  -2   29.50    0.61
   3   3   2   30.16    0.73
  -3  -3  -2   28.95    0.71
  -3   3  -3    0.06    0.20
  -3   3  -3    0.15    0.16
   3   3   3   -0.21    0.17
   3   3   3    0.00    0.15
   3  -3   3    0.14    0.09
  -3  -3  -3    0.23    0.15
  -3   3  -4    7.31    0.32
   3   3   4    7.45    0.35
  -3   3  -4    7.67    0.48
   3   3   4    7.51    0.39
   3  -3   4    7.30    0.30
  -3  -3  -4    7.40    0.33
   3   3   5    0.39    0.23
  -3   3  -5    0.01    0.19
  -3   3  -5    0.09    0.25
   3   3   5    0.10    0.18
  -3  -3  -5    0.21    0.18
   3  -3   5    0.38    0.20
   3   3   6   28.49    0.74
   3   3   6   28.60    0.89
  -3   3  -6   29.50    0.99
   3  -3   6   26.72    0.76
  -3  -3  -6   28.00    0.80
   3   3   7    0.10    0.23
   3   3   7    0.04    0.36
  -3   3  -7    0.88    0.41
  -3  -3  -7    0.11    0.26
   3  -3   7    0.47    0.31
   3   3   8    1.27    0.27
  -3   3  -8    1.61    0.49
   3   3   8    1.13    0.42
  -3  -3  -8    0.49    0.36
   3  -3   8    0.82    0.36
   3   3   9    7.04    0.64
  -3   3  -9    5.69    0.67
   3   3   9    5.89    0.45
  -3  -3  -9    7.81    0.60
   3  -3   9    7.31    0.59
  -3   3 -10    3.14    0.64
   3   3  10    3.47    0.60
  -3  -3 -10    2.93    0.56
   3  -3  10    2.63    0.61
  -3   3 -11    1.52    0.73
   3   3  11    0.72    0.59
   3  -3  11    0.36    0.60
  -3  -3 -11   -0.65    0.60
   3   3  12    7.23    0.85
  -3   3 -12    6.35    0.97
  -3  -3 -12    5.30    0.85
   3  -3  12    7.14    0.79
   3   3  13   -1.62    0.83
  -3   3 -13    1.23    0.97
   3  -3  13   -1.27    0.75
  -3  -3 -13   -0.42    0.86
   3   3  14    0.31    0.92
  -3   3 -14   -0.83    1.08
   3  -3  14    1.49    0.96
   3   4 -14    6.41    1.20
  -3   4  14    7.99    1.09
  -3  -4  14    9.69    1.19
  -3   4  13    0.87    0.92
   3   4 -13    1.16    0.94
  -3  -4  13    0.69    0.89
   3   4 -12    0.82    0.78
  -3   4  12   -0.38    0.72
  -3   4  12   -0.26    0.65
  -3  -4  12   -0.64    0.68
  -3  -4  12    1.60    0.81
  -3   4  11    5.76    0.78
  -3   4  11    4.20    0.62
   3   4 -11    5.50    0.82
  -3  -4  11    5.36    0.76
  -3   4  10   -0.20    0.55
  -3   4  10   -0.40    0.45
   3   4 -10    0.19    0.62
  -3  -4  10   -0.09    0.59
   3  -4 -10   -0.39    0.40
   3   4  -9    0.42    0.54
  -3   4   9   -0.67    0.52
  -3   4   9    0.80    0.42
   3  -4  -9   -0.40    0.31
  -3  -4   9   -0.47    0.46
  -3   4   8    3.85    0.45
   3   4  -8    3.87    0.56
  -3   4   8    3.82    0.57
  -3  -4   8    3.79    0.47
   3  -4  -8    4.05    0.34
   3   4  -7   12.24    0.75
  -3   4   7   11.79    0.56
  -3   4   7   12.79    0.75
   3  -4  -7   11.39    0.44
  -3   4   6   -0.51    0.31
  -3   4   6   -0.12    0.24
   3   4  -6    0.11    0.38
   3  -4  -6   -0.06    0.17
  -3   4   5   26.17    0.77
   3   4  -5   26.31    0.85
  -3   4   5   25.70    0.82
   3  -4  -5   25.62    0.62
   3   4  -4    0.17    0.23
  -3   4   4   -0.04    0.19
  -3   4   4    0.03    0.23
   3  -4  -4    0.09    0.14
  -3   4   3   45.34    1.07
  -3   4   3   45.64    1.11
  -3  -4   3   46.11    1.13
  -3  -4   3   46.66    1.20
   3  -4  -3   46.65    1.02
  -3   4   2    2.27    0.24
  -3   4   2    2.18    0.21
  -3  -4   2    2.17    0.28
   3  -4  -2    1.98    0.24
   3  -4  -2    1.90    0.22
  -3  -4   2    2.14    0.26
   3   4  -1   17.37    0.57
  -3   4   1   17.26    0.56
  -3   4   1   16.98    0.51
  -3   4   1   17.28    0.45
  -3  -4   1   16.85    0.57
  -3  -4   1   17.35    0.47
  -3  -4   1   16.75    0.54
  -3   4   0    0.16    0.18
  -3   4   0    0.24    0.17
   3   4   0    0.14    0.18
  -3  -4   0    0.03    0.17
  -3   4  -1   52.01    1.24
  -3   4  -1   52.34    1.21
   3   4   1   52.81    1.23
  -3  -4  -1   51.84    1.19
   3   4   2    3.84    0.31
  -3   4  -2    3.46    0.34
   3   4   2    3.98    0.26
  -3   4  -2    3.98    0.31
  -3  -4  -2    3.93    0.30
  -3   4  -3    0.29    0.25
   3   4   3    0.16    0.20
   3   4   3    0.17    0.19
  -3   4  -3    0.19    0.20
  -3  -4  -3    0.03    0.17
  -3   4  -4    1.28    0.31
   3   4   4    1.19    0.24
  -3   4  -4    1.24    0.25
   3   4   4    1.32    0.25
   3  -4   4    1.35    0.15
  -3  -4  -4    1.52    0.22
   3   4   5    0.05    0.23
  -3   4  -5    0.49    0.25
  -3   4  -5   -0.06    0.36
   3   4   5    0.47    0.24
  -3  -4  -5    0.30    0.21
   3  -4   5    0.24    0.19
  -3   4  -6    0.04    0.39
   3   4   6    0.07    0.33
   3   4   6   -0.04    0.26
  -3  -4  -6   -0.16    0.24
   3  -4   6    0.08    0.24
   3   4   7    0.13    0.29
   3   4   7    0.00    0.38
  -3   4  -7    0.60    0.45
   3  -4   7    0.38    0.30
  -3  -4  -7    0.11    0.31
   3   4   8    0.24    0.45
   3   4   8    0.68    0.34
  -3   4  -8    0.93    0.54
   3  -4   8    0.14    0.33
  -3  -4  -8    0.76    0.38
   3   4   9    0.85    0.56
   3   4   9    2.06    0.37
  -3   4  -9    1.51    0.61
  -3  -4  -9    2.51    0.48
   3  -4   9    2.10    0.51
  -3   4 -10    0.20    0.69
   3   4  10   -0.28    0.56
   3  -4  10   -0.43    0.55
  -3  -4 -10    1.01    0.56
  -3   4 -11   -0.37    0.76
   3   4  11    0.55    0.62
   3  -4  11   -0.07    0.62
  -3  -4 -11    1.22    0.64
  -3   4 -12    0.87    0.89
   3   4  12    0.20    0.73
   3  -4  12    0.67    0.71
  -3  -4 -12    0.03    0.80
  -3   4 -13    0.82    0.99
   3   4  13   -0.75    0.77
   3  -4  13    0.52    0.85
  -3   5  13    0.62    0.87
   3   5 -13    0.45    0.96
  -3  -5  13    2.41    0.97
  -3   5  12    1.49    0.86
  -3   5  12   -0.25    0.74
   3   5 -12    0.49    0.85
  -3  -5  12    1.08    0.86
  -3   5  11    4.95    0.72
   3   5 -11    5.07    0.85
  -3   5  11    4.65    0.79
  -3  -5  11    6.16    0.81
  -3   5  10    1.72    0.54
  -3   5  10    0.54    0.57
   3   5 -10    0.66    0.66
  -3  -5  10    1.17    0.66
  -3   5   9    3.84    0.63
   3   5  -9    3.52    0.68
  -3   5   9    3.78    0.55
   3  -5  -9    3.45    0.41
  -3  -5   9    3.61    0.66
  -3   5   8    1.73    0.46
  -3   5   8    1.48    0.54
   3   5  -8    1.98    0.55
   3  -5  -8    1.93    0.30
  -3  -5   8    2.25    0.43
  -3   5   7    1.71    0.47
   3   5  -7    1.06    0.49
  -3   5   7    0.47    0.39
   3  -5  -7    1.17    0.26
  -3   5   6    0.72    0.41
   3   5  -6   -0.23    0.42
  -3   5   6   -0.38    0.35
   3  -5  -6    0.28    0.21
  -3   5   5    0.89    0.34
  -3   5   5    0.54    0.33
   3   5  -5   -0.28    0.35
   3  -5  -5    0.21    0.19
  -3   5   4    1.51    0.30
  -3   5   4    1.69    0.37
   3  -5  -4    1.93    0.23
  -3   5   3    2.31    0.36
  -3   5   3    2.04    0.26
  -3  -5   3    1.90    0.39
   3  -5  -3    1.97    0.25
  -3  -5   3    1.62    0.38
  -3   5   2    0.02    0.22
  -3   5   2    0.44    0.20
   3   5  -2    0.24    0.25
   3  -5  -2    0.40    0.22
   3  -5  -2    0.32    0.24
  -3  -5   2    0.22    0.21
  -3  -5   2   -0.19    0.27
  -3  -5   2   -0.20    0.25
  -3   5   1    1.08    0.16
   3   5  -1    0.62    0.25
  -3   5   1    1.64    0.27
   3  -5  -1    1.03    0.28
   3  -5  -1    0.82    0.28
  -3  -5   1    1.33    0.27
   3   5   0    0.10    0.23
  -3   5   0    0.08    0.24
  -3   5   0    0.30    0.24
  -3  -5   0   -0.06    0.20
   3   5   1    3.69    0.35
  -3   5  -1    5.19    0.41
  -3   5  -1    4.95    0.43
  -3  -5  -1    4.10    0.35
   3   5   2   -0.04    0.18
   3   5   2   -0.37    0.23
  -3   5  -2   -0.21    0.24
  -3   5  -2   -0.34    0.25
  -3  -5  -2   -0.01    0.19
   3   5   3   10.41    0.45
   3   5   3   10.00    0.52
  -3   5  -3   10.87    0.65
  -3   5  -3   10.46    0.55
  -3  -5  -3    9.36    0.45
   3   5   4   -0.38    0.27
   3   5   4    0.06    0.27
  -3   5  -4   -0.32    0.36
  -3   5  -4    0.50    0.27
  -3  -5  -4   -0.06    0.19
   3   5   5    1.14    0.36
  -3   5  -5    1.24    0.33
  -3   5  -5    0.90    0.41
   3   5   5    1.86    0.39
   3  -5   5    1.04    0.16
  -3  -5  -5    0.81    0.27
  -3   5  -6    0.18    0.32
   3   5   6   -0.74    0.34
  -3   5  -6    0.10    0.44
   3   5   6   -0.32    0.34
  -3  -5  -6    0.60    0.30
   3  -5   6    0.37    0.24
   3   5   7    2.14    0.46
  -3   5  -7    2.02    0.52
   3   5   7    1.73    0.44
   3  -5   7    1.99    0.32
  -3  -5  -7    1.75    0.37
  -3   5  -8    0.36    0.53
   3   5   8    0.29    0.42
   3   5   8   -0.36    0.49
   3  -5   8   -0.86    0.34
  -3  -5  -8    0.36    0.41
  -3   5  -9    0.98    0.60
   3   5   9    0.21    0.45
   3   5   9   -0.31    0.51
   3  -5   9    0.33    0.45
  -3  -5  -9    0.81    0.50
  -3   5 -10    1.04    0.73
   3   5  10    0.39    0.62
   3  -5  10   -0.18    0.62
  -3  -5 -10   -0.13    0.61
  -3   5 -11    0.38    0.84
   3   5  11   -1.45    0.64
  -3  -5 -11   -0.06    0.70
  -3   5 -12    4.95    1.08
   3   5  12    7.08    0.98
   3   5  13    1.32    0.90
  -3   5 -13    2.21    1.09
   3   6 -12    0.35    0.99
  -3   6  12   -1.09    0.79
  -3   6  11    1.28    0.75
   3   6 -11    2.31    0.89
  -3   6  11    2.32    0.85
   3   6 -10    9.30    0.96
  -3   6  10    9.52    0.84
  -3   6  10    9.23    0.90
   3   6  -9    4.40    0.74
  -3   6   9    3.83    0.67
  -3   6   9    4.38    0.67
  -3  -6   9    3.77    0.57
   3   6  -8    0.00    0.56
  -3   6   8    0.23    0.54
  -3   6   8   -0.46    0.52
  -3  -6   8    0.32    0.46
   3  -6  -8   -0.10    0.33
   3   6  -7   -0.40    0.48
  -3   6   7    0.99    0.50
  -3   6   7   -0.76    0.44
   3  -6  -7    0.08    0.29
  -3  -6   7   -0.17    0.37
   3   6  -6   -0.08    0.47
  -3   6   6   -0.24    0.45
  -3   6   6   -0.34    0.41
   3  -6  -6    0.12    0.27
  -3   6   5    6.96    0.55
  -3   6   5    6.15    0.57
   3  -6  -5    6.39    0.42
  -3   6   4    0.75    0.30
  -3   6   4    0.27    0.37
   3  -6  -4    0.44    0.24
  -3  -6   4   -0.67    0.42
  -3  -6   4    0.49    0.43
  -3   6   3    1.05    0.26
  -3   6   3    1.98    0.41
  -3  -6   3    1.60    0.41
   3  -6  -3    1.47    0.28
  -3  -6   3    1.40    0.41
  -3  -6   3    0.90    0.28
  -3   6   2    0.30    0.34
   3   6  -2    0.26    0.35
  -3   6   2    0.01    0.21
  -3  -6   2    0.65    0.33
   3  -6  -2    0.39    0.28
   3  -6  -2    0.21    0.27
  -3  -6   2    0.29    0.32
  -3   6   1    0.10    0.16
  -3   6   1   -0.20    0.31
   3   6  -1    0.79    0.34
   3  -6  -1   -0.17    0.30
  -3  -6   1    0.34    0.29
   3  -6  -1   -0.34    0.31
  -3   6   0   14.44    0.72
   3   6   0   14.62    0.70
  -3  -6   0   15.08    0.67
  -3   6  -1    5.25    0.50
  -3   6  -1    4.93    0.47
   3   6   1    4.71    0.49
  -3  -6  -1    5.69    0.49
  -3   6  -2    6.84    0.57
  -3   6  -2    7.40    0.56
   3   6   2    6.42    0.52
  -3  -6  -2    7.26    0.50
  -3   6  -3    1.59    0.48
   3   6   3    1.65    0.28
   3   6   3    1.20    0.39
  -3   6  -3    1.56    0.40
  -3  -6  -3    1.51    0.33
  -3   6  -4    3.50    0.47
   3   6   4    3.33    0.46
  -3   6  -4    3.30    0.53
   3   6   4    3.07    0.41
  -3  -6  -4    3.14    0.36
  -3   6  -5    1.39    0.46
   3   6   5    1.32    0.39
   3   6   5    2.23    0.47
  -3   6  -5    0.96    0.51
  -3  -6  -5    1.04    0.34
  -3   6  -6    0.78    0.45
  -3   6  -6   -0.66    0.48
   3   6   6    0.26    0.47
   3   6   6   -0.28    0.42
  -3  -6  -6    0.23    0.34
   3   6   7    3.96    0.57
   3   6   7    3.94    0.58
  -3   6  -7    4.10    0.67
  -3  -6  -7    4.35    0.48
   3   6   8    0.39    0.48
  -3   6  -8    0.94    0.67
   3   6   8   -0.48    0.53
  -3  -6  -8    0.32    0.48
   3   6   9    1.16    0.64
   3   6   9    0.66    0.61
  -3   6  -9    0.72    0.72
  -3  -6  -9   -0.06    0.53
   3   6  10    0.70    0.64
  -3   6 -10    0.67    0.84
  -3  -6 -10    1.70    0.67
   3   6  11   -0.53    0.71
  -3   6 -11    0.53    0.91
  -3  -6 -11    0.25    0.81
  -3   6 -12    2.91    1.09
   3   6  12    2.20    0.91
  -3   7  11   -0.45    0.84
  -3   7  11   -0.09    0.82
   3   7 -11   -0.13    0.87
  -3   7  10    3.30    0.80
   3   7 -10    2.36    0.83
  -3   7  10    3.98    0.84
  -3   7   9    0.59    0.67
   3   7  -9   -0.13    0.69
  -3   7   9    0.21    0.67
  -3   7   8   -0.02    0.59
   3   7  -8    0.12    0.66
  -3   7   8   -0.08    0.61
  -3   7   7    0.11    0.54
  -3   7   7    1.15    0.56
   3  -7  -7    0.73    0.35
  -3   7   6    0.33    0.49
  -3   7   6    0.49    0.49
  -3  -7   6    0.05    0.58
   3  -7  -6    0.23    0.32
  -3  -7   6   -0.18    0.59
  -3   7   5   -0.42    0.45
  -3   7   5    0.39    0.46
  -3  -7   5   -0.48    0.51
   3  -7  -5   -0.18    0.32
  -3  -7   5   -0.11    0.51
  -3   7   4   10.82    0.80
  -3   7   4   10.40    0.59
  -3  -7   4   11.11    0.87
   3  -7  -4   11.13    0.62
  -3  -7   4    9.50    0.83
  -3   7   3    0.00    0.44
  -3   7   3    0.17    0.27
   3  -7  -3    0.15    0.33
  -3  -7   3    0.27    0.45
  -3  -7   3    0.61    0.47
   3   7  -2   11.48    0.77
  -3   7   2   11.84    0.80
  -3   7   2   11.80    0.45
  -3  -7   2   12.61    0.80
   3  -7  -2   13.28    0.69
  -3  -7   2   12.25    0.78
  -3   7   1    2.06    0.46
   3   7  -1    1.79    0.46
   3  -7  -1    1.98    0.44
   3  -7  -1    1.76    0.44
  -3  -7   1    2.40    0.43
   3   7   0   13.26    0.79
  -3   7   0   14.57    0.77
   3  -7   0   14.32    0.86
  -3  -7   0   14.40    0.71
   3  -7   0   14.90    0.86
  -3   7  -1    0.29    0.44
   3   7   1   -0.32    0.40
  -3  -7  -1    0.50    0.35
  -3   7  -2    0.74    0.44
   3   7   2    0.85    0.48
  -3   7  -2    1.31    0.48
  -3  -7  -2    1.55    0.39
   3   7   3    7.42    0.67
  -3   7  -3    7.66    0.63
  -3   7  -3    7.77    0.68
  -3  -7  -3    7.76    0.58
   3   7   4    2.91    0.43
  -3   7  -4    2.00    0.52
  -3   7  -4    3.65    0.60
   3   7   4    3.01    0.54
  -3  -7  -4    2.93    0.39
   3   7   5    2.27    0.44
   3   7   5    2.38    0.58
  -3   7  -5    2.31    0.58
  -3   7  -5    1.97    0.60
  -3  -7  -5    2.97    0.43
   3   7   6    2.00    0.51
  -3   7  -6    2.17    0.69
  -3   7  -6    2.51    0.59
   3   7   6    2.81    0.59
  -3  -7  -6    2.23    0.47
   3   7   7    3.20    0.57
  -3   7  -7    1.57    0.71
   3   7   7    2.50    0.63
  -3  -7  -7    3.03    0.52
   3   7   8   -0.74    0.64
   3   7   8   -0.34    0.56
  -3   7  -8   -0.09    0.72
  -3  -7  -8   -0.23    0.51
   3   7   9   -0.49    0.64
   3   7   9   -1.50    0.74
  -3   7  -9    0.37    0.81
  -3  -7  -9    1.42    0.65
  -3   7 -10    0.69    0.93
   3   7  10   -0.68    0.74
  -3  -7 -10    0.35    0.74
  -3   7 -11    0.39    1.01
   3   7  11    0.26    0.84
  -3   8  10    1.80    0.96
  -3   8  10    1.44    0.84
  -3   8   9   -1.05    0.76
  -3   8   9   -1.60    0.71
  -3  -8   9   -0.56    0.90
  -3  -8   9   -0.77    0.84
  -3   8   8    0.12    0.73
  -3   8   8   -1.08    0.66
  -3  -8   8   -0.58    0.84
  -3  -8   8    0.21    0.82
  -3   8   7    0.51    0.69
  -3   8   7    0.35    0.60
  -3  -8   7    0.13    0.71
  -3  -8   7   -0.52    0.72
  -3   8   6    4.62    0.65
  -3   8   6    4.77    0.72
  -3  -8   6    4.21    0.79
   3  -8  -6    5.85    0.54
  -3  -8   6    5.76    0.82
  -3   8   5   -0.68    0.57
  -3   8   5    0.33    0.52
  -3  -8   5    0.47    0.60
   3  -8  -5    0.36    0.44
  -3  -8   5   -0.30    0.56
  -3   8   4    0.51    0.56
  -3   8   4    0.42    0.38
   3  -8  -4    0.81    0.44
  -3  -8   4   -0.18    0.54
  -3  -8   4    0.52    0.56
  -3   8   3    1.56    0.57
   3  -8  -3    1.69    0.46
  -3  -8   3    1.85    0.57
  -3  -8   3    0.60    0.53
   3   8  -2    7.18    0.71
  -3   8   2    7.04    0.67
  -3  -8   2    6.55    0.65
   3  -8  -2    9.37    0.68
  -3   8   1    1.36    0.54
   3   8  -1    1.30    0.53
   3  -8  -1    1.98    0.50
   3  -8  -1    1.39    0.48
  -3  -8   1    1.34    0.49
   3   8   0    6.59    0.68
  -3   8   0    8.16    0.72
   3  -8   0    8.76    0.70
   3  -8   0    8.45    0.73
  -3  -8   0    7.90    0.62
   3   8   1    1.72    0.56
  -3   8  -1    1.92    0.59
  -3  -8  -1    1.49    0.45
   3  -8   1    2.62    0.60
   3  -8   1    1.41    0.58
  -3   8  -2    3.34    0.58
   3   8   2    1.91    0.56
   3  -8   2    1.62    0.63
   3  -8   2    2.15    0.62
  -3  -8  -2    2.16    0.46
   3   8   3    3.72    0.67
  -3   8  -3    4.52    0.65
  -3   8  -3    4.25    0.68
  -3  -8  -3    3.28    0.48
  -3   8  -4    1.90    0.66
  -3   8  -4    0.86    0.63
   3   8   4    1.32    0.63
  -3  -8  -4    1.95    0.44
   3   8   5    0.95    0.63
  -3   8  -5    1.14    0.65
  -3   8  -5    0.72    0.64
   3   8   5    0.53    0.47
  -3  -8  -5    0.63    0.45
   3   8   6    1.98    0.69
  -3   8  -6    1.06    0.73
  -3   8  -6    2.74    0.77
   3   8   6    2.36    0.56
  -3  -8  -6    1.81    0.52
   3   8   7    1.42    0.72
  -3   8  -7    2.23    0.82
   3   8   7    0.93    0.59
  -3  -8  -7    0.84    0.57
   3   8   8   -0.81    0.80
  -3   8  -8   -0.04    0.88
   3   8   8   -0.46    0.62
  -3  -8  -8   -0.20    0.64
   3   8   9    0.08    0.71
   3   8   9   -1.72    0.88
  -3   8  -9    0.11    0.92
  -3  -8  -9   -0.41    0.74
  -3   9   8    0.10    0.86
  -3  -9   8    3.13    0.96
  -3  -9   8    0.66    0.90
  -3   9   7    2.97    0.84
  -3  -9   7   -0.14    0.77
  -3  -9   7    0.46    0.78
  -3   9   6    1.44    0.77
  -3  -9   6    0.47    0.80
  -3  -9   6    0.28    0.79
  -3   9   5   -0.58    0.69
   3  -9  -5    1.18    0.52
  -3  -9   5    0.75    0.70
  -3  -9   5    0.63    0.68
  -3   9   4    0.05    0.65
  -3  -9   4   -0.49    0.67
   3  -9  -4   -1.05    0.49
  -3  -9   4   -0.16    0.65
  -3   9   3    3.24    0.72
   3  -9  -3    2.92    0.57
  -3  -9   3    2.70    0.67
  -3   9   2    0.44    0.59
   3  -9  -2    0.83    0.54
  -3  -9   2    1.45    0.53
  -3   9   1    9.42    0.87
   3   9  -1   10.62    0.92
  -3  -9   1   10.05    0.80
   3  -9  -1    9.24    0.73
  -3   9   0    6.61    0.80
   3   9   0    7.01    0.80
  -3  -9   0    6.91    0.70
   3  -9   0    5.98    0.70
   3  -9   0    6.10    0.71
  -3   9  -1    3.24    0.67
   3   9   1    2.99    0.73
  -3  -9  -1    2.45    0.57
   3  -9   1    2.28    0.71
   3  -9   1    3.27    0.74
  -3   9  -2    0.88    0.72
   3   9   2    0.22    0.67
  -3  -9  -2    0.00    0.49
   3  -9   2    1.69    0.74
   3  -9   2    1.01    0.73
  -3   9  -3    1.69    0.68
   3   9   3    1.22    0.69
  -3  -9  -3    2.21    0.57
   3  -9   3    2.08    0.74
   3  -9   3    1.07    0.76
  -3   9  -4   -1.29    0.70
   3   9   4   -0.27    0.68
  -3  -9  -4   -0.23    0.49
  -3   9  -5   -0.16    0.77
  -3   9  -5   -0.20    0.78
   3   9   5    0.12    0.75
  -3  -9  -5    0.04    0.50
   3   9   6    0.11    0.82
  -3   9  -6   -0.22    0.83
  -3  -9  -6   -0.16    0.58
  -3   9  -7    0.14    0.88
   3   9   7   -0.29    0.90
   3   9   7    0.19    0.71
  -3  -9  -7    0.24    0.66
  -3   9  -8    1.09    1.00
   3   9   8    0.57    1.02
   3   9   8    2.77    0.75
  -3  -9  -8    2.11    0.80
  -3  10   6   -0.18    0.95
  -3 -10   6    0.05    0.87
  -3 -10   6    0.00    0.89
  -3  10   5    5.14    0.94
  -3 -10   5    3.63    0.93
  -3  10   4    0.37    0.81
   3 -10  -4    0.52    0.64
  -3 -10   4   -0.17    0.72
  -3  10   3   -0.17    0.81
  -3 -10   3    0.83    0.68
   3 -10  -3    0.62    0.67
  -3  10   2    0.49    0.82
  -3 -10   2   -0.40    0.71
   3 -10  -2    0.68    0.67
  -3  10   1   -0.15    0.75
  -3 -10   1    0.61    0.67
   3 -10  -1    0.75    0.64
  -3  10   0    9.46    0.94
   3  10   0    9.57    1.02
  -3 -10   0    7.35    0.78
   3 -10   0    7.69    0.83
  -3  10  -1   -0.30    0.71
   3  10   1   -0.29    0.76
  -3 -10  -1   -0.10    0.64
   3 -10   1   -0.13    0.73
   3 -10   1   -0.72    0.73
   3  10   2    0.83    0.78
  -3  10  -2   -0.80    0.77
   3 -10   2   -0.24    0.83
  -3 -10  -2   -0.87    0.60
   3 -10   2    0.09    0.81
  -3  10  -3   -0.84    0.79
   3  10   3    0.59    0.83
   3 -10   3    0.06    0.86
   3 -10   3    0.29    0.86
  -3 -10  -3    0.41    0.62
   3  10   4    0.56    0.84
  -3  10  -4   -0.37    0.90
   3 -10   4    1.77    0.92
   3 -10   4   -0.28    0.90
  -3 -10  -4    0.96    0.64
   3  10   5    0.15    0.92
  -3  10  -5    1.68    0.99
   3 -10   5    0.63    0.98
   3 -10   5   -1.89    0.97
  -3 -10  -5   -0.47    0.66
  -4   0  15    0.25    0.97
  -4   0  14    0.13    0.80
  -4   0  13    0.75    0.76
   4   0 -13   -0.09    0.74
  -4   0  12    0.26    0.62
   4   0 -12    0.51    0.63
  -4   0  12    0.27    0.41
   4   0 -11    0.12    0.45
  -4   0  11   -0.10    0.53
  -4   0  11   -0.15    0.35
   4   0 -10    0.24    0.39
  -4   0  10   -0.29    0.48
  -4   0  10   -0.18    0.30
  -4   0   9   -0.43    0.25
  -4   0   9   -0.25    0.43
   4   0  -9    0.15    0.32
  -4   0   8    0.34    0.37
   4   0  -8    0.16    0.27
  -4   0   8   -0.27    0.21
  -4   0   7   -0.04    0.19
   4   0  -7    0.07    0.21
   4   0  -6   36.79    0.84
  -4   0   6   35.83    0.87
  -4   0   6   35.50    0.86
  -4   0   5    0.03    0.14
   4   0  -5   -0.33    0.13
  -4   0   5   -0.14    0.16
  -4   0   4   17.56    0.49
   4   0  -4   17.76    0.43
  -4   0   4   17.78    0.45
  -4   0   3   -0.12    0.08
  -4   0   3    0.15    0.08
  -4   0   3   -0.02    0.08
  -4   0   3    0.05    0.11
  -4   0   2   11.67    0.35
  -4   0   2   12.27    0.28
   4   0  -2   12.53    0.28
   4   0  -2   12.56    0.30
   4   0  -1   -0.02    0.09
  -4   0   1   -0.14    0.05
  -4   0   1    0.00    0.08
   4   0  -1   -0.09    0.05
   4   0   0   77.75    1.54
   4   0   0   76.39    1.53
  -4   0   0   77.64    1.54
  -4   0   0   78.94    1.54
  -4   0  -1    0.02    0.07
   4   0   1    0.00    0.10
  -4   0  -1   -0.07    0.07
  -4   0  -1   -0.08    0.09
  -4   0  -2    3.54    0.13
  -4   0  -2    3.35    0.21
   4   0   2    3.22    0.17
   4   0   3    0.13    0.13
  -4   0  -3   -0.01    0.13
  -4   0  -4   20.83    0.60
   4   0   4   20.74    0.58
  -4   0  -5   -0.04    0.20
   4   0   5    0.48    0.22
   4   0   6   19.98    0.66
  -4   0  -6   20.70    0.68
   4   0   7    0.12    0.32
  -4   0  -7    0.04    0.30
   4   0   8    4.22    0.48
  -4   0  -8    4.34    0.50
   4   0   9    0.50    0.45
  -4   0  -9    0.27    0.42
  -4   0 -10   26.22    1.13
   4   0  10   24.95    1.04
   4   0  11    0.95    0.58
  -4   0 -11    1.13    0.62
  -4   0 -12    1.98    0.80
   4   0  12    1.74    0.65
   4   0  13   -0.78    0.71
  -4   0 -13    0.19    0.87
   4   0  14    0.05    0.89
  -4   0 -14    3.17    1.05
  -4   1  15    5.50    1.17
  -4  -1  15    2.43    1.11
  -4   1  14    3.41    0.90
  -4  -1  14    3.08    0.96
  -4   1  13   -0.65    0.69
   4   1 -13    0.13    0.77
  -4  -1  13   -0.17    0.80
   4   1 -12    1.17    0.64
  -4   1  12    1.74    0.70
  -4   1  12    1.15    0.45
   4  -1 -12    2.08    0.58
  -4  -1  12    1.39    0.50
  -4  -1  12    1.98    0.71
  -4   1  11   -0.11    0.36
   4   1 -11   -0.45    0.54
  -4   1  11   -0.49    0.56
  -4  -1  11    0.73    0.62
  -4  -1  11    0.43    0.38
   4  -1 -11    0.51    0.45
  -4   1  10    0.14    0.50
  -4   1  10    1.00    0.33
   4   1 -10    0.08    0.41
  -4  -1  10   -0.07    0.32
  -4  -1  10   -0.31    0.50
   4  -1 -10    0.10    0.35
  -4   1   9    0.70    0.28
  -4   1   9    0.39    0.44
   4   1  -9    1.17    0.36
  -4  -1   9    0.50    0.31
  -4  -1   9    1.12    0.46
   4  -1  -9    0.84    0.29
  -4   1   8    4.26    0.47
  -4   1   8    4.32    0.34
   4   1  -8    3.63    0.38
   4  -1  -8    4.03    0.31
  -4  -1   8    3.55    0.33
   4   1  -7    6.70    0.42
  -4   1   7    6.83    0.48
  -4   1   7    6.17    0.33
  -4   1   7    6.01    0.39
   4  -1  -7    6.51    0.36
  -4  -1   7    6.23    0.41
   4   1  -6   57.17    1.28
  -4   1   6   55.61    1.16
  -4   1   6   57.46    1.27
   4  -1  -6   56.37    1.18
  -4  -1   6   57.67    1.29
  -4   1   5   17.80    0.40
   4   1  -5   17.67    0.52
  -4   1   5   18.10    0.53
   4  -1  -5   18.65    0.43
   4   1  -4    2.42    0.19
  -4   1   4    2.12    0.19
  -4  -1   4    2.07    0.23
  -4   1   3   24.84    0.62
  -4  -1   3   25.34    0.61
  -4  -1   3   24.72    0.61
  -4  -1   3   25.53    0.57
   4   1  -2    5.83    0.26
   4   1  -2    5.70    0.26
  -4   1   2    5.36    0.23
  -4  -1   2    5.36    0.21
  -4   1   1    0.13    0.09
  -4   1   1   -0.09    0.07
   4   1  -1    0.10    0.09
   4  -1  -1   -0.21    0.12
   4  -1  -1    0.25    0.08
  -4  -1   1    0.06    0.07
   4   1   0    2.93    0.17
  -4   1   0    3.08    0.16
  -4   1   0    2.87    0.15
  -4  -1   0    2.72    0.15
   4  -1   0    3.05    0.18
   4  -1   0    2.91    0.18
  -4   1  -1   56.85    1.21
  -4   1  -1   58.49    1.16
  -4   1  -1   57.85    1.15
   4   1   1   57.24    1.18
  -4  -1  -1   55.96    1.17
   4  -1   1   57.55    1.20
  -4  -1  -1   55.36    1.18
   4  -1   1   58.40    1.16
  -4   1  -2   -0.03    0.11
  -4   1  -2   -0.12    0.11
   4   1   2    0.06    0.10
  -4   1  -2   -0.04    0.08
   4  -1   2    0.08    0.08
  -4  -1  -2    0.03    0.10
  -4  -1  -2    0.04    0.09
   4  -1   2    0.14    0.09
   4   1   3   13.18    0.42
  -4   1  -3   13.82    0.33
  -4   1  -3   13.02    0.45
  -4  -1  -3   13.54    0.33
   4  -1   3   13.60    0.33
  -4  -1  -3   13.80    0.42
   4  -1   3   13.13    0.38
  -4   1  -4    2.94    0.15
   4   1   4    3.36    0.27
  -4   1  -4    3.27    0.28
  -4  -1  -4    2.93    0.14
   4  -1   4    3.27    0.16
   4  -1   4    3.09    0.26
  -4  -1  -4    2.91    0.26
   4   1   5   26.01    0.73
  -4   1  -5   24.61    0.75
  -4  -1  -5   25.10    0.72
   4  -1   5   25.49    0.69
  -4   1  -6   35.95    1.02
   4   1   6   38.12    1.00
  -4  -1  -6   38.27    1.00
   4  -1   6   38.03    0.97
   4   1   7    2.83    0.41
  -4   1  -7    3.25    0.43
   4  -1   7    2.67    0.35
  -4  -1  -7    2.87    0.34
   4   1   8    0.39    0.37
  -4   1  -8    0.34    0.38
   4  -1   8    0.27    0.36
  -4  -1  -8    0.19    0.37
   4   1   9    0.27    0.48
  -4   1  -9   -0.89    0.46
  -4  -1  -9   -0.08    0.45
   4  -1   9    0.12    0.46
  -4   1 -10    6.07    0.72
   4   1  10    6.95    0.65
  -4  -1 -10    7.27    0.70
   4  -1  10    7.09    0.67
  -4   1 -11    0.81    0.66
   4   1  11    0.90    0.55
   4  -1  11    0.62    0.55
  -4  -1 -11    0.12    0.60
  -4   1 -12    0.19    0.72
   4   1  12   -0.70    0.68
  -4  -1 -12    1.85    0.74
   4  -1  12   -0.75    0.66
   4   1  13   -0.13    0.69
  -4   1 -13   -0.78    0.87
   4  -1  13   -0.56    0.74
  -4  -1 -13   -2.20    0.79
  -4   1 -14    0.67    0.99
   4   1  14   -0.10    0.88
   4  -1  14    0.15    0.85
  -4  -1 -14   -0.71    1.05
  -4   2  15    0.87    1.04
  -4  -2  15   -0.50    1.05
   4   2 -14    1.09    0.95
  -4   2  14    0.68    0.91
  -4  -2  14    0.32    0.93
  -4   2  13    3.08    0.87
   4   2 -13    2.73    0.81
  -4  -2  13    1.77    0.79
   4   2 -12    7.07    0.79
  -4   2  12    6.29    0.64
  -4   2  12    7.55    0.83
  -4  -2  12    7.08    0.83
  -4  -2  12    6.34    0.65
  -4   2  11   -1.03    0.42
  -4   2  11    0.76    0.61
   4   2 -11    0.34    0.55
   4  -2 -11    0.18    0.43
  -4  -2  11    0.90    0.63
  -4  -2  11    0.00    0.48
   4   2 -10    0.56    0.49
  -4   2  10   -0.24    0.34
  -4   2  10    0.06    0.49
  -4  -2  10    0.76    0.53
  -4  -2  10   -0.96    0.36
   4  -2 -10    0.40    0.37
   4   2  -9    0.08    0.37
  -4   2   9    0.16    0.47
  -4   2   9   -0.31    0.28
   4  -2  -9   -0.15    0.29
  -4  -2   9    0.22    0.45
  -4  -2   9    0.06    0.32
  -4   2   8    5.02    0.42
  -4   2   8    4.21    0.53
  -4   2   8    4.61    0.33
   4   2  -8    4.89    0.43
   4  -2  -8    4.52    0.37
  -4   2   7    8.40    0.58
  -4   2   7    9.37    0.33
  -4   2   7   10.40    0.47
   4   2  -7   10.06    0.54
   4  -2  -7   10.36    0.37
   4   2  -6    0.96    0.26
  -4   2   6    1.21    0.23
  -4   2   6    1.66    0.28
   4  -2  -6    1.28    0.15
  -4   2   5    9.52    0.39
   4   2  -5    9.22    0.42
   4   2  -4   12.26    0.42
  -4   2   4   11.70    0.42
  -4   2   3  105.37    2.14
  -4  -2   3  105.30    2.03
  -4  -2   3  105.02    2.17
  -4   2   2   51.87    1.14
  -4   2   2   53.52    1.07
   4  -2  -2   53.43    1.07
  -4  -2   2   52.31    1.15
  -4  -2   2   53.21    1.08
  -4   2   1   65.65    1.39
  -4   2   1   68.43    1.37
  -4  -2   1   66.61    1.40
   4  -2  -1   67.01    1.37
  -4   2   0   41.73    0.91
  -4   2   0   40.98    0.90
  -4  -2   0   40.01    0.89
   4  -2   0   40.74    0.91
  -4   2  -1    0.06    0.10
  -4   2  -1    0.03    0.08
  -4   2  -1    0.13    0.14
  -4  -2  -1    0.04    0.14
  -4  -2  -1    0.08    0.10
  -4   2  -2    8.69    0.28
  -4   2  -2    8.52    0.28
   4   2   2    8.84    0.31
  -4   2  -2    8.16    0.37
  -4  -2  -2    8.92    0.31
  -4  -2  -2    8.69    0.32
   4  -2   2    8.34    0.33
  -4   2  -3    0.18    0.19
  -4   2  -3    0.27    0.18
   4   2   3    0.35    0.16
   4   2   3    0.08    0.13
  -4   2  -3    0.21    0.12
   4  -2   3    0.29    0.12
  -4  -2  -3    0.28    0.15
  -4  -2  -3    0.22    0.13
   4  -2   3    0.31    0.16
   4   2   4   13.86    0.39
   4   2   4   12.99    0.48
  -4   2  -4   13.84    0.39
  -4   2  -4   13.46    0.55
   4  -2   4   13.90    0.42
   4  -2   4   13.46    0.42
  -4  -2  -4   13.39    0.45
  -4  -2  -4   13.73    0.40
   4   2   5   18.35    0.46
  -4   2  -5   17.73    0.66
  -4   2  -5   17.95    0.47
   4   2   5   18.40    0.61
  -4  -2  -5   18.10    0.57
   4  -2   5   16.99    0.50
  -4  -2  -5   17.76    0.48
   4  -2   5   18.32    0.55
   4   2   6   -0.27    0.14
  -4   2  -6   -0.04    0.30
   4   2   6    0.14    0.27
   4  -2   6    0.08    0.21
  -4  -2  -6    0.53    0.17
  -4  -2  -6   -0.02    0.23
   4  -2   6    0.56    0.22
  -4   2  -7    0.89    0.39
   4   2   7    0.14    0.32
   4   2   7    0.49    0.17
   4  -2   7    0.20    0.29
   4  -2   7    0.35    0.23
  -4  -2  -7    0.93    0.19
  -4  -2  -7    0.40    0.28
   4   2   8   29.46    1.01
  -4   2  -8   30.73    1.09
  -4  -2  -8   31.41    1.00
   4  -2   8   30.64    0.98
  -4   2  -9   34.93    1.24
   4   2   9   33.69    1.14
  -4  -2  -9   33.69    1.14
   4  -2   9   34.03    1.11
   4   2  10   10.28    0.81
  -4   2 -10   11.52    0.87
  -4  -2 -10   11.02    0.88
   4  -2  10   11.72    0.83
  -4   2 -11    4.46    0.79
   4   2  11    5.20    0.70
   4  -2  11    4.66    0.67
  -4  -2 -11    5.70    0.73
   4   2  12    0.52    0.66
  -4   2 -12   -0.61    0.79
  -4  -2 -12    0.49    0.72
   4  -2  12   -1.06    0.64
   4   2  13    1.01    0.72
  -4   2 -13    1.06    0.88
   4  -2  13   -0.47    0.76
  -4  -2 -13   -0.43    0.88
   4   2  14   -0.37    0.86
  -4   2 -14    1.30    1.06
  -4  -2 -14    2.43    1.07
   4  -2  14   -1.16    0.89
   4   3 -14   -0.01    0.98
  -4   3  14   -0.58    0.90
  -4  -3  14    0.90    0.96
   4   3 -13    0.52    0.84
  -4   3  13    0.74    0.81
  -4  -3  13    0.81    0.82
  -4   3  12    1.77    0.59
   4   3 -12    0.35    0.71
  -4   3  12    1.84    0.71
  -4  -3  12    1.96    0.63
  -4  -3  12    1.52    0.72
   4   3 -11    0.88    0.65
  -4   3  11    0.87    0.50
  -4   3  11    1.92    0.63
  -4  -3  11   -0.04    0.60
  -4  -3  11    0.22    0.52
  -4   3  10    2.57    0.50
   4   3 -10    2.40    0.58
  -4   3  10    2.73    0.60
   4  -3 -10    2.79    0.40
  -4  -3  10    2.51    0.59
  -4   3   9   11.46    0.82
   4   3  -9   11.12    0.79
  -4   3   9   11.69    0.65
  -4  -3   9   10.02    0.78
   4  -3  -9   10.07    0.53
   4   3  -8    0.69    0.46
  -4   3   8    0.43    0.30
  -4   3   8    0.55    0.24
  -4   3   8   -0.22    0.42
   4  -3  -8    0.66    0.26
  -4   3   7   -0.11    0.20
   4   3  -7    0.67    0.32
  -4   3   7    0.36    0.38
  -4   3   7    0.39    0.25
   4  -3  -7    0.09    0.19
  -4   3   6    0.86    0.23
  -4   3   6    0.53    0.29
  -4   3   6    0.44    0.20
  -4   3   6    0.80    0.19
   4   3  -6   -0.24    0.24
   4  -3  -6    0.43    0.15
  -4   3   5    2.99    0.29
  -4   3   5    2.93    0.32
   4   3  -5    2.73    0.32
   4  -3  -5    2.89    0.20
   4  -3  -5    3.16    0.18
  -4   3   4  121.63    2.51
  -4   3   4  122.47    2.54
   4   3  -4  119.96    2.53
   4  -3  -4  122.38    2.36
   4  -3  -4  122.49    2.39
  -4   3   3    4.13    0.32
   4  -3  -3    4.01    0.21
  -4  -3   3    3.83    0.32
   4  -3  -3    4.44    0.29
  -4  -3   3    4.06    0.30
  -4   3   2    2.25    0.19
  -4   3   2    1.89    0.21
   4  -3  -2    2.19    0.23
  -4  -3   2    2.29    0.24
  -4  -3   2    1.61    0.21
  -4   3   1   14.07    0.43
  -4   3   1   13.85    0.45
  -4  -3   1   13.34    0.44
  -4   3   0  146.17    2.88
  -4   3   0  139.75    2.85
  -4  -3   0  141.98    2.86
  -4   3  -1    3.98    0.15
  -4   3  -1    3.90    0.31
  -4   3  -1    3.91    0.24
   4   3   1    3.93    0.27
  -4  -3  -1    3.53    0.24
   4   3   2    1.43    0.20
  -4   3  -2    1.83    0.15
  -4   3  -2    1.34    0.18
   4   3   2    1.54    0.18
  -4   3  -2    1.08    0.22
  -4  -3  -2    1.39    0.18
   4   3   3   15.49    0.50
   4   3   3   16.52    0.50
  -4   3  -3   15.43    0.50
  -4   3  -3   15.92    0.60
  -4   3  -3   15.35    0.46
  -4  -3  -3   16.43    0.49
  -4   3  -4    3.14    0.34
   4   3   4    3.63    0.31
  -4   3  -4    3.41    0.25
   4   3   4    2.52    0.29
  -4  -3  -4    3.90    0.29
   4  -3   4    3.16    0.23
  -4   3  -5    0.44    0.21
   4   3   5    0.10    0.26
  -4   3  -5    0.05    0.27
   4   3   5    0.25    0.18
  -4  -3  -5    0.02    0.19
   4  -3   5    0.00    0.19
  -4   3  -6    4.25    0.47
   4   3   6    3.43    0.41
   4   3   6    3.96    0.33
  -4  -3  -6    3.21    0.33
   4  -3   6    4.10    0.31
   4   3   7    0.72    0.24
   4   3   7   -0.12    0.35
  -4   3  -7    0.65    0.43
   4  -3   7    0.11    0.30
  -4  -3  -7    0.26    0.32
   4   3   8   64.01    1.38
   4   3   8   64.92    1.66
  -4   3  -8   65.05    1.78
  -4  -3  -8   64.68    1.59
   4  -3   8   61.78    1.53
   4   3   9   -0.15    0.28
  -4   3  -9   -0.73    0.54
   4   3   9    0.47    0.48
  -4  -3  -9    0.64    0.47
   4  -3   9   -0.76    0.45
   4   3  10    0.34    0.52
  -4   3 -10   -0.18    0.59
  -4  -3 -10    0.76    0.52
   4  -3  10   -0.48    0.52
  -4   3 -11    1.03    0.73
   4   3  11    0.91    0.65
  -4  -3 -11   -0.04    0.63
   4  -3  11    1.02    0.59
  -4   3 -12    0.85    0.83
   4   3  12    1.35    0.71
  -4  -3 -12    0.62    0.77
   4  -3  12    0.61    0.68
   4   3  13    0.01    0.85
  -4   3 -13   -0.37    0.97
  -4  -3 -13    1.04    0.90
   4  -3  13   -0.82    0.81
  -4   3 -14    1.45    1.16
   4   4 -14    0.52    1.03
  -4   4  14   -0.36    0.96
  -4  -4  14    1.59    1.02
   4   4 -13   -0.44    0.87
  -4   4  13   -0.10    0.84
  -4  -4  13    0.54    0.85
  -4   4  12   -0.41    0.63
   4   4 -12    0.11    0.75
  -4   4  12    1.29    0.75
  -4  -4  12    0.36    0.69
  -4  -4  12    1.09    0.76
  -4   4  11    9.93    0.94
   4   4 -11   12.22    0.92
  -4   4  11   11.69    0.87
  -4  -4  11   11.76    0.92
   4   4 -10    0.01    0.59
  -4   4  10    0.34    0.62
  -4   4  10    1.08    0.49
  -4  -4  10    0.78    0.60
  -4   4   9    2.14    0.60
   4   4  -9    2.02    0.56
  -4   4   9    2.62    0.49
   4  -4  -9    2.36    0.35
  -4  -4   9    2.16    0.56
  -4   4   8    0.58    0.39
  -4   4   8    0.81    0.51
   4   4  -8    1.00    0.48
   4  -4  -8    0.11    0.25
  -4   4   7    4.88    0.45
  -4   4   7    5.43    0.57
   4   4  -7    5.26    0.53
   4  -4  -7    4.36    0.32
  -4   4   6    4.65    0.44
   4   4  -6    4.47    0.47
  -4   4   6    4.33    0.39
   4  -4  -6    4.90    0.28
   4  -4  -6    4.29    0.33
  -4   4   5    2.88    0.37
  -4   4   5    3.01    0.30
   4   4  -5    3.11    0.34
   4  -4  -5    3.29    0.32
   4  -4  -5    2.85    0.22
  -4   4   4   26.73    0.79
  -4   4   4   26.03    0.79
  -4  -4   4   29.11    0.83
  -4  -4   4   26.67    0.86
   4  -4  -4   27.57    0.64
  -4   4   3   59.79    1.40
  -4   4   3   60.90    1.36
  -4  -4   3   61.34    1.37
  -4  -4   3   61.23    1.46
   4  -4  -3   61.89    1.30
  -4   4   2    0.16    0.18
  -4   4   2    0.28    0.17
  -4  -4   2    0.26    0.21
   4  -4  -2    0.16    0.19
   4  -4  -2    0.17    0.18
  -4  -4   2   -0.07    0.19
  -4   4   1    7.81    0.37
  -4   4   1    8.56    0.31
  -4   4   1    8.36    0.41
  -4  -4   1    7.76    0.40
  -4   4   0   17.39    0.57
  -4   4   0   17.48    0.42
   4   4   0   17.80    0.58
  -4   4   0   17.93    0.58
  -4  -4   0   17.47    0.57
  -4   4  -1   36.61    0.96
   4   4   1   36.55    0.93
  -4   4  -1   36.44    0.92
  -4  -4  -1   35.85    0.90
  -4   4  -2   -0.01    0.20
   4   4   2    0.39    0.18
   4   4   2    0.00    0.19
  -4   4  -2    0.09    0.24
  -4  -4  -2   -0.34    0.16
   4   4   3    6.54    0.35
  -4   4  -3    7.06    0.50
  -4   4  -3    7.20    0.41
   4   4   3    6.86    0.41
  -4  -4  -3    6.66    0.35
   4   4   4    6.46    0.43
  -4   4  -4    6.34    0.42
  -4   4  -4    6.14    0.51
   4   4   4    6.32    0.42
  -4  -4  -4    6.24    0.39
   4   4   5    1.20    0.36
   4   4   5    0.57    0.27
  -4   4  -5    0.64    0.39
  -4   4  -5    1.01    0.29
  -4  -4  -5    0.62    0.25
   4  -4   5    1.03    0.19
   4   4   6    2.32    0.41
  -4   4  -6    2.66    0.48
   4   4   6    2.19    0.31
  -4   4  -6    2.87    0.34
   4  -4   6    3.31    0.30
  -4  -4  -6    2.65    0.34
  -4   4  -7    0.23    0.45
   4   4   7    0.58    0.44
   4   4   7    0.81    0.31
   4  -4   7    0.90    0.31
  -4  -4  -7    0.64    0.36
  -4   4  -8    1.01    0.53
   4   4   8    1.51    0.33
   4   4   8    0.25    0.46
  -4  -4  -8    0.70    0.40
   4  -4   8    0.57    0.35
   4   4   9   10.26    0.64
  -4   4  -9    8.90    0.83
   4   4   9    9.38    0.78
  -4  -4  -9    9.14    0.79
   4  -4   9    9.58    0.79
   4   4  10    2.84    0.67
  -4   4 -10    3.24    0.77
   4  -4  10    2.44    0.60
  -4  -4 -10    3.07    0.62
   4   4  11    2.12    0.75
  -4   4 -11    2.42    0.84
   4  -4  11    0.53    0.66
  -4  -4 -11    1.22    0.68
   4   4  12    1.50    0.74
  -4   4 -12   -0.61    0.85
  -4  -4 -12    0.22    0.83
   4  -4  12    1.92    0.77
   4   4  13    0.58    0.84
  -4   4 -13   -0.45    1.03
   4  -4  13   -0.53    0.84
  -4  -4 -13   -0.61    0.99
  -4   5  13    0.06    0.88
   4   5 -13    0.76    0.94
  -4  -5  13    0.76    0.97
  -4   5  12    0.01    0.78
  -4   5  12   -0.13    0.71
   4   5 -12    0.44    0.86
  -4  -5  12   -0.20    0.84
   4   5 -11    4.44    0.87
  -4   5  11    5.31    0.69
  -4   5  11    4.24    0.79
  -4  -5  11    4.51    0.81
  -4   5  10    0.67    0.65
   4   5 -10   -0.75    0.61
  -4   5  10    0.70    0.58
  -4  -5  10    0.36    0.65
  -4   5   9    8.78    0.66
   4   5  -9    7.67    0.77
  -4   5   9    8.72    0.81
  -4  -5   9    7.34    0.71
  -4   5   8   -0.39    0.43
   4   5  -8   -0.29    0.50
  -4   5   8    0.60    0.55
   4  -5  -8    0.33    0.26
   4   5  -7   -0.13    0.48
  -4   5   7    0.05    0.39
  -4   5   7    0.96    0.49
   4  -5  -7    0.80    0.24
  -4   5   6    7.51    0.59
  -4   5   6    6.78    0.54
   4   5  -6    6.77    0.59
   4  -5  -6    7.77    0.37
  -4   5   5    3.13    0.38
  -4   5   5    3.79    0.42
   4  -5  -5    4.48    0.30
  -4  -5   5    2.87    0.45
  -4  -5   5    3.14    0.46
  -4   5   4    0.14    0.28
  -4   5   4    0.09    0.33
  -4  -5   4   -0.15    0.35
   4  -5  -4   -0.25    0.19
  -4  -5   4    0.19    0.36
  -4   5   3    3.78    0.39
  -4   5   3    3.10    0.31
  -4  -5   3    3.47    0.41
   4  -5  -3    3.79    0.29
  -4  -5   3    3.18    0.42
  -4   5   2    0.09    0.20
  -4   5   2    0.30    0.32
   4  -5  -2    0.46    0.25
  -4  -5   2   -0.19    0.27
  -4  -5   2   -0.15    0.26
   4  -5  -2   -0.14    0.23
  -4   5   1   44.30    0.91
  -4   5   1   43.35    1.05
   4   5  -1   37.63    1.11
  -4  -5   1   41.97    1.08
   4   5   0    9.02    0.52
  -4   5   0    8.73    0.49
  -4   5   0    9.67    0.48
  -4  -5   0   10.16    0.47
   4   5   1    1.47    0.28
  -4   5  -1    1.10    0.24
  -4   5  -1    1.49    0.31
  -4  -5  -1    1.10    0.21
  -4   5  -2   19.84    0.75
   4   5   2   19.33    0.70
  -4   5  -2   19.66    0.68
  -4  -5  -2   18.98    0.62
   4   5   3    2.03    0.34
   4   5   3    2.50    0.30
  -4   5  -3    2.30    0.43
  -4   5  -3    2.15    0.32
  -4  -5  -3    2.31    0.29
  -4   5  -4    0.02    0.38
  -4   5  -4    0.32    0.29
   4   5   4    0.74    0.29
   4   5   4   -0.01    0.27
  -4  -5  -4    0.01    0.26
   4   5   5    0.52    0.34
   4   5   5    0.26    0.34
  -4   5  -5    0.40    0.42
  -4   5  -5    1.03    0.32
  -4  -5  -5    0.56    0.28
  -4   5  -6    5.28    0.44
   4   5   6    4.87    0.46
   4   5   6    4.89    0.50
  -4   5  -6    4.77    0.61
  -4  -5  -6    5.61    0.45
   4  -5   6    4.58    0.35
  -4   5  -7    0.48    0.53
   4   5   7   -0.57    0.35
   4   5   7    0.58    0.45
  -4  -5  -7    0.20    0.35
   4  -5   7    0.11    0.28
  -4   5  -8    1.04    0.60
   4   5   8    1.16    0.42
   4   5   8    0.99    0.48
  -4  -5  -8    0.54    0.45
   4  -5   8    1.09    0.36
   4   5   9   -0.39    0.51
  -4   5  -9    0.43    0.65
   4   5   9    0.89    0.50
  -4  -5  -9    0.12    0.50
   4  -5   9   -0.25    0.44
   4   5  10   -0.11    0.64
  -4   5 -10    1.48    0.77
  -4  -5 -10    0.88    0.64
  -4   5 -11    5.25    0.92
   4   5  11    4.67    0.80
  -4  -5 -11    6.06    0.85
  -4   5 -12    2.87    0.95
   4   5  12    2.07    0.81
  -4  -5 -12    3.73    0.90
   4   6 -12    2.91    0.92
  -4   6  12    1.44    0.89
  -4   6  12    2.61    0.87
  -4   6  11    0.13    0.72
  -4   6  11    1.37    0.83
   4   6 -11    1.64    0.82
   4   6 -10    0.38    0.71
  -4   6  10    1.79    0.68
  -4   6  10    0.89    0.77
  -4  -6  10    0.82    0.74
  -4   6   9   12.28    0.92
   4   6  -9   10.67    0.87
  -4   6   9   11.82    1.00
  -4  -6   9   10.09    0.81
  -4   6   8    1.76    0.59
  -4   6   8    2.48    0.59
   4   6  -8    1.83    0.61
  -4  -6   8    2.58    0.51
  -4   6   7    2.25    0.53
  -4   6   7    2.13    0.53
   4  -6  -7    2.88    0.33
  -4   6   6    2.42    0.51
  -4   6   6    3.13    0.52
  -4  -6   6    2.78    0.59
   4  -6  -6    3.35    0.30
  -4  -6   6    2.46    0.57
  -4   6   5    0.73    0.33
  -4   6   5    1.00    0.43
   4  -6  -5   -0.09    0.24
  -4  -6   5    0.31    0.47
  -4  -6   5    0.15    0.48
  -4   6   4   12.62    0.71
  -4   6   4   11.09    0.58
  -4  -6   4   10.88    0.71
  -4  -6   4   13.12    0.74
   4  -6  -4   11.00    0.51
  -4   6   3    7.75    0.46
  -4   6   3    6.87    0.55
  -4  -6   3    6.85    0.58
   4  -6  -3    6.25    0.46
  -4  -6   3    7.05    0.54
  -4   6   2    7.15    0.57
  -4   6   2    7.45    0.39
   4  -6  -2    8.27    0.53
   4  -6  -2    7.42    0.51
  -4  -6   2    6.98    0.59
  -4   6   1    2.99    0.22
  -4   6   1    2.37    0.39
   4   6  -1    2.67    0.43
   4  -6  -1    3.24    0.38
   4  -6  -1    3.48    0.40
  -4  -6   1    3.16    0.40
  -4   6   0    2.99    0.43
  -4   6   0    2.80    0.41
   4   6   0    1.90    0.40
  -4  -6   0    2.57    0.37
  -4   6  -1   -0.13    0.32
   4   6   1    0.14    0.33
  -4   6  -1    0.53    0.40
  -4  -6  -1    0.13    0.29
   4   6   2    8.17    0.64
  -4   6  -2    8.60    0.70
  -4   6  -2    9.69    0.67
  -4  -6  -2    9.09    0.51
  -4   6  -3    2.42    0.44
   4   6   3    1.90    0.43
  -4   6  -3    3.12    0.51
   4   6   3    2.87    0.32
  -4  -6  -3    2.56    0.37
  -4   6  -4    2.35    0.46
  -4   6  -4    2.99    0.53
   4   6   4    1.97    0.36
   4   6   4    1.74    0.45
  -4  -6  -4    2.66    0.36
   4   6   5    0.16    0.35
  -4   6  -5    1.06    0.53
   4   6   5   -0.20    0.45
  -4   6  -5    0.30    0.47
  -4  -6  -5   -0.06    0.31
   4   6   6    0.00    0.45
   4   6   6    0.42    0.44
  -4   6  -6    0.55    0.45
  -4   6  -6   -0.75    0.53
  -4  -6  -6    0.20    0.37
  -4   6  -7    2.06    0.61
   4   6   7    1.97    0.54
   4   6   7    1.22    0.47
  -4  -6  -7    2.02    0.46
   4   6   8   -0.49    0.55
   4   6   8    0.63    0.59
  -4   6  -8    0.63    0.60
  -4  -6  -8    0.33    0.48
  -4   6  -9    1.25    0.76
   4   6   9    1.34    0.62
   4   6   9    0.36    0.66
  -4  -6  -9    1.45    0.61
  -4   6 -10    0.71    0.77
   4   6  10    1.26    0.68
  -4  -6 -10    1.83    0.69
   4   6  11    2.94    0.88
  -4   6 -11    3.25    0.94
  -4  -6 -11    5.94    0.89
   4   6  12    1.73    0.94
  -4   6 -12    1.29    1.10
   4   7 -11    0.22    0.88
  -4   7  11    1.23    0.84
  -4   7  11    0.74    0.87
  -4   7  10   -0.14    0.77
  -4   7  10    0.45    0.70
  -4   7   9   -0.54    0.68
  -4   7   9    0.14    0.65
  -4   7   8    0.24    0.60
  -4   7   8   -0.32    0.61
  -4  -7   8   -0.64    0.62
  -4  -7   8    0.19    0.68
  -4   7   7    1.48    0.60
  -4   7   7    1.84    0.55
  -4  -7   7    0.59    0.64
   4  -7  -7    2.10    0.38
  -4  -7   7    1.39    0.64
  -4   7   6   -0.41    0.51
  -4   7   6   -0.26    0.49
  -4  -7   6    0.45    0.60
  -4  -7   6    0.77    0.58
   4  -7  -6    0.03    0.32
  -4   7   5    0.23    0.45
  -4   7   5   -0.60    0.41
  -4  -7   5   -0.18    0.47
   4  -7  -5    0.06    0.31
  -4  -7   5    0.07    0.49
  -4   7   4    5.06    0.60
  -4   7   4    5.60    0.45
   4  -7  -4    6.12    0.44
  -4  -7   4    5.21    0.59
  -4  -7   4    4.47    0.59
  -4   7   3    0.89    0.43
  -4   7   3    1.76    0.32
  -4  -7   3    0.50    0.43
   4  -7  -3    1.41    0.39
  -4  -7   3    1.18    0.44
  -4   7   2    1.47    0.44
  -4   7   2    0.97    0.25
   4  -7  -2    0.94    0.41
  -4  -7   2    1.56    0.42
   4  -7  -2    0.78    0.41
   4   7  -1    6.45    0.62
  -4   7   1    5.94    0.59
   4  -7  -1    6.05    0.54
  -4  -7   1    6.08    0.54
   4  -7  -1    5.45    0.55
  -4   7   0    3.46    0.51
   4   7   0    4.50    0.54
   4  -7   0    3.40    0.54
  -4  -7   0    3.73    0.46
   4  -7   0    3.36    0.53
   4   7   1    0.79    0.46
  -4   7  -1    1.31    0.45
  -4   7  -1   -0.33    0.41
  -4  -7  -1    0.44    0.37
  -4   7  -2    0.10    0.44
   4   7   2   -0.41    0.45
  -4   7  -2    0.71    0.48
  -4  -7  -2   -0.31    0.32
  -4   7  -3    2.45    0.56
   4   7   3    2.19    0.52
  -4   7  -3    2.19    0.51
  -4  -7  -3    3.50    0.41
  -4   7  -4    2.47    0.60
   4   7   4    2.53    0.57
   4   7   4    2.50    0.41
  -4   7  -4    2.87    0.57
  -4  -7  -4    2.63    0.42
   4   7   5   -0.10    0.53
   4   7   5    1.18    0.43
  -4   7  -5    0.69    0.61
  -4   7  -5    0.38    0.53
  -4  -7  -5    0.10    0.40
  -4   7  -6   -0.55    0.56
   4   7   6   -0.54    0.58
  -4   7  -6    1.05    0.63
   4   7   6   -0.48    0.45
  -4  -7  -6   -0.10    0.41
  -4   7  -7    0.64    0.66
   4   7   7   -0.40    0.63
   4   7   7   -0.04    0.51
  -4  -7  -7   -0.01    0.49
   4   7   8   -0.61    0.67
  -4   7  -8   -0.59    0.73
   4   7   8    0.14    0.60
  -4  -7  -8   -0.33    0.54
   4   7   9   -0.47    0.65
   4   7   9   -1.38    0.78
  -4   7  -9    0.47    0.82
  -4  -7  -9   -0.07    0.68
  -4   7 -10   -0.06    0.90
   4   7  10    1.17    0.75
  -4  -7 -10    1.16    0.77
  -4   8  10    0.98    0.84
  -4   8  10   -0.98    0.95
  -4  -8  10    0.57    1.00
  -4  -8  10    1.05    0.96
  -4   8   9   -1.29    0.77
  -4   8   9    0.77    0.80
  -4  -8   9   -1.59    0.85
  -4  -8   9   -0.27    0.86
  -4   8   8    1.41    0.71
  -4   8   8    0.14    0.73
  -4  -8   8    0.50    0.80
  -4  -8   8    1.15    0.79
  -4   8   7    0.58    0.61
  -4   8   7   -0.05    0.63
  -4  -8   7   -0.21    0.70
  -4  -8   7    0.65    0.72
  -4   8   6    4.43    0.66
  -4   8   6    6.09    0.78
   4  -8  -6    7.25    0.57
  -4  -8   6    6.25    0.83
  -4  -8   6    4.60    0.79
  -4   8   5   -0.05    0.50
  -4   8   5   -0.55    0.60
  -4  -8   5   -0.53    0.60
  -4  -8   5    0.05    0.59
   4  -8  -5    0.61    0.44
  -4   8   4    0.66    0.59
  -4  -8   4    0.75    0.54
   4  -8  -4    0.65    0.43
  -4  -8   4   -0.50    0.52
  -4   8   3   -0.27    0.50
  -4  -8   3    0.35    0.51
   4  -8  -3   -0.05    0.44
  -4   8   2    0.42    0.49
   4  -8  -2    0.93    0.46
  -4  -8   2    1.17    0.46
  -4   8   1    7.06    0.65
   4  -8  -1    6.10    0.63
  -4  -8   1    7.42    0.64
   4  -8  -1    7.07    0.62
  -4   8   0    1.33    0.58
   4   8   0    1.34    0.56
   4  -8   0    2.45    0.59
  -4  -8   0    1.67    0.47
   4  -8   0    1.51    0.58
  -4   8  -1    0.85    0.53
   4   8   1    0.91    0.56
   4  -8   1    0.35    0.58
   4  -8   1    0.32    0.56
  -4  -8  -1    1.18    0.45
   4   8   2    2.63    0.63
  -4   8  -2    1.92    0.60
  -4   8  -2    3.22    0.62
  -4  -8  -2    2.73    0.48
  -4   8  -3    0.18    0.58
   4   8   3   -0.31    0.54
  -4   8  -3    0.01    0.58
  -4  -8  -3    0.54    0.39
  -4   8  -4   -0.34    0.57
  -4   8  -4    0.67    0.66
   4   8   4   -0.31    0.60
  -4  -8  -4    0.85    0.44
  -4   8  -5    1.16    0.69
   4   8   5   -0.56    0.64
  -4   8  -5   -0.97    0.61
  -4  -8  -5    0.11    0.48
  -4   8  -6    0.44    0.71
   4   8   6   -1.93    0.66
   4   8   6   -0.06    0.50
  -4   8  -6    0.22    0.73
  -4  -8  -6   -0.04    0.52
   4   8   7    4.35    0.64
  -4   8  -7    3.64    0.88
   4   8   7    2.58    0.81
  -4  -8  -7    3.88    0.65
   4   8   8    1.74    0.88
   4   8   8    2.61    0.69
  -4   8  -8    3.43    0.90
  -4  -8  -8    1.60    0.69
  -4   8  -9    2.32    0.96
   4   8   9    2.03    1.02
   4   8   9    1.36    0.74
  -4  -8  -9    1.75    0.80
  -4   9   8    0.60    0.88
  -4  -9   8   -0.70    0.92
  -4  -9   8    1.75    0.95
  -4   9   7    2.42    0.84
  -4  -9   7    1.72    0.89
  -4  -9   7    2.88    0.90
  -4   9   6   -0.67    0.71
  -4  -9   6   -0.84    0.70
  -4  -9   6    0.53    0.73
  -4   9   5    4.23    0.78
  -4  -9   5    4.98    0.83
   4  -9  -5    4.63    0.63
  -4  -9   5    5.30    0.80
  -4   9   4    0.08    0.68
   4  -9  -4    0.07    0.55
  -4  -9   4    0.66    0.64
  -4   9   3    0.33    0.62
   4  -9  -3    0.63    0.53
  -4  -9   3    0.75    0.58
  -4   9   2    0.46    0.59
  -4  -9   2    0.64    0.57
   4  -9  -2    0.12    0.52
  -4   9   1    7.31    0.80
   4  -9  -1    7.31    0.72
  -4  -9   1    6.31    0.71
  -4   9   0    0.68    0.62
   4   9   0    1.18    0.74
   4  -9   0    1.06    0.61
  -4  -9   0    1.26    0.54
   4  -9   0    0.44    0.61
  -4   9  -1    0.27    0.68
   4   9   1    1.15    0.68
  -4  -9  -1    0.80    0.55
   4  -9   1    1.20    0.68
   4  -9   1    1.56    0.68
  -4   9  -2   -0.26    0.68
   4   9   2    1.17    0.70
   4  -9   2    0.46    0.72
  -4  -9  -2    0.39    0.49
   4  -9   2    0.61    0.72
   4   9   3    0.35    0.72
  -4   9  -3    0.71    0.72
  -4  -9  -3    0.41    0.48
  -4   9  -4    0.63    0.78
  -4   9  -4   -0.37    0.74
   4   9   4   -0.15    0.73
  -4  -9  -4    0.70    0.51
   4   9   5    2.63    0.78
  -4   9  -5    0.55    0.80
  -4   9  -5    3.06    0.85
  -4  -9  -5    1.52    0.59
  -4   9  -6    0.11    0.80
  -4   9  -6    0.98    0.84
   4   9   6    0.61    0.81
  -4  -9  -6   -0.46    0.64
   4   9   7    0.32    0.71
  -4   9  -7    0.84    0.93
   4   9   7    0.04    0.93
  -4  -9  -7   -0.17    0.71
  -4  10   6    0.21    0.90
  -4  10   5    0.45    0.81
  -4 -10   5    2.69    0.83
  -4  10   4    3.53    0.89
   4 -10  -4    1.17    0.67
  -4 -10   4    3.07    0.79
  -4  10   3    0.31    0.80
   4 -10  -3    0.73    0.66
  -4 -10   3   -0.46    0.69
  -4  10   2    0.50    0.75
  -4 -10   2   -0.69    0.65
   4 -10  -2   -0.91    0.66
  -4  10   1    1.32    0.77
  -4 -10   1    1.82    0.70
   4 -10  -1    2.90    0.71
  -4  10   0    1.61    0.78
  -4 -10   0    1.35    0.69
   4 -10   0    1.85    0.74
  -4  10  -1    0.92    0.81
  -4 -10  -1    1.13    0.62
   4 -10   1    1.99    0.84
   4 -10   1    1.70    0.84
  -4  10  -2    0.11    0.82
   4  10   2    1.79    0.91
  -4 -10  -2    0.38    0.60
   4 -10   2    0.34    0.88
   4 -10   2    2.21    0.91
   4  10   3    1.24    0.86
  -4  10  -3    0.30    0.88
  -4 -10  -3    1.42    0.64
   4 -10   3    2.97    0.95
   4 -10   3    3.14    0.93
   4  10   4    1.41    0.85
  -4  10  -4    2.29    0.90
  -4 -10  -4    1.35    0.68
   4 -10   4    0.68    0.95
   4 -10   4    0.12    0.97
  -4  10  -5    4.57    1.04
   4  10   5    2.92    0.96
   4 -10   5    2.23    1.02
  -4 -10  -5    3.04    0.76
   4 -10   5    1.21    1.06
  -5   0  15   -0.12    0.97
  -5   0  14    0.85    0.85
  -5   0  13    0.94    0.58
  -5   0  13    0.85    0.75
  -5   0  12    1.41    0.53
  -5   0  12    2.68    0.71
   5   0 -12    2.33    0.56
  -5   0  11    0.01    0.45
   5   0 -11   -0.14    0.42
  -5   0  11   -0.98    0.53
  -5   0  10    1.60    0.37
   5   0 -10    1.88    0.37
  -5   0  10    0.55    0.55
  -5   0   9   -0.14    0.27
  -5   0   9    0.09    0.45
   5   0  -9    0.15    0.28
   5   0  -8   44.96    1.10
  -5   0   8   47.20    1.15
  -5   0   7   -0.13    0.22
   5   0  -7    0.19    0.20
  -5   0   6    3.02    0.25
   5   0  -6    2.62    0.22
  -5   0   6    2.30    0.25
   5   0  -5    0.12    0.12
  -5   0   5    0.00    0.16
  -5   0   5    0.01    0.16
  -5   0   4    0.21    0.11
  -5   0   4    0.10    0.13
  -5   0   4    0.23    0.13
  -5   0   4    0.00    0.10
  -5   0   3    0.04    0.09
  -5   0   3   -0.02    0.13
  -5   0   3   -0.13    0.07
  -5   0   2   38.84    0.88
  -5   0   2   40.85    0.80
   5   0  -2   39.03    0.81
   5   0  -1   -0.13    0.07
  -5   0   1    0.05    0.06
   5   0  -1   -0.05    0.12
  -5   0   1    0.06    0.10
  -5   0   0    0.37    0.09
  -5   0   0    0.23    0.09
   5   0   0    0.26    0.09
  -5   0  -1    0.12    0.09
  -5   0  -1    0.05    0.09
  -5   0  -2    3.96    0.24
   5   0   2    3.79    0.20
  -5   0  -2    4.02    0.17
  -5   0  -3    0.02    0.14
  -5   0  -3   -0.04    0.07
   5   0   3    0.02    0.12
   5   0   4  141.92    2.89
  -5   0  -4  143.27    2.92
  -5   0  -5   -0.05    0.18
   5   0   5   -0.09    0.23
   5   0   6   10.74    0.51
  -5   0  -6   10.08    0.54
  -5   0  -7    0.31    0.35
   5   0   7   -0.45    0.31
  -5   0  -8   56.28    1.52
   5   0   8   57.29    1.49
  -5   0  -9   -0.14    0.44
   5   0   9    0.43    0.42
   5   0  10    3.91    0.61
  -5   0 -10    4.87    0.65
   5   0  11   -0.21    0.53
  -5   0 -11   -0.03    0.61
  -5   0 -12   -0.95    0.69
   5   0  12    1.02    0.65
   5   0  13   -0.53    0.75
  -5   0 -13    0.25    0.96
  -5   0 -14    2.89    1.11
   5   0  14    4.98    0.93
  -5   1  15    0.61    1.05
  -5  -1  15    0.98    1.03
  -5   1  14    1.41    0.93
  -5  -1  14    0.27    0.94
  -5   1  13    4.64    0.66
  -5   1  13    3.56    0.86
   5   1 -13    3.88    0.81
  -5  -1  13    3.35    0.66
  -5  -1  13    3.28    0.85
  -5   1  12    1.03    0.72
  -5   1  12   -0.16    0.50
   5   1 -12    0.05    0.65
  -5  -1  12    0.20    0.51
  -5  -1  12    0.39    0.66
  -5   1  11    0.27    0.45
   5   1 -11    0.91    0.53
  -5   1  11    1.34    0.63
  -5  -1  11    0.30    0.60
   5  -1 -11    0.47    0.44
  -5  -1  11    0.77    0.49
  -5   1  10    0.69    0.51
  -5   1  10    1.34    0.35
   5   1 -10    1.66    0.43
   5  -1 -10    1.30    0.36
  -5  -1  10    1.78    0.55
  -5  -1  10    1.47    0.36
  -5   1   9    3.23    0.49
   5   1  -9    2.94    0.38
  -5   1   9    3.78    0.38
   5  -1  -9    3.37    0.32
  -5  -1   9    3.17    0.38
   5   1  -8    0.28    0.29
  -5   1   8    0.76    0.38
  -5   1   8    0.20    0.23
  -5   1   8    0.81    0.26
  -5  -1   8    0.63    0.26
   5  -1  -8    0.67    0.23
  -5   1   7    2.18    0.28
   5   1  -7    2.45    0.30
  -5   1   7    2.41    0.20
   5  -1  -7    2.49    0.22
  -5  -1   7    2.17    0.30
  -5   1   6   22.42    0.64
  -5   1   6   21.75    0.49
   5   1  -6   20.89    0.62
  -5  -1   6   21.69    0.67
   5   1  -5    2.79    0.22
  -5   1   5    2.75    0.24
  -5  -1   5    3.19    0.27
  -5   1   4    8.15    0.34
  -5  -1   4    7.28    0.33
  -5  -1   4    8.19    0.32
  -5  -1   4    7.48    0.36
  -5   1   3    2.53    0.21
  -5  -1   3    2.96    0.20
  -5  -1   3    2.86    0.21
   5   1  -2    1.44    0.16
  -5   1   2    1.65    0.11
  -5   1   2    1.92    0.16
   5   1  -2    1.79    0.17
   5  -1  -2    1.60    0.10
  -5  -1   2    1.80    0.14
  -5   1   1   29.74    0.64
   5   1  -1   28.70    0.66
  -5   1   1   29.41    0.68
   5  -1  -1   29.79    0.63
  -5  -1   1   29.25    0.65
  -5   1   0   43.99    0.94
  -5   1   0   42.96    0.93
   5  -1   0   42.67    0.93
  -5  -1   0   44.89    0.93
  -5   1  -1   12.07    0.38
  -5   1  -1   12.70    0.34
  -5  -1  -1   12.13    0.36
   5  -1   1   12.36    0.36
   5   1   2   19.56    0.50
  -5   1  -2   19.03    0.54
  -5   1  -2   19.93    0.46
   5  -1   2   19.77    0.47
  -5  -1  -2   19.66    0.52
  -5   1  -3    2.80    0.26
  -5   1  -3    2.85    0.15
   5   1   3    2.72    0.23
  -5  -1  -3    2.82    0.18
   5  -1   3    2.59    0.20
   5  -1   3    2.72    0.19
  -5  -1  -3    2.72    0.22
   5   1   4   13.42    0.47
  -5   1  -4   13.48    0.53
  -5   1  -4   12.78    0.32
   5  -1   4   13.48    0.34
  -5  -1  -4   13.29    0.32
   5  -1   4   13.48    0.44
  -5  -1  -4   13.26    0.46
   5   1   5    2.69    0.30
  -5   1  -5    2.67    0.32
  -5  -1  -5    2.47    0.28
   5  -1   5    2.62    0.27
  -5   1  -6    1.84    0.34
   5   1   6    2.58    0.32
  -5  -1  -6    2.34    0.32
   5  -1   6    2.20    0.31
   5   1   7    5.33    0.45
  -5   1  -7    4.90    0.50
  -5  -1  -7    5.39    0.47
   5  -1   7    5.81    0.50
   5   1   8    8.37    0.63
  -5   1  -8    7.96    0.64
   5  -1   8    8.41    0.64
  -5  -1  -8    8.03    0.66
   5   1   9    0.81    0.45
  -5   1  -9    0.75    0.51
  -5  -1  -9    0.40    0.48
   5  -1   9    1.17    0.42
  -5   1 -10    1.38    0.59
   5   1  10    0.80    0.49
  -5  -1 -10    0.80    0.56
   5  -1  10    1.93    0.54
   5   1  11   -0.07    0.57
  -5   1 -11   -0.05    0.62
  -5  -1 -11    0.13    0.61
   5  -1  11   -0.22    0.57
   5   1  12    0.48    0.66
  -5   1 -12    1.28    0.83
  -5  -1 -12    2.28    0.80
   5  -1  12    0.59    0.64
  -5   1 -13    0.92    0.88
   5   1  13    0.50    0.75
   5  -1  13    1.05    0.75
  -5  -1 -13    0.30    0.86
  -5   1 -14   -0.39    1.06
   5   1  14    1.94    0.96
   5  -1  14    1.71    0.93
  -5  -1 -14    0.63    1.06
  -5   2  15    0.57    1.00
  -5  -2  15    0.43    1.03
   5   2 -14    0.52    0.93
  -5   2  14    0.30    0.91
  -5  -2  14   -0.42    0.95
  -5   2  13    2.99    0.81
   5   2 -13    2.52    0.81
  -5   2  13    1.33    0.64
  -5  -2  13    1.95    0.70
  -5  -2  13    2.19    0.89
   5   2 -12   -0.38    0.65
  -5   2  12    0.69    0.50
  -5   2  12    0.12    0.66
  -5  -2  12    0.87    0.73
  -5  -2  12    0.35    0.55
  -5   2  11    1.18    0.58
  -5   2  11    0.93    0.48
   5   2 -11    0.32    0.58
  -5  -2  11    0.84    0.50
  -5  -2  11    1.26    0.59
   5   2 -10    0.48    0.49
  -5   2  10    0.31    0.41
  -5   2  10   -0.25    0.48
  -5  -2  10    1.18    0.47
   5  -2 -10    0.39    0.35
  -5  -2  10    0.95    0.54
  -5   2   9    1.55    0.35
  -5   2   9    0.76    0.46
   5   2  -9    0.67    0.39
  -5  -2   9    0.80    0.33
   5  -2  -9    0.76    0.27
   5   2  -8    1.07    0.34
  -5   2   8    1.27    0.29
  -5   2   8    1.26    0.45
  -5   2   8    0.80    0.18
   5  -2  -8    0.51    0.22
   5   2  -7   41.32    1.07
  -5   2   7   41.34    1.19
  -5   2   7   39.83    1.03
  -5   2   6    8.52    0.42
   5   2  -6    8.41    0.44
  -5   2   5   12.45    0.47
   5   2  -5   13.07    0.47
  -5   2   4   22.63    0.63
  -5  -2   4   21.94    0.60
  -5  -2   4   21.52    0.64
  -5   2   3   20.48    0.57
  -5  -2   3   20.10    0.53
  -5  -2   3   20.34    0.56
  -5   2   2   38.58    0.91
  -5   2   2   40.36    0.82
  -5  -2   2   38.09    0.89
   5  -2  -2   39.19    0.82
  -5   2   1   24.04    0.60
  -5   2   1   24.06    0.58
  -5  -2   1   23.19    0.59
   5  -2  -1   23.84    0.57
  -5   2   0    2.96    0.21
  -5   2   0    3.14    0.23
  -5  -2   0    3.11    0.21
   5  -2   0    3.18    0.27
  -5   2  -1    2.79    0.23
  -5   2  -1    2.36    0.20
  -5  -2  -1    2.35    0.19
  -5   2  -2   -0.14    0.17
   5   2   2    0.02    0.12
  -5   2  -2   -0.05    0.12
  -5   2  -2   -0.09    0.14
  -5  -2  -2    0.03    0.11
   5   2   3    3.61    0.26
  -5   2  -3    3.57    0.31
  -5   2  -3    3.32    0.23
   5  -2   3    3.39    0.20
  -5  -2  -3    3.00    0.26
  -5  -2  -3    3.12    0.26
   5  -2   3    3.41    0.24
   5   2   4   20.71    0.61
  -5   2  -4   19.82    0.51
  -5   2  -4   20.72    0.68
   5  -2   4   19.70    0.53
   5  -2   4   19.32    0.53
  -5  -2  -4   18.84    0.51
  -5  -2  -4   19.32    0.58
   5   2   5   45.03    1.13
  -5   2  -5   43.95    1.19
  -5   2  -5   45.99    0.97
   5  -2   5   46.52    1.06
  -5  -2  -5   44.32    1.10
   5  -2   5   45.60    0.99
  -5  -2  -5   46.17    0.97
  -5   2  -6    0.35    0.36
   5   2   6    1.19    0.34
   5  -2   6    0.17    0.20
  -5  -2  -6    0.37    0.19
  -5  -2  -6    0.07    0.24
   5  -2   6    0.37    0.26
  -5   2  -7   11.24    0.70
   5   2   7   10.53    0.69
  -5  -2  -7   12.58    0.67
   5  -2   7   11.53    0.41
   5  -2   7   11.92    0.60
   5   2   8    1.54    0.45
  -5   2  -8    1.29    0.49
  -5  -2  -8    1.33    0.41
   5  -2   8    1.14    0.41
  -5   2  -9    2.22    0.60
   5   2   9    2.28    0.49
   5  -2   9    2.02    0.48
  -5  -2  -9    2.23    0.48
  -5   2 -10   -0.17    0.56
   5   2  10   -0.11    0.51
  -5  -2 -10   -0.25    0.53
   5  -2  10    0.24    0.52
   5   2  11   -0.55    0.63
  -5   2 -11   -1.18    0.63
  -5  -2 -11    0.10    0.62
   5  -2  11   -0.83    0.56
   5   2  12   -0.02    0.73
  -5   2 -12   -0.67    0.79
   5  -2  12    0.56    0.71
  -5  -2 -12    0.85    0.75
   5   2  13    1.93    0.87
  -5   2 -13    1.00    1.02
  -5  -2 -13    0.52    0.91
   5  -2  13    1.94    0.80
   5   2  14    1.54    0.93
  -5   2 -14    0.39    1.05
  -5  -2 -14    0.11    1.10
   5  -2  14   -0.79    0.91
  -5   3  14   -0.35    0.90
   5   3 -14    0.23    0.97
  -5  -3  14    0.13    0.94
  -5   3  13    0.84    0.80
   5   3 -13   -0.10    0.81
  -5  -3  13    0.38    0.67
  -5  -3  13   -0.13    0.87
  -5   3  12   -0.04    0.69
  -5   3  12    0.12    0.56
   5   3 -12    0.69    0.72
  -5  -3  12    0.17    0.60
  -5  -3  12    0.91    0.74
  -5   3  11    2.38    0.54
  -5   3  11    2.19    0.66
   5   3 -11    2.31    0.65
  -5  -3  11    2.27    0.56
  -5  -3  11    2.82    0.68
   5   3 -10    2.67    0.58
  -5   3  10    2.68    0.50
  -5   3  10    2.43    0.62
  -5  -3  10    3.74    0.61
  -5   3   9    0.37    0.50
   5   3  -9   -0.50    0.46
  -5   3   9    0.34    0.41
   5   3  -8   14.01    0.72
  -5   3   8    9.26    0.58
  -5   3   8   11.20    0.74
  -5   3   7    0.96    0.41
  -5   3   7    1.09    0.28
   5   3  -7    1.17    0.31
  -5   3   6    0.39    0.29
   5   3  -6    0.61    0.28
  -5   3   6    0.70    0.24
  -5   3   5   52.43    1.24
  -5   3   4   10.37    0.43
   5  -3  -4    9.94    0.34
   5  -3  -4   10.03    0.26
  -5  -3   4   10.64    0.47
  -5  -3   4    9.99    0.45
  -5   3   3    0.97    0.19
   5  -3  -3    1.21    0.14
  -5  -3   3    1.25    0.24
  -5  -3   3    1.13    0.23
   5  -3  -3    1.37    0.15
   5  -3  -3    1.25    0.19
  -5   3   2    0.09    0.17
  -5   3   2    0.08    0.14
   5  -3  -2   -0.42    0.19
  -5  -3   2   -0.10    0.15
  -5   3   1    1.68    0.20
  -5   3   1    1.88    0.21
  -5  -3   1    1.44    0.18
  -5   3   0   14.64    0.46
  -5   3   0   13.97    0.47
  -5  -3   0   14.27    0.45
  -5   3  -1    7.27    0.38
  -5   3  -1    7.15    0.23
  -5   3  -1    6.60    0.32
  -5  -3  -1    6.34    0.30
  -5   3  -2    0.40    0.20
   5   3   2    0.22    0.14
  -5   3  -2    0.27    0.15
  -5   3  -2   -0.13    0.17
  -5  -3  -2    0.10    0.13
   5   3   3    2.57    0.25
  -5   3  -3    2.31    0.24
  -5   3  -3    2.45    0.31
  -5   3  -3    2.18    0.24
  -5  -3  -3    2.32    0.22
  -5   3  -4    0.42    0.25
   5   3   4    0.57    0.22
   5   3   4    0.13    0.19
  -5   3  -4    0.32    0.18
  -5  -3  -4    0.38    0.20
   5  -3   4    0.24    0.15
   5   3   5   17.40    0.69
  -5   3  -5   20.31    0.82
  -5   3  -5   21.81    0.60
   5   3   5   21.68    0.60
   5  -3   5   21.67    0.59
  -5  -3  -5   21.79    0.66
   5   3   6    4.20    0.44
  -5   3  -6    4.23    0.49
  -5   3  -6    4.41    0.36
  -5  -3  -6    4.00    0.36
   5  -3   6    5.23    0.40
   5   3   7    4.85    0.51
  -5   3  -7    4.83    0.55
   5  -3   7    5.20    0.46
  -5  -3  -7    5.61    0.45
   5   3   8    6.37    0.58
  -5   3  -8    6.90    0.68
  -5  -3  -8    7.20    0.56
   5  -3   8    6.60    0.50
   5   3   9    4.41    0.59
  -5   3  -9    4.32    0.68
  -5  -3  -9    4.60    0.58
   5  -3   9    5.05    0.56
  -5   3 -10   -0.15    0.63
   5   3  10   -0.25    0.57
   5  -3  10    0.68    0.56
  -5  -3 -10    0.53    0.57
  -5   3 -11    1.95    0.78
   5   3  11    3.01    0.73
   5  -3  11    2.99    0.68
  -5  -3 -11    2.70    0.70
   5   3  12    0.30    0.70
  -5   3 -12    0.66    0.84
  -5  -3 -12   -0.68    0.78
   5  -3  12    0.79    0.74
   5   3  13    1.71    0.85
  -5   3 -13    2.73    1.02
  -5  -3 -13    0.80    0.96
   5  -3  13    0.58    0.83
  -5   4  14    0.77    0.97
   5   4 -14    0.81    1.04
  -5  -4  14    2.12    1.04
   5   4 -13    0.07    0.88
  -5   4  13    1.13    0.92
  -5  -4  13    0.95    0.94
  -5  -4  13   -0.28    0.83
  -5   4  12    0.83    0.74
  -5   4  12    0.28    0.65
   5   4 -12    0.02    0.72
  -5  -4  12    1.08    0.83
  -5  -4  12    0.10    0.69
  -5   4  11    3.64    0.74
   5   4 -11    2.91    0.70
  -5   4  11    3.35    0.62
  -5  -4  11    1.94    0.71
  -5   4  10    2.25    0.54
   5   4 -10    1.27    0.60
  -5   4  10    2.27    0.67
  -5  -4  10    2.98    0.63
  -5   4   9    0.41    0.43
  -5   4   9    0.31    0.52
   5   4  -9    1.24    0.56
   5   4  -8    0.77    0.48
  -5   4   8    0.59    0.37
  -5   4   8    0.65    0.51
   5   4  -7    5.96    0.55
  -5   4   7    7.80    0.59
  -5   4   7    6.45    0.59
   5   4  -6    4.21    0.45
  -5   4   6    4.70    0.46
  -5   4   6    4.47    0.41
   5  -4  -6    4.43    0.26
   5  -4  -6    4.51    0.31
  -5   4   5    4.33    0.40
  -5   4   5    3.38    0.32
   5  -4  -5    4.29    0.31
   5  -4  -5    3.21    0.21
  -5  -4   5    3.43    0.42
  -5  -4   5    3.35    0.41
  -5   4   4   86.57    1.92
  -5   4   4   90.07    1.93
  -5  -4   4   86.74    1.99
  -5  -4   4   86.80    1.87
   5  -4  -4   89.32    1.83
   5  -4  -4   86.14    1.76
  -5   4   3   56.34    1.28
  -5   4   3   56.12    1.33
  -5  -4   3   56.19    1.29
  -5  -4   3   57.20    1.37
   5  -4  -3   54.58    1.14
   5  -4  -3   55.20    1.21
  -5   4   2    0.26    0.18
  -5   4   2    0.36    0.19
  -5  -4   2    0.40    0.21
  -5   4   1   12.24    0.48
  -5   4   1   12.15    0.45
  -5  -4   1   11.30    0.46
  -5   4   0    1.12    0.22
  -5   4   0    0.91    0.23
  -5  -4   0    1.24    0.21
  -5   4  -1    0.13    0.19
  -5   4  -1   -0.18    0.22
  -5  -4  -1    0.31    0.17
  -5   4  -2    1.86    0.30
   5   4   2    1.50    0.25
  -5   4  -2    1.85    0.25
  -5  -4  -2    2.03    0.24
  -5   4  -3    1.66    0.21
   5   4   3    1.29    0.25
  -5   4  -3    1.42    0.26
  -5   4  -3    0.88    0.29
   5   4   3    1.38    0.26
  -5  -4  -3    1.69    0.24
   5   4   4    0.62    0.26
  -5   4  -4    0.53    0.36
  -5   4  -4    0.71    0.25
   5   4   4    0.85    0.25
  -5   4  -4    0.65    0.26
  -5  -4  -4    0.61    0.22
  -5   4  -5    0.62    0.38
  -5   4  -5    0.62    0.26
   5   4   5    0.79    0.32
   5   4   5    0.33    0.28
  -5  -4  -5    0.60    0.28
   5  -4   5    0.61    0.18
  -5   4  -6    0.62    0.28
   5   4   6    0.12    0.36
   5   4   6    0.23    0.29
  -5   4  -6    0.54    0.45
  -5  -4  -6    0.57    0.31
   5  -4   6    0.16    0.23
   5   4   7    3.75    0.49
   5   4   7    4.18    0.37
  -5   4  -7    4.48    0.57
   5  -4   7    3.72    0.35
  -5  -4  -7    4.38    0.45
   5   4   8    2.45    0.50
   5   4   8    1.93    0.36
  -5   4  -8    2.78    0.58
   5  -4   8    2.72    0.41
  -5  -4  -8    2.52    0.46
  -5   4  -9    3.28    0.66
   5   4   9    1.73    0.56
  -5  -4  -9    3.28    0.58
   5  -4   9    3.14    0.56
   5   4  10   -0.67    0.61
  -5   4 -10    0.12    0.68
  -5  -4 -10   -0.31    0.60
   5  -4  10    0.84    0.55
   5   4  11    0.77    0.66
  -5   4 -11    0.90    0.85
  -5  -4 -11    1.39    0.72
   5  -4  11    2.13    0.67
  -5   4 -12    1.39    0.95
   5   4  12   -0.51    0.69
   5  -4  12    0.20    0.77
  -5  -4 -12   -0.22    0.84
   5   4  13    1.31    0.90
  -5   4 -13   -0.87    1.02
   5  -4  13    0.44    0.88
  -5  -4 -13    1.45    1.03
   5   5 -13    1.23    0.95
  -5   5  13   -0.25    0.91
  -5  -5  13   -0.22    0.91
  -5  -5  13   -0.48    0.93
  -5   5  12   -0.38    0.80
  -5   5  12   -0.08    0.71
   5   5 -12    0.04    0.83
  -5  -5  12   -0.25    0.84
  -5   5  11    0.45    0.72
   5   5 -11    1.00    0.70
  -5   5  11   -0.30    0.65
  -5  -5  11    0.72    0.76
   5   5 -10    3.33    0.69
  -5   5  10    2.63    0.71
  -5   5  10    2.98    0.61
  -5  -5  10    1.61    0.71
  -5   5   9    3.02    0.67
  -5   5   9    2.97    0.56
   5   5  -9    1.34    0.60
  -5   5   8    0.79    0.51
   5   5  -8    0.73    0.52
  -5   5   8   -0.27    0.43
  -5   5   7    1.76    0.50
  -5   5   7    2.01    0.46
   5  -5  -7    1.80    0.24
  -5   5   6    0.19    0.42
  -5   5   6   -0.22    0.36
  -5  -5   6   -0.53    0.39
   5  -5  -6    0.23    0.20
  -5  -5   6   -0.07    0.42
  -5   5   5   18.24    0.74
  -5   5   5   19.45    0.75
   5  -5  -5   17.47    0.52
  -5  -5   5   19.15    0.85
  -5  -5   5   18.56    0.85
  -5   5   4   14.26    0.61
  -5   5   4   13.60    0.65
  -5  -5   4   13.79    0.69
  -5  -5   4   14.66    0.70
   5  -5  -4   14.08    0.48
  -5   5   3    3.07    0.32
  -5   5   3    2.56    0.38
   5  -5  -3    2.79    0.27
  -5  -5   3    2.34    0.37
   5  -5  -3    3.09    0.30
  -5  -5   3    2.43    0.35
  -5   5   2    0.92    0.24
  -5   5   2    0.81    0.30
  -5  -5   2    1.25    0.31
   5  -5  -2    0.98    0.27
   5  -5  -2    1.19    0.29
  -5   5   1   23.77    0.61
  -5   5   1   25.17    0.81
  -5   5   1   24.44    0.74
  -5  -5   1   24.00    0.80
  -5   5   0    5.05    0.43
  -5   5   0    5.24    0.46
  -5  -5   0    5.20    0.42
   5   5   1   -0.06    0.25
  -5   5  -1   -0.03    0.27
  -5   5  -1   -0.02    0.25
  -5  -5  -1   -0.28    0.25
  -5   5  -2    0.18    0.37
  -5   5  -2   -0.08    0.24
   5   5   2   -0.23    0.26
  -5  -5  -2    0.42    0.26
  -5   5  -3    0.09    0.26
   5   5   3   -0.27    0.29
   5   5   3   -0.01    0.21
  -5   5  -3    0.54    0.36
  -5  -5  -3    0.39    0.26
   5   5   4    0.63    0.33
  -5   5  -4    0.32    0.30
   5   5   4    0.65    0.33
  -5   5  -4    0.74    0.41
  -5  -5  -4    0.40    0.29
   5   5   5    1.21    0.37
  -5   5  -5    0.96    0.32
  -5   5  -5    0.97    0.49
   5   5   5    0.87    0.35
  -5  -5  -5    1.08    0.32
  -5   5  -6    2.29    0.38
   5   5   6    2.47    0.44
   5   5   6    2.18    0.45
  -5   5  -6    1.10    0.51
  -5  -5  -6    3.00    0.39
   5   5   7   21.87    0.92
   5   5   7   23.94    0.88
  -5   5  -7   23.50    1.10
  -5  -5  -7   26.10    0.90
   5  -5   7   24.20    0.70
  -5   5  -8    2.80    0.66
   5   5   8    2.05    0.48
   5   5   8    2.73    0.54
   5  -5   8    3.14    0.38
  -5  -5  -8    2.43    0.48
  -5   5  -9    0.54    0.73
   5   5   9    0.66    0.56
  -5  -5  -9    0.28    0.54
   5  -5   9   -0.20    0.41
  -5   5 -10    0.03    0.76
   5   5  10    1.24    0.66
  -5  -5 -10    1.67    0.65
  -5   5 -11   -0.43    0.88
   5   5  11    1.25    0.73
  -5  -5 -11    1.91    0.79
   5   5  12    2.30    0.84
  -5   5 -12    3.02    1.00
  -5  -5 -12    2.41    0.95
  -5   6  12    0.22    0.91
   5   6 -12    0.91    0.89
  -5   6  12    1.74    0.88
  -5   6  11   -0.31    0.80
  -5   6  11    0.85    0.72
   5   6 -11   -0.82    0.74
   5   6 -10   -0.55    0.68
  -5   6  10   -0.10    0.61
  -5   6  10    0.02    0.67
  -5  -6  10   -0.81    0.75
  -5   6   9   -0.27    0.54
  -5   6   9   -0.09    0.64
  -5  -6   9    1.23    0.66
  -5   6   8    0.99    0.52
  -5   6   8    1.93    0.62
  -5  -6   8    1.99    0.66
  -5  -6   8    0.89    0.60
  -5   6   7    1.18    0.46
  -5   6   7    1.67    0.57
  -5  -6   7    0.79    0.54
   5  -6  -7    1.30    0.30
  -5  -6   7    1.13    0.53
  -5   6   6    2.51    0.48
  -5   6   6    2.20    0.51
   5  -6  -6    2.14    0.28
  -5  -6   6    2.28    0.53
  -5  -6   6    2.08    0.54
  -5   6   5   17.42    0.84
  -5   6   5   16.33    0.75
  -5  -6   5   17.97    0.86
  -5  -6   5   17.05    0.85
   5  -6  -5   16.27    0.57
  -5   6   4   13.45    0.65
  -5   6   4   13.18    0.72
  -5  -6   4   13.04    0.80
   5  -6  -4   13.44    0.54
  -5  -6   4   13.54    0.78
  -5   6   3    0.20    0.28
  -5   6   3    1.07    0.39
   5  -6  -3    0.40    0.30
  -5  -6   3    0.08    0.37
  -5  -6   3    0.21    0.37
  -5   6   2    9.18    0.43
  -5   6   2    9.23    0.63
   5  -6  -2    9.84    0.58
  -5  -6   2    9.16    0.61
   5  -6  -2    9.32    0.59
  -5   6   1    0.82    0.20
  -5   6   1    1.11    0.33
  -5   6   1    0.58    0.37
  -5  -6   1    1.27    0.34
  -5   6   0   17.49    0.78
  -5   6   0   18.03    0.81
  -5  -6   0   18.13    0.72
  -5   6  -1    0.17    0.35
   5   6   1    0.41    0.36
  -5   6  -1    0.00    0.38
  -5  -6  -1    0.22    0.28
   5   6   2    0.28    0.40
  -5   6  -2    0.14    0.38
  -5   6  -2    0.60    0.43
  -5  -6  -2   -0.30    0.29
  -5   6  -3    1.31    0.49
   5   6   3    0.78    0.43
  -5   6  -3    1.50    0.42
  -5  -6  -3    1.14    0.30
   5   6   4    0.94    0.36
  -5   6  -4    0.96    0.51
  -5   6  -4    1.88    0.47
   5   6   4    1.80    0.45
  -5  -6  -4    1.30    0.36
  -5   6  -5    0.28    0.51
  -5   6  -5    0.81    0.47
   5   6   5   -0.37    0.42
   5   6   5    0.37    0.37
  -5  -6  -5   -0.02    0.34
   5   6   6    0.96    0.51
   5   6   6    1.82    0.46
  -5   6  -6    1.89    0.58
  -5   6  -6   -0.15    0.50
  -5  -6  -6    0.60    0.41
   5   6   7    4.52    0.62
  -5   6  -7    4.15    0.64
  -5   6  -7    4.84    0.72
   5   6   7    4.76    0.57
  -5  -6  -7    5.05    0.53
  -5   6  -8    2.90    0.74
   5   6   8    3.39    0.65
   5   6   8    2.84    0.60
  -5  -6  -8    3.87    0.57
  -5   6  -9    4.24    0.88
   5   6   9    2.12    0.66
  -5  -6  -9    3.09    0.65
   5   6  10    0.50    0.73
  -5   6 -10   -1.47    0.81
  -5  -6 -10    1.25    0.69
   5   6  11    0.07    0.71
  -5   6 -11    1.28    0.98
  -5  -6 -11    1.74    0.86
  -5   7  11    0.11    0.83
  -5   7  11   -0.77    0.87
  -5  -7  11   -0.55    0.95
  -5  -7  11   -0.35    0.89
  -5   7  10    0.83    0.80
  -5   7  10    0.11    0.76
  -5  -7  10    0.86    0.87
  -5  -7  10    0.37    0.83
  -5   7   9    0.25    0.72
  -5   7   9    0.95    0.71
  -5  -7   9    0.36    0.73
  -5  -7   9    0.28    0.79
  -5   7   8    0.26    0.64
  -5   7   8    0.29    0.64
  -5  -7   8    0.96    0.69
  -5  -7   8    0.48    0.68
  -5   7   7    4.21    0.69
  -5   7   7    4.01    0.67
  -5  -7   7    3.52    0.72
  -5  -7   7    4.35    0.75
  -5   7   6    1.67    0.56
  -5   7   6    3.19    0.59
  -5  -7   6    2.24    0.59
   5  -7  -6    2.15    0.36
  -5  -7   6    2.30    0.60
  -5   7   5   -0.59    0.49
  -5   7   5    0.36    0.40
  -5  -7   5   -0.78    0.47
  -5  -7   5    0.38    0.50
   5  -7  -5    0.20    0.31
  -5   7   4    0.57    0.47
  -5   7   4    1.44    0.38
   5  -7  -4    1.15    0.36
  -5  -7   4    0.79    0.47
  -5  -7   4    0.52    0.47
  -5   7   3    0.48    0.30
  -5   7   3    0.59    0.46
   5  -7  -3    0.81    0.39
  -5  -7   3    0.61    0.42
  -5   7   2   16.76    0.55
  -5   7   2   16.82    0.85
   5  -7  -2   17.48    0.80
   5  -7  -2   17.67    0.81
  -5  -7   2   18.55    0.85
  -5   7   1    2.61    0.48
   5  -7  -1    2.70    0.50
  -5  -7   1    3.00    0.45
   5  -7  -1    1.47    0.49
  -5   7   0    0.81    0.46
  -5   7   0    0.04    0.45
  -5  -7   0    1.17    0.40
  -5   7  -1    0.24    0.44
  -5   7  -1    0.45    0.47
   5   7   1    0.33    0.44
  -5  -7  -1    0.54    0.37
  -5   7  -2    0.86    0.47
   5   7   2    1.09    0.48
  -5   7  -2    0.70    0.51
  -5  -7  -2    0.02    0.34
   5   7   3    4.64    0.60
  -5   7  -3    3.23    0.61
  -5   7  -3    4.14    0.61
  -5  -7  -3    3.56    0.45
  -5   7  -4    1.45    0.60
  -5   7  -4    1.14    0.51
   5   7   4    1.16    0.54
  -5  -7  -4    1.93    0.42
  -5   7  -5   -0.83    0.55
   5   7   5    0.29    0.51
  -5   7  -5    0.83    0.57
   5   7   5    0.47    0.45
  -5  -7  -5    0.01    0.38
   5   7   6    0.55    0.60
   5   7   6    0.40    0.47
  -5   7  -6   -0.03    0.59
  -5   7  -6   -0.01    0.66
  -5  -7  -6    0.21    0.42
   5   7   7    1.88    0.53
  -5   7  -7    1.25    0.72
  -5   7  -7    1.76    0.70
   5   7   7    1.39    0.66
  -5  -7  -7    2.24    0.53
   5   7   8    5.65    0.71
   5   7   8    7.40    0.83
  -5   7  -8    4.79    0.86
  -5  -7  -8    6.74    0.71
   5   7   9    0.37    0.61
  -5   7  -9    0.86    0.85
  -5  -7  -9   -0.13    0.70
   5   7  10   10.68    0.96
  -5   7 -10   12.83    1.23
  -5  -7 -10   13.30    1.03
  -5   8  10    0.21    0.86
  -5   8  10   -0.30    0.89
  -5  -8  10    0.32    0.92
  -5  -8  10    0.14    0.94
  -5   8   9    0.00    0.80
  -5   8   9    0.15    0.79
  -5  -8   9    1.90    0.86
  -5  -8   9   -0.23    0.81
  -5   8   8    1.16    0.73
  -5   8   8    0.45    0.74
  -5  -8   8    1.29    0.73
  -5  -8   8    1.11    0.74
  -5   8   7    3.07    0.74
  -5   8   7    3.49    0.75
  -5  -8   7    2.97    0.72
  -5  -8   7    3.07    0.74
  -5   8   6   -0.30    0.61
  -5   8   6    0.17    0.59
  -5  -8   6    0.65    0.63
  -5  -8   6    0.53    0.58
  -5   8   5   -0.61    0.51
  -5   8   5   -0.02    0.55
  -5  -8   5    0.43    0.58
   5  -8  -5   -0.05    0.43
  -5  -8   5   -0.68    0.56
  -5   8   4    0.03    0.52
  -5  -8   4   -0.10    0.48
   5  -8  -4    1.14    0.48
  -5   8   3   -0.96    0.54
  -5  -8   3    1.26    0.51
   5  -8  -3   -0.08    0.46
  -5   8   2   25.86    1.17
  -5  -8   2   25.19    1.03
   5  -8  -2   25.18    1.02
  -5   8   1    0.62    0.49
  -5  -8   1    1.32    0.47
   5  -8  -1    0.96    0.55
   5  -8  -1    0.15    0.53
  -5   8   0    0.02    0.52
  -5  -8   0    0.53    0.43
   5  -8   0    1.17    0.60
   5  -8   0   -0.29    0.58
   5   8   1    0.66    0.57
  -5   8  -1    1.13    0.54
  -5  -8  -1   -0.02    0.41
  -5   8  -2   -0.48    0.55
   5   8   2    0.79    0.54
  -5   8  -2    0.22    0.54
  -5  -8  -2    0.22    0.39
   5   8   3    2.36    0.62
  -5   8  -3    1.14    0.65
  -5   8  -3    1.59    0.61
  -5  -8  -3    1.26    0.46
  -5   8  -4    5.24    0.76
  -5   8  -4    4.92    0.72
   5   8   4    4.29    0.70
  -5  -8  -4    4.28    0.52
  -5   8  -5   -0.03    0.72
   5   8   5   -0.24    0.63
  -5   8  -5   -0.25    0.68
  -5  -8  -5    0.49    0.47
   5   8   6    0.31    0.69
  -5   8  -6    0.58    0.70
   5   8   6    0.51    0.55
  -5   8  -6   -0.25    0.73
  -5  -8  -6   -0.51    0.52
   5   8   7    1.74    0.81
   5   8   7    0.99    0.59
  -5   8  -7    1.74    0.86
  -5  -8  -7    0.93    0.61
  -5   8  -8    1.61    0.95
   5   8   8    2.44    0.71
   5   8   8    2.82    0.90
  -5  -8  -8    1.97    0.71
   5   8   9    4.73    0.80
  -5   8  -9    5.00    1.11
  -5  -8  -9    5.64    0.88
  -5   9   8    2.62    0.92
  -5  -9   8    2.56    0.91
  -5  -9   8    2.35    0.94
  -5   9   7   -0.87    0.81
  -5  -9   7    1.12    0.79
  -5  -9   7   -0.65    0.75
  -5   9   6   -0.92    0.71
  -5  -9   6    0.26    0.68
  -5  -9   6    0.30    0.67
  -5   9   5    3.27    0.77
  -5  -9   5    3.79    0.75
  -5   9   4   -0.11    0.63
  -5  -9   4    0.91    0.61
   5  -9  -4    0.04    0.54
  -5   9   3    0.12    0.64
   5  -9  -3   -1.09    0.52
  -5  -9   3    0.71    0.62
  -5   9   2    4.71    0.71
  -5  -9   2    5.80    0.71
   5  -9  -2    6.26    0.67
  -5   9   1    0.08    0.62
   5  -9  -1    0.45    0.62
   5  -9  -1   -0.05    0.60
  -5  -9   1    0.94    0.58
  -5   9   0    1.27    0.67
   5  -9   0    0.93    0.65
   5  -9   0    1.28    0.66
  -5  -9   0    1.58    0.57
  -5   9  -1    2.26    0.76
   5  -9   1    2.88    0.74
  -5  -9  -1    1.09    0.51
   5  -9   1    2.98    0.74
  -5   9  -2    3.95    0.79
   5   9   2    6.99    0.88
   5  -9   2    5.75    0.86
   5  -9   2    4.66    0.83
  -5  -9  -2    5.81    0.64
  -5   9  -3    5.45    0.83
  -5   9  -3    6.07    0.88
   5   9   3    6.95    0.90
  -5  -9  -3    5.24    0.64
  -5   9  -4    0.99    0.75
  -5   9  -4    1.21    0.81
   5   9   4    1.95    0.79
  -5  -9  -4    2.15    0.56
  -5   9  -5   -0.20    0.82
   5   9   5    0.36    0.81
  -5   9  -5   -0.44    0.82
  -5  -9  -5   -0.65    0.60
   5   9   6    0.76    0.87
  -5   9  -6    0.71    0.90
  -5   9  -6    0.25    0.86
  -5  -9  -6    0.51    0.62
   5   9   7    1.59    0.99
  -5   9  -7    0.22    0.97
  -5  -9  -7    0.77    0.77
  -5  10   5    1.25    0.91
  -5 -10   5    1.55    0.76
  -5  10   4   -0.30    0.84
  -5 -10   4    0.00    0.73
  -5  10   3   -0.85    0.77
  -5 -10   3   -0.41    0.67
   5 -10  -3    1.41    0.70
  -5  10   2    0.75    0.77
   5 -10  -2    0.51    0.70
  -5 -10   2    0.89    0.71
  -5  10   1    2.63    0.85
  -5 -10   1    3.18    0.74
   5 -10  -1    3.19    0.74
  -5  10   0    1.90    0.87
  -5 -10   0    2.15    0.67
   5 -10   0    2.19    0.78
   5 -10   0    2.22    0.80
  -5  10  -1    1.44    0.81
   5 -10   1   -0.16    0.83
  -5 -10  -1    0.31    0.59
   5 -10   1   -0.88    0.85
  -5  10  -2    3.54    0.93
  -5 -10  -2    2.48    0.66
   5 -10   2    3.43    0.92
   5 -10   2    1.90    0.90
  -5  10  -3    0.51    0.85
  -5 -10  -3    0.90    0.63
   5 -10   3    0.03    0.92
   5 -10   3    0.63    0.95
  -5  10  -4   -1.33    0.89
  -5 -10  -4    0.27    0.64
   5 -10   4   -0.29    0.96
   5 -10   4   -0.94    0.92
  -6   0  15    1.15    0.96
  -6   0  14    4.13    0.98
  -6   0  13   -0.22    0.58
  -6   0  13    0.45    0.77
  -6   0  12    2.29    0.56
  -6   0  12    1.65    0.67
   6   0 -12    2.78    0.55
   6   0 -11    0.08    0.43
  -6   0  11    0.43    0.45
  -6   0  11   -0.45    0.54
  -6   0  10    1.95    0.43
   6   0 -10    1.54    0.37
  -6   0  10    1.13    0.51
   6   0  -9   -0.27    0.29
  -6   0   9   -0.22    0.28
  -6   0   8   36.11    0.98
   6   0  -8   34.97    0.88
  -6   0   7   -0.03    0.23
   6   0  -7   -0.09    0.20
  -6   0   7    0.38    0.29
  -6   0   6   -0.10    0.20
  -6   0   6   -0.15    0.18
  -6   0   5   -0.03    0.16
  -6   0   5   -0.03    0.13
  -6   0   5    0.03    0.17
  -6   0   5    0.03    0.12
  -6   0   4   14.94    0.36
  -6   0   4   13.92    0.39
  -6   0   4   14.43    0.48
   6   0  -3    0.14    0.12
  -6   0   3   -0.05    0.12
  -6   0   3   -0.23    0.07
   6   0  -3   -0.08    0.12
  -6   0   2   24.21    0.62
  -6   0   2   24.16    0.53
   6   0  -2   24.43    0.54
  -6   0   1   -0.01    0.11
  -6   0   1   -0.02    0.08
   6   0  -1   -0.12    0.09
  -6   0   0   21.58    0.52
  -6   0   0   21.38    0.54
  -6   0  -1   -0.18    0.10
  -6   0  -1    0.12    0.10
  -6   0  -2    9.15    0.36
  -6   0  -2    9.37    0.28
  -6   0  -3   -0.03    0.14
  -6   0  -3    0.02    0.09
   6   0   3   -0.18    0.12
   6   0   4  190.18    3.75
  -6   0  -4  184.98    3.78
  -6   0  -5   -0.13    0.21
   6   0   5    0.20    0.20
  -6   0  -6    8.28    0.51
   6   0   6    9.32    0.48
  -6   0  -7    0.33    0.36
   6   0   7   -0.08    0.32
  -6   0  -8    0.86    0.42
   6   0   8    1.29    0.44
  -6   0  -9   -0.57    0.46
   6   0   9    0.18    0.43
  -6   0 -10    5.78    0.71
   6   0  10    4.97    0.64
   6   0  11    1.54    0.66
  -6   0 -11    0.83    0.71
  -6   0 -12    0.54    0.75
   6   0  12   -0.13    0.72
  -6   0 -13    0.07    0.94
   6   0  13    0.73    0.81
  -6   0 -14    3.10    1.15
   6   0  14    4.41    0.98
  -6   1  15   -0.82    0.94
  -6  -1  15    0.76    1.03
  -6   1  14    1.90    0.91
  -6  -1  14    2.23    0.96
  -6   1  13    0.05    0.63
  -6   1  13    0.88    0.84
   6   1 -13   -0.84    0.73
  -6  -1  13    0.17    0.63
  -6  -1  13    1.22    0.87
  -6   1  12    0.35    0.51
   6   1 -12    1.35    0.65
  -6   1  12    1.84    0.72
  -6  -1  12    1.20    0.54
  -6  -1  12    1.10    0.69
  -6   1  11    2.54    0.47
   6   1 -11    1.81    0.51
  -6   1  11    2.27    0.65
   6  -1 -11    1.37    0.43
  -6  -1  11    1.61    0.62
  -6  -1  11    2.04    0.49
  -6   1  10    0.34    0.41
   6   1 -10    0.73    0.37
  -6   1  10   -0.16    0.48
  -6  -1  10    0.04    0.53
  -6  -1  10   -0.73    0.39
   6  -1 -10   -0.46    0.30
  -6   1   9    0.80    0.33
  -6   1   9    1.13    0.49
   6   1  -9    0.87    0.32
   6  -1  -9    1.22    0.28
  -6  -1   9    0.91    0.33
   6   1  -8    7.42    0.48
  -6   1   8    7.52    0.36
  -6   1   8    8.01    0.48
  -6  -1   8    7.92    0.50
   6  -1  -8    7.63    0.37
   6   1  -7    0.03    0.23
  -6   1   7    0.06    0.14
  -6   1   7    0.15    0.22
  -6  -1   7   -0.41    0.22
  -6   1   6    4.28    0.32
  -6  -1   6    4.41    0.38
  -6   1   5    2.75    0.25
  -6  -1   5    2.09    0.21
  -6  -1   5    2.08    0.26
  -6  -1   5    1.99    0.20
  -6   1   4    3.32    0.27
  -6  -1   4    3.23    0.23
  -6   1   3    8.61    0.34
  -6  -1   3    7.87    0.28
  -6   1   2   36.73    0.86
  -6   1   2   37.48    0.77
  -6  -1   2   36.37    0.80
   6  -1  -2   36.05    0.75
  -6   1   1    1.96    0.17
  -6   1   1    1.83    0.17
  -6  -1   1    1.75    0.14
   6  -1  -1    1.88    0.14
  -6   1   0    9.74    0.33
  -6   1   0   10.01    0.33
   6  -1   0   10.26    0.34
  -6  -1   0    9.88    0.32
  -6   1  -1    4.82    0.23
  -6   1  -1    4.68    0.26
   6  -1   1    4.50    0.27
  -6  -1  -1    4.76    0.23
  -6   1  -2    2.97    0.25
  -6   1  -2    2.69    0.19
   6  -1   2    3.50    0.24
  -6  -1  -2    2.69    0.23
  -6   1  -3    2.78    0.19
  -6   1  -3    2.76    0.26
   6   1   3    2.59    0.22
   6  -1   3    2.62    0.19
  -6  -1  -3    2.75    0.22
  -6  -1  -3    2.87    0.24
   6  -1   3    3.08    0.23
  -6   1  -4    1.08    0.25
   6   1   4    1.01    0.20
  -6   1  -4    0.59    0.12
  -6  -1  -4    1.10    0.13
   6  -1   4    0.90    0.14
  -6  -1  -4    0.92    0.18
   6  -1   4    0.60    0.17
  -6   1  -5    0.13    0.27
   6   1   5    0.43    0.24
   6  -1   5    0.30    0.22
  -6  -1  -5    0.12    0.22
  -6   1  -6   -0.10    0.32
   6   1   6   -0.05    0.31
   6  -1   6   -0.01    0.27
  -6  -1  -6    0.02    0.26
   6   1   7   -0.04    0.36
  -6   1  -7   -0.25    0.33
  -6  -1  -7   -0.10    0.32
   6  -1   7    0.42    0.35
  -6   1  -8    0.20    0.43
   6   1   8    0.82    0.42
   6  -1   8   -0.28    0.40
  -6  -1  -8    0.68    0.40
   6   1   9    2.87    0.52
  -6   1  -9    1.78    0.54
   6  -1   9    2.87    0.52
  -6  -1  -9    2.50    0.53
   6   1  10    2.24    0.58
  -6   1 -10    3.16    0.66
  -6  -1 -10    0.87    0.59
   6  -1  10    1.51    0.56
   6   1  11    0.60    0.65
  -6   1 -11    1.19    0.69
   6  -1  11    1.08    0.62
  -6  -1 -11    1.64    0.69
   6   1  12    2.30    0.73
  -6   1 -12    3.25    0.92
  -6  -1 -12    3.75    0.85
   6  -1  12    2.12    0.73
  -6   1 -13    1.51    0.93
   6   1  13    0.29    0.84
  -6  -1 -13    0.73    0.93
   6  -1  13    1.96    0.80
   6   1  14    3.53    0.88
  -6   1 -14   -0.19    1.12
   6  -1  14    3.30    0.98
  -6  -1 -14    1.47    1.10
  -6   2  15    0.71    1.05
  -6  -2  15    1.07    1.10
  -6   2  14    1.67    0.90
  -6  -2  14    1.79    0.99
  -6   2  13    0.60    0.76
   6   2 -13    1.18    0.80
  -6   2  13   -0.15    0.61
  -6  -2  13    0.30    0.64
  -6  -2  13    0.19    0.78
  -6   2  12    1.73    0.70
   6   2 -12    1.25    0.67
  -6   2  12    1.68    0.58
  -6  -2  12    1.15    0.57
  -6  -2  12    0.88    0.66
  -6   2  11    1.28    0.58
  -6   2  11    1.78    0.50
   6   2 -11    1.71    0.58
  -6  -2  11    0.91    0.60
  -6  -2  11    0.67    0.49
  -6   2  10    2.30    0.44
  -6   2  10    2.26    0.57
   6   2 -10    3.61    0.55
  -6  -2  10    2.95    0.49
  -6   2   9    3.52    0.55
   6   2  -9    3.36    0.42
  -6   2   9    3.31    0.46
  -6  -2   9    3.83    0.49
   6   2  -8    0.34    0.32
  -6   2   8    0.81    0.41
  -6   2   8   -0.15    0.25
  -6  -2   8    0.51    0.34
   6   2  -7    1.74    0.30
  -6   2   7    2.47    0.30
  -6   2   6    1.84    0.26
  -6   2   5    5.47    0.34
  -6  -2   5    4.63    0.37
  -6  -2   5    4.38    0.37
  -6   2   4    0.33    0.17
  -6  -2   4    0.07    0.15
  -6  -2   4    0.32    0.16
  -6   2   3    7.27    0.33
  -6  -2   3    6.95    0.31
  -6   2   2    4.82    0.22
  -6   2   2    4.83    0.29
  -6  -2   2    4.42    0.25
   6  -2  -2    4.68    0.23
  -6   2   1    8.33    0.31
  -6   2   1    7.97    0.34
   6  -2  -1    7.89    0.33
  -6  -2   1    7.76    0.30
  -6   2   0    2.07    0.19
  -6   2   0    2.50    0.22
  -6  -2   0    2.26    0.19
  -6   2  -1    0.81    0.18
  -6   2  -1    0.87    0.14
  -6  -2  -1    0.91    0.15
  -6   2  -2    0.38    0.14
  -6   2  -2    0.49    0.19
  -6  -2  -2    0.62    0.16
  -6   2  -3   14.28    0.57
   6   2   3   15.38    0.49
  -6   2  -3   15.19    0.44
  -6  -2  -3   15.76    0.49
   6   2   4    2.39    0.26
  -6   2  -4    2.13    0.19
  -6   2  -4    2.15    0.32
  -6  -2  -4    2.12    0.22
   6  -2   4    2.46    0.25
   6  -2   4    1.65    0.21
  -6  -2  -4    2.08    0.25
   6   2   5    6.76    0.45
  -6   2  -5    6.39    0.30
  -6   2  -5    6.22    0.48
   6  -2   5    6.19    0.35
   6  -2   5    5.93    0.36
  -6  -2  -5    6.33    0.31
  -6  -2  -5    6.36    0.43
   6   2   6   12.91    0.62
  -6   2  -6   13.21    0.73
   6  -2   6   13.87    0.55
   6  -2   6   13.41    0.44
  -6  -2  -6   13.49    0.63
  -6  -2  -6   12.94    0.40
   6   2   7   10.26    0.63
  -6   2  -7    9.06    0.73
   6  -2   7   10.11    0.58
  -6  -2  -7   10.25    0.63
   6   2   8    0.48    0.42
  -6   2  -8    1.69    0.52
   6  -2   8    2.08    0.43
  -6  -2  -8    1.53    0.43
   6   2   9    0.56    0.48
  -6   2  -9    0.27    0.56
   6  -2   9    0.97    0.45
  -6  -2  -9    0.66    0.47
  -6   2 -10    1.23    0.68
   6   2  10    0.83    0.54
  -6  -2 -10    1.04    0.58
   6  -2  10    1.24    0.53
   6   2  11   -0.13    0.60
  -6   2 -11    0.25    0.70
   6  -2  11    0.76    0.58
  -6  -2 -11   -0.10    0.68
   6   2  12   -0.12    0.73
  -6   2 -12   -0.44    0.81
   6  -2  12    0.01    0.65
  -6  -2 -12    0.01    0.81
  -6   2 -13    4.80    1.05
   6   2  13    3.15    0.81
  -6  -2 -13    3.34    1.01
   6  -2  13    4.42    0.92
  -6   3  14    0.15    0.93
   6   3 -14    0.58    0.96
  -6  -3  14    0.46    0.98
   6   3 -13    0.57    0.82
  -6   3  13    0.18    0.68
  -6   3  13    0.98    0.79
  -6  -3  13   -0.31    0.72
  -6  -3  13    0.45    0.87
   6   3 -12    2.24    0.75
  -6   3  12    1.29    0.75
  -6   3  12    1.87    0.60
  -6  -3  12    2.32    0.66
  -6  -3  12    0.99    0.69
  -6   3  11    0.83    0.51
  -6   3  11    1.48    0.68
   6   3 -11    1.37    0.65
  -6  -3  11    2.30    0.70
  -6  -3  11    1.61    0.58
   6   3 -10    3.54    0.59
  -6   3  10    3.15    0.52
  -6   3  10    3.42    0.65
  -6  -3  10    1.83    0.56
   6   3  -9    3.92    0.55
  -6   3   9    3.84    0.61
  -6   3   9    4.21    0.48
  -6   3   8   -0.15    0.43
  -6   3   8    0.49    0.35
   6   3  -8    0.01    0.42
  -6   3   7    2.70    0.38
  -6   3   7    3.52    0.47
   6   3  -7    4.11    0.39
  -6   3   6    3.09    0.34
  -6  -3   6    3.40    0.37
  -6  -3   6    3.29    0.38
  -6   3   5   30.09    0.84
  -6  -3   5   30.12    0.84
  -6  -3   5   28.91    0.87
  -6   3   4    0.30    0.18
  -6  -3   4    0.50    0.24
  -6  -3   4    0.18    0.22
  -6   3   3   19.62    0.61
  -6   3   3   19.54    0.48
   6  -3  -3   20.51    0.52
  -6  -3   3   19.51    0.62
  -6   3   2    0.44    0.16
  -6   3   2    0.74    0.19
   6  -3  -2    0.44    0.20
  -6  -3   2    0.47    0.17
  -6   3   1   -0.15    0.17
  -6   3   1    0.20    0.16
  -6  -3   1    0.00    0.18
  -6   3   0   17.56    0.55
  -6   3   0   18.13    0.56
  -6  -3   0   18.36    0.53
  -6   3  -1   11.13    0.48
  -6   3  -1   10.84    0.42
  -6  -3  -1   11.43    0.41
  -6   3  -2    4.32    0.29
  -6   3  -2    4.64    0.36
  -6   3  -2    3.73    0.30
  -6  -3  -2    4.44    0.29
   6   3   3    0.35    0.20
  -6   3  -3    0.28    0.19
  -6   3  -3    0.20    0.24
  -6  -3  -3    0.03    0.15
  -6   3  -4    0.10    0.20
  -6   3  -4   -0.15    0.27
   6   3   4    0.05    0.25
  -6  -3  -4    0.01    0.21
   6   3   5    0.91    0.32
  -6   3  -5    0.47    0.34
  -6   3  -5    0.49    0.22
   6  -3   5    0.42    0.20
  -6  -3  -5    0.61    0.25
  -6   3  -6    4.17    0.34
  -6   3  -6    4.37    0.49
   6   3   6    3.37    0.42
  -6  -3  -6    3.96    0.39
   6  -3   6    3.84    0.32
   6   3   7   40.30    1.18
  -6   3  -7   39.23    1.30
  -6  -3  -7   39.21    1.14
   6  -3   7   39.14    1.04
  -6   3  -8    0.85    0.51
   6   3   8    1.13    0.47
   6  -3   8    0.25    0.43
  -6  -3  -8    0.27    0.41
   6   3   9    0.54    0.54
  -6   3  -9    1.12    0.60
  -6  -3  -9    0.33    0.53
   6  -3   9    0.27    0.46
  -6   3 -10    1.74    0.70
   6   3  10    2.17    0.57
   6  -3  10    1.62    0.59
  -6  -3 -10    1.30    0.61
  -6   3 -11    0.93    0.80
   6   3  11    0.45    0.63
   6  -3  11    0.22    0.66
  -6  -3 -11    0.86    0.70
   6   3  12    1.01    0.77
  -6   3 -12    0.78    0.84
   6  -3  12    0.45    0.71
  -6  -3 -12   -0.76    0.84
  -6   3 -13    1.55    1.01
   6   3  13    0.78    0.89
  -6  -3 -13    0.10    0.94
   6  -3  13   -0.77    0.84
   6   4 -14    1.20    0.99
  -6   4  14    4.19    1.07
  -6  -4  14    3.39    1.14
   6   4 -13    0.02    0.85
  -6   4  13    1.65    0.91
  -6   4  13    1.03    0.78
  -6  -4  13    0.93    0.92
  -6  -4  13    0.27    0.83
   6   4 -12    0.64    0.76
  -6   4  12    1.47    0.78
  -6   4  12    0.66    0.65
  -6  -4  12   -0.26    0.72
  -6  -4  12    0.03    0.79
   6   4 -11   -0.28    0.62
  -6   4  11    0.75    0.66
  -6   4  11    0.67    0.57
  -6  -4  11    0.21    0.67
  -6   4  10    0.90    0.64
   6   4 -10    0.45    0.56
  -6   4  10    1.17    0.50
  -6   4   9    0.15    0.56
   6   4  -9   -0.67    0.51
  -6   4   9    0.76    0.46
  -6   4   8    0.37    0.52
   6   4  -8    0.67    0.48
  -6   4   8    0.47    0.39
  -6   4   7    8.37    0.65
  -6   4   7    7.47    0.62
  -6  -4   7    7.52    0.59
  -6  -4   7    8.47    0.69
  -6   4   6   11.37    0.64
  -6   4   6    8.53    0.64
  -6  -4   6   10.12    0.69
  -6  -4   6   10.91    0.68
  -6   4   5   24.77    0.83
  -6   4   5   25.52    0.82
  -6  -4   5   25.60    0.89
  -6  -4   5   25.87    0.86
   6  -4  -5   24.75    0.65
   6  -4  -5   23.62    0.55
  -6   4   4    2.42    0.31
   6  -4  -4    3.34    0.31
  -6  -4   4    2.93    0.34
   6  -4  -4    2.96    0.24
  -6  -4   4    2.96    0.36
  -6   4   3    5.09    0.41
   6  -4  -3    5.53    0.33
   6  -4  -3    5.44    0.34
  -6  -4   3    5.30    0.42
  -6   4   2    0.35    0.19
  -6   4   2    0.50    0.21
  -6  -4   2    0.29    0.21
  -6   4   1   22.58    0.70
  -6   4   1   22.63    0.67
  -6  -4   1   22.61    0.68
  -6   4   0    6.02    0.37
  -6   4   0    5.82    0.42
  -6  -4   0    5.81    0.37
  -6   4  -1    0.17    0.25
  -6   4  -1    0.45    0.20
  -6   4  -1    0.07    0.13
  -6  -4  -1    0.06    0.19
  -6   4  -2    0.85    0.28
  -6   4  -2    1.14    0.18
  -6   4  -2    0.76    0.24
  -6  -4  -2    0.80    0.21
  -6   4  -3   -0.05    0.25
   6   4   3    0.06    0.20
  -6   4  -3    0.08    0.23
  -6   4  -3    0.37    0.24
  -6  -4  -3    0.23    0.20
  -6   4  -4    1.28    0.39
  -6   4  -4    0.59    0.26
   6   4   4    0.86    0.32
  -6  -4  -4    0.61    0.25
   6   4   5    0.28    0.31
  -6   4  -5    0.56    0.40
  -6   4  -5    0.35    0.28
  -6  -4  -5    0.67    0.29
  -6   4  -6   24.20    1.04
   6   4   6   25.50    0.92
  -6   4  -6   25.01    0.78
   6  -4   6   24.43    0.68
  -6  -4  -6   24.40    0.84
   6   4   7   -0.13    0.43
  -6   4  -7    0.32    0.47
   6  -4   7    0.17    0.28
  -6  -4  -7    0.61    0.38
   6   4   8    0.47    0.49
  -6   4  -8    1.03    0.62
  -6  -4  -8    0.46    0.44
   6  -4   8   -0.06    0.35
  -6   4  -9    1.02    0.63
   6   4   9    0.50    0.53
  -6  -4  -9    0.44    0.55
   6  -4   9    0.51    0.50
  -6   4 -10    0.57    0.68
   6   4  10   -0.22    0.59
  -6  -4 -10    1.27    0.62
   6  -4  10    0.16    0.57
  -6   4 -11    5.19    0.90
   6   4  11    3.36    0.73
   6  -4  11    3.58    0.70
  -6  -4 -11    3.33    0.80
  -6   4 -12    1.98    0.98
   6   4  12    2.93    0.82
   6  -4  12    2.06    0.79
  -6  -4 -12    4.13    0.91
  -6   4 -13    3.60    1.17
   6   4  13    0.63    0.86
  -6  -4 -13    2.10    1.08
  -6   5  13    2.39    1.02
   6   5 -13    1.30    0.97
  -6   5  13    1.98    0.84
  -6  -5  13    2.48    1.03
  -6  -5  13    2.43    0.93
   6   5 -12    0.72    0.81
  -6   5  12   -0.53    0.71
  -6   5  12    0.02    0.83
  -6  -5  12    0.88    0.91
  -6   5  11    0.74    0.61
  -6   5  11    0.49    0.78
   6   5 -11    0.28    0.73
  -6  -5  11    0.39    0.78
  -6   5  10    0.14    0.55
  -6   5  10    1.44    0.66
   6   5 -10    0.07    0.65
  -6  -5  10    1.37    0.69
  -6   5   9    5.08    0.65
  -6   5   9    4.76    0.75
  -6   5   8    0.58    0.55
  -6   5   8   -0.02    0.44
  -6  -5   8    0.17    0.49
  -6  -5   8   -0.46    0.51
  -6   5   7   -0.33    0.45
  -6   5   7   -0.02    0.42
  -6  -5   7   -0.61    0.47
  -6  -5   7   -0.52    0.45
  -6   5   6   12.21    0.78
  -6   5   6   12.16    0.72
  -6  -5   6   11.98    0.78
   6  -5  -6   11.22    0.39
  -6  -5   6   12.37    0.80
  -6   5   5    0.05    0.36
  -6   5   5    0.24    0.34
  -6  -5   5    0.41    0.39
   6  -5  -5    0.24    0.19
  -6  -5   5   -0.17    0.37
  -6   5   4    4.94    0.45
  -6   5   4    4.68    0.41
  -6  -5   4    4.21    0.46
  -6  -5   4    5.05    0.47
   6  -5  -4    3.95    0.33
  -6   5   3    0.49    0.33
  -6   5   3    0.81    0.27
   6  -5  -3    0.54    0.25
  -6  -5   3   -0.01    0.30
   6  -5  -3    0.27    0.23
  -6   5   2   -0.09    0.23
  -6   5   2   -0.01    0.22
  -6   5   2   -0.33    0.28
  -6  -5   2    0.31    0.25
  -6   5   1    5.52    0.45
  -6   5   1    5.90    0.44
  -6   5   1    5.50    0.33
  -6  -5   1    6.27    0.46
  -6   5   0    0.24    0.17
  -6   5   0    0.38    0.30
  -6   5   0    0.46    0.28
  -6  -5   0    0.43    0.26
  -6   5  -1   37.57    1.07
  -6   5  -1   37.15    1.06
  -6  -5  -1   36.87    1.00
  -6   5  -2    4.81    0.45
  -6   5  -2    5.40    0.51
  -6  -5  -2    4.77    0.39
  -6   5  -3    0.07    0.41
  -6   5  -3   -0.04    0.34
  -6  -5  -3    0.45    0.27
   6   5   4    1.23    0.35
  -6   5  -4    1.05    0.36
  -6   5  -4    0.71    0.47
  -6  -5  -4    1.31    0.32
  -6   5  -5   -0.35    0.30
  -6   5  -5   -0.05    0.47
   6   5   5    0.12    0.33
   6   5   5    0.24    0.33
  -6  -5  -5    0.30    0.31
  -6   5  -6    3.13    0.61
   6   5   6    3.00    0.46
  -6   5  -6    3.43    0.42
  -6  -5  -6    3.78    0.44
  -6   5  -7    0.93    0.57
  -6   5  -7    0.81    0.39
   6   5   7   -0.09    0.42
  -6  -5  -7    0.50    0.42
  -6   5  -8    2.85    0.71
   6   5   8    3.37    0.60
   6  -5   8    3.52    0.40
  -6  -5  -8    3.44    0.55
   6   5   9    4.59    0.69
  -6   5  -9    4.24    0.79
  -6  -5  -9    5.08    0.64
   6   5  10    5.16    0.74
  -6   5 -10    3.89    0.91
  -6  -5 -10    3.87    0.75
  -6   5 -11    1.79    0.91
   6   5  11    1.42    0.77
  -6  -5 -11    1.16    0.82
   6   5  12    1.03    0.81
  -6   5 -12    1.01    1.03
  -6  -5 -12    2.29    0.99
  -6   6  12    0.71    0.82
  -6   6  12   -0.51    0.92
  -6  -6  12    0.21    1.01
  -6  -6  12   -0.09    0.95
  -6   6  11    0.75    0.78
  -6   6  11    0.81    0.72
  -6  -6  11    0.86    0.80
  -6  -6  11    0.15    0.84
  -6   6  10    0.94    0.68
  -6   6  10    1.15    0.73
  -6  -6  10   -0.26    0.70
  -6  -6  10   -0.75    0.72
  -6  -6  10    0.88    0.77
  -6   6   9    0.47    0.58
  -6   6   9   -0.89    0.64
  -6  -6   9    0.39    0.68
  -6  -6   9   -0.47    0.64
  -6   6   8    0.42    0.63
  -6   6   8   -0.10    0.50
  -6  -6   8   -0.28    0.57
  -6  -6   8   -0.39    0.59
  -6   6   7    0.13    0.50
  -6   6   7    0.23    0.53
  -6  -6   7    0.26    0.53
  -6  -6   7    0.61    0.55
  -6   6   6    1.65    0.51
  -6   6   6    0.95    0.48
   6  -6  -6    0.51    0.24
  -6  -6   6    0.51    0.50
  -6  -6   6    1.25    0.50
  -6   6   5    3.27    0.47
  -6   6   5    3.53    0.51
  -6  -6   5    3.22    0.50
  -6  -6   5    3.96    0.52
   6  -6  -5    3.81    0.30
  -6   6   4    2.09    0.42
  -6   6   4    2.40    0.39
  -6  -6   4    2.64    0.46
  -6  -6   4    1.94    0.43
   6  -6  -4    1.80    0.31
  -6   6   3   14.34    0.59
  -6   6   3   14.65    0.73
   6  -6  -3   14.28    0.64
   6  -6  -3   14.40    0.61
  -6  -6   3   14.81    0.73
  -6   6   2    1.16    0.28
  -6   6   2    0.88    0.40
   6  -6  -2    1.22    0.38
   6  -6  -2    0.91    0.36
  -6  -6   2    0.51    0.33
  -6   6   1   12.35    0.63
  -6   6   1   11.78    0.42
  -6   6   1   13.02    0.73
  -6  -6   1   11.41    0.63
  -6   6   0    9.61    0.64
  -6   6   0    9.94    0.71
  -6  -6   0    9.28    0.59
  -6   6  -1   20.07    0.87
  -6   6  -1   19.53    0.84
  -6  -6  -1   18.93    0.72
  -6   6  -2    4.86    0.49
  -6   6  -2    4.77    0.54
  -6  -6  -2    5.97    0.52
  -6   6  -3    0.02    0.46
   6   6   3   -0.24    0.41
  -6   6  -3    0.12    0.41
  -6  -6  -3    0.06    0.32
  -6   6  -4    4.32    0.54
   6   6   4    4.87    0.57
  -6   6  -4    4.43    0.60
  -6  -6  -4    4.43    0.46
  -6   6  -5    0.93    0.48
   6   6   5    0.43    0.41
  -6   6  -5   -0.67    0.51
   6   6   5    1.75    0.51
  -6  -6  -5    0.94    0.36
  -6   6  -6    0.95    0.50
   6   6   6    1.44    0.46
   6   6   6    1.78    0.54
  -6   6  -6    1.66    0.59
  -6  -6  -6    1.92    0.46
  -6   6  -7    1.07    0.64
   6   6   7    0.37    0.49
  -6   6  -7    0.44    0.56
  -6  -6  -7    0.59    0.48
   6   6   8    2.53    0.62
  -6   6  -8    5.71    0.81
  -6  -6  -8    3.40    0.61
   6   6   9    0.83    0.62
  -6   6  -9    0.70    0.71
  -6  -6  -9   -0.49    0.58
  -6   6 -10    1.62    0.88
   6   6  10    2.01    0.77
  -6  -6 -10    2.28    0.77
  -6   6 -11    0.08    0.97
   6   6  11    0.79    0.83
  -6  -6 -11    1.13    0.90
  -6   7  11   -1.24    0.85
  -6   7  11    1.32    0.92
  -6  -7  11   -0.29    0.90
  -6  -7  11    0.13    0.93
  -6   7  10   -0.20    0.79
  -6   7  10    0.52    0.78
  -6  -7  10   -1.19    0.80
  -6  -7  10    0.25    0.78
  -6   7   9    5.58    0.84
  -6   7   9    5.00    0.81
  -6  -7   9    5.96    0.88
  -6  -7   9    6.40    0.90
  -6   7   8    1.70    0.65
  -6   7   8    0.06    0.68
  -6  -7   8    0.63    0.68
  -6  -7   8    0.99    0.65
  -6   7   7   -0.90    0.58
  -6   7   7    0.35    0.57
  -6  -7   7    0.56    0.66
  -6  -7   7    0.38    0.66
  -6   7   6    0.60    0.55
  -6   7   6   -0.40    0.52
  -6  -7   6   -0.53    0.51
  -6  -7   6    0.42    0.54
   6  -7  -6    0.23    0.31
  -6   7   5   21.10    1.00
  -6   7   5   20.42    0.85
  -6  -7   5   18.92    1.01
   6  -7  -5   20.78    0.70
  -6  -7   5   18.96    1.02
  -6   7   4    0.14    0.39
  -6   7   4    0.45    0.49
  -6  -7   4    0.03    0.45
   6  -7  -4    0.10    0.33
  -6   7   3    9.66    0.75
  -6   7   3   10.70    0.57
  -6  -7   3   11.63    0.75
   6  -7  -3    9.52    0.66
  -6   7   2   27.85    0.75
  -6   7   2   27.54    1.04
  -6  -7   2   29.01    1.05
   6  -7  -2   29.22    1.03
   6  -7  -2   29.23    1.02
  -6   7   1    6.27    0.60
   6  -7  -1    6.07    0.60
   6  -7  -1    6.55    0.62
  -6  -7   1    6.51    0.57
  -6   7   0    1.63    0.44
  -6   7   0    1.62    0.47
  -6  -7   0    1.62    0.42
  -6   7  -1   -0.38    0.45
  -6   7  -1    0.61    0.50
  -6  -7  -1   -0.11    0.35
  -6   7  -2    0.02    0.44
  -6   7  -2    0.14    0.50
  -6  -7  -2    0.58    0.36
  -6   7  -3    4.06    0.65
  -6   7  -3    5.14    0.62
  -6  -7  -3    5.84    0.52
   6   7   4    0.33    0.57
  -6   7  -4    0.14    0.61
  -6   7  -4    0.75    0.56
  -6  -7  -4   -0.26    0.38
  -6   7  -5    0.70    0.55
  -6   7  -5    1.28    0.66
   6   7   5    1.19    0.60
  -6  -7  -5    0.76    0.46
   6   7   6    1.44    0.67
   6   7   6    0.11    0.48
  -6   7  -6    0.94    0.69
  -6   7  -6   -0.67    0.61
  -6  -7  -6    0.17    0.45
  -6   7  -7    7.40    0.78
  -6   7  -7    7.15    0.90
   6   7   7    6.12    0.67
  -6  -7  -7    7.60    0.68
  -6   7  -8    0.65    0.85
   6   7   8    1.82    0.63
  -6  -7  -8    2.64    0.64
   6   7   9    3.23    0.72
  -6   7  -9    4.00    0.96
  -6  -7  -9    4.67    0.80
  -6   7 -10    0.42    1.03
   6   7  10    0.00    0.68
  -6  -7 -10    2.10    0.85
  -6   8  10    0.08    0.90
  -6   8  10   -0.19    0.90
  -6  -8  10   -0.22    0.89
  -6  -8  10    0.19    0.92
  -6   8   9    1.02    0.82
  -6   8   9    1.18    0.88
  -6  -8   9    1.61    0.86
  -6  -8   9    0.87    0.87
  -6   8   8    0.65    0.75
  -6   8   8    1.45    0.78
  -6  -8   8   -0.05    0.78
  -6  -8   8    0.77    0.79
  -6   8   7    1.25    0.69
  -6   8   7    0.78    0.66
  -6  -8   7    0.26    0.67
  -6  -8   7    1.57    0.70
  -6   8   6    2.15    0.65
  -6   8   6    3.40    0.69
  -6  -8   6    1.26    0.62
  -6  -8   6    1.63    0.63
  -6   8   5   -0.27    0.55
   6  -8  -5   -0.46    0.43
  -6  -8   5    0.13    0.54
  -6   8   4    1.16    0.57
   6  -8  -4    0.98    0.50
  -6  -8   4    0.97    0.52
  -6   8   3    0.47    0.57
   6  -8  -3    1.26    0.47
  -6  -8   3    0.77    0.51
  -6   8   2   10.08    0.86
   6  -8  -2   11.61    0.89
   6  -8  -2   10.42    0.72
  -6  -8   2   10.46    0.83
  -6   8   1    4.31    0.62
  -6  -8   1    5.34    0.57
   6  -8  -1    4.87    0.63
   6  -8  -1    4.21    0.64
  -6   8   0    3.95    0.61
   6  -8   0    3.88    0.71
  -6  -8   0    4.57    0.56
   6  -8   0    4.79    0.72
  -6   8  -1    1.80    0.57
  -6   8  -1    2.74    0.61
  -6  -8  -1    2.30    0.49
  -6   8  -2    0.69    0.62
  -6   8  -2    0.57    0.59
  -6  -8  -2    0.39    0.44
  -6   8  -3    1.02    0.62
  -6   8  -3   -0.06    0.62
  -6  -8  -3    0.45    0.45
  -6   8  -4    2.31    0.73
  -6   8  -4    3.16    0.69
  -6  -8  -4    3.34    0.53
  -6   8  -5   -0.94    0.63
  -6   8  -5   -0.13    0.76
  -6  -8  -5    0.11    0.53
  -6   8  -6    0.28    0.78
  -6   8  -6    0.41    0.78
  -6  -8  -6    0.36    0.53
   6   8   7    1.37    0.65
  -6   8  -7   -0.77    0.83
  -6   8  -7    1.42    0.85
  -6  -8  -7    0.11    0.64
  -6   8  -8   -1.45    0.90
   6   8   8    1.36    0.74
  -6  -8  -8    0.55    0.74
  -6   8  -9    1.50    1.04
  -6  -8  -9    1.00    0.87
  -6   9   8    4.53    0.98
  -6  -9   8    4.93    0.99
  -6  -9   8    4.09    0.97
  -6   9   7   -1.19    0.79
  -6  -9   7    0.03    0.77
  -6   9   6   -1.22    0.78
  -6  -9   6    1.12    0.71
  -6   9   5   -0.39    0.74
  -6  -9   5    0.65    0.63
  -6   9   4    0.23    0.71
   6  -9  -4    1.74    0.61
  -6  -9   4    0.33    0.61
  -6   9   3    0.03    0.62
  -6  -9   3    0.69    0.59
   6  -9  -3    1.04    0.60
  -6   9   2    0.32    0.62
  -6  -9   2   -0.41    0.57
   6  -9  -2    0.49    0.60
  -6   9   1    0.07    0.61
   6  -9  -1    0.28    0.65
  -6  -9   1   -0.50    0.52
   6  -9  -1   -0.15    0.64
  -6   9   0    1.07    0.68
   6  -9   0   -0.04    0.72
   6  -9   0    1.08    0.72
  -6  -9   0    0.41    0.54
  -6   9  -1    0.47    0.70
   6  -9   1   -0.86    0.70
   6  -9   1   -0.68    0.69
  -6  -9  -1   -0.22    0.51
  -6   9  -2   -0.64    0.69
  -6  -9  -2    1.30    0.52
  -6   9  -3    0.96    0.79
  -6   9  -3    1.57    0.72
  -6  -9  -3    1.35    0.53
  -6   9  -4    1.21    0.82
  -6   9  -4    0.96    0.80
  -6  -9  -4    1.54    0.57
  -6   9  -5    1.95    0.86
  -6   9  -5    4.24    0.93
  -6  -9  -5    2.61    0.61
  -6   9  -6    0.74    0.91
  -6   9  -6    0.46    0.88
  -6  -9  -6    0.19    0.66
  -6   9  -7    1.62    1.00
  -6  -9  -7    0.25    0.80
  -6  10   5    4.71    0.98
  -6 -10   5    4.86    0.94
  -6  10   4    0.74    0.85
  -6 -10   4    0.73    0.74
  -6  10   3    2.87    0.86
   6 -10  -3    3.32    0.75
  -6 -10   3    2.74    0.79
  -6  10   2   -0.44    0.78
   6 -10  -2   -0.01    0.72
  -6 -10   2    0.79    0.65
  -6  10   1    0.70    0.84
  -6 -10   1    0.96    0.68
   6 -10  -1    0.52    0.76
  -6  10   0    0.91    0.82
  -6 -10   0    0.46    0.64
   6 -10   0    1.78    0.84
   6 -10   0    1.67    0.84
  -6  10  -1    0.02    0.79
   6 -10   1    0.11    0.84
  -6 -10  -1    0.22    0.59
   6 -10   1    0.04    0.85
  -6  10  -2    0.19    0.83
  -6 -10  -2   -0.33    0.60
   6 -10   2    0.35    0.94
   6 -10   2    1.02    0.96
  -6  10  -3    2.53    0.94
   6 -10   3    0.62    0.96
  -6 -10  -3    2.75    0.70
   6 -10   3    1.78    1.01
  -6  10  -4    0.50    0.94
  -6 -10  -4    0.85    0.65
  -7   0  15   -1.41    0.94
  -7   0  14    6.19    1.03
  -7   0  13   -0.21    0.63
  -7   0  13    0.12    0.80
  -7   0  12   -0.20    0.51
  -7   0  12    0.29    0.62
  -7   0  11    0.77    0.57
  -7   0  11   -0.14    0.46
   7   0 -11   -0.30    0.39
   7   0 -10    4.77    0.41
  -7   0  10    4.96    0.51
  -7   0   9    0.16    0.35
   7   0  -9    0.37    0.28
  -7   0   8    4.98    0.41
  -7   0   7   -0.21    0.20
  -7   0   7   -0.35    0.25
  -7   0   7    0.39    0.25
  -7   0   7   -0.01    0.21
  -7   0   6    4.97    0.27
  -7   0   6    4.98    0.38
  -7   0   6    5.14    0.35
  -7   0   5   -0.07    0.11
  -7   0   5    0.16    0.19
  -7   0   5    0.18    0.20
  -7   0   4    7.48    0.24
  -7   0   4    6.83    0.29
  -7   0   4    7.79    0.39
  -7   0   3   -0.10    0.08
  -7   0   3    0.13    0.15
   7   0  -3   -0.06    0.13
   7   0  -2    7.77    0.27
  -7   0   2    7.83    0.25
  -7   0   2    8.17    0.33
  -7   0   1    0.09    0.13
  -7   0   1    0.02    0.11
  -7   0   0   79.56    1.64
  -7   0   0   80.42    1.65
  -7   0  -1   -0.02    0.13
  -7   0  -1    0.04    0.14
  -7   0  -2   11.72    0.43
  -7   0  -2   13.08    0.37
  -7   0  -3   -0.04    0.11
  -7   0  -3    0.21    0.18
   7   0   3   -0.13    0.14
  -7   0  -4   17.49    0.62
  -7   0  -4   18.28    0.42
   7   0   4   17.76    0.55
  -7   0  -5   -0.09    0.22
   7   0   5    0.20    0.20
  -7   0  -6    8.64    0.56
   7   0   6    8.99    0.53
   7   0   7   -0.26    0.33
  -7   0  -7    0.33    0.37
  -7   0  -8    1.86    0.46
   7   0   8    1.05    0.41
  -7   0  -9    0.10    0.50
   7   0   9    0.77    0.51
  -7   0 -10    1.41    0.61
   7   0  10    2.77    0.60
   7   0  11   -0.30    0.60
  -7   0 -11    0.87    0.67
   7   0  12    2.40    0.77
  -7   0 -12    1.72    0.87
   7   0  13   -0.15    0.84
  -7   0 -13    0.92    0.96
  -7   1  15    0.63    1.03
  -7  -1  15    0.66    1.07
  -7   1  14    0.40    0.90
  -7  -1  14   -0.41    0.92
  -7   1  13    1.71    0.60
  -7   1  13    1.72    0.79
  -7  -1  13    1.23    0.64
  -7  -1  13    0.59    0.73
   7   1 -12    0.80    0.61
  -7   1  12   -0.19    0.72
  -7   1  12   -0.18    0.50
  -7  -1  12   -0.63    0.69
  -7  -1  12    1.12    0.57
   7   1 -11   -0.19    0.44
  -7   1  11   -1.02    0.53
  -7   1  11    1.11    0.48
  -7  -1  11    1.18    0.51
  -7  -1  11    0.13    0.54
  -7   1  10    0.61    0.40
   7   1 -10    1.02    0.39
  -7   1  10    0.81    0.50
  -7  -1  10    0.40    0.43
   7  -1 -10    0.85    0.28
  -7   1   9    3.46    0.45
   7   1  -9    4.33    0.40
  -7  -1   9    3.74    0.48
   7   1  -8    1.30    0.28
  -7   1   8    1.27    0.29
  -7  -1   8    1.02    0.31
  -7   1   7    0.21    0.24
  -7  -1   7    0.45    0.22
  -7  -1   7    0.28    0.23
  -7  -1   7   -0.26    0.25
  -7   1   6    0.48    0.23
  -7  -1   6    0.33    0.21
  -7  -1   6    0.31    0.24
  -7  -1   6    0.68    0.21
  -7   1   5    3.79    0.32
  -7  -1   5    3.81    0.33
  -7  -1   5    3.72    0.27
  -7   1   4    2.22    0.25
  -7  -1   4    2.23    0.27
  -7  -1   4    1.94    0.18
  -7   1   3    1.71    0.21
  -7   1   3    1.93    0.15
  -7  -1   3    1.92    0.16
   7  -1  -3    1.93    0.14
  -7   1   2   20.19    0.58
  -7   1   2   20.85    0.49
   7  -1  -2   20.37    0.47
  -7  -1   2   21.49    0.52
  -7   1   1    3.88    0.22
  -7   1   1    3.98    0.25
   7  -1  -1    4.39    0.23
  -7  -1   1    3.92    0.21
  -7   1   0    9.61    0.35
  -7   1   0    8.89    0.34
  -7  -1   0    9.70    0.32
  -7   1  -1    2.13    0.19
  -7   1  -1    2.06    0.20
  -7  -1  -1    2.35    0.20
  -7   1  -2   37.26    0.81
  -7   1  -2   36.23    0.90
  -7  -1  -2   35.70    0.87
   7   1   3    3.38    0.26
  -7   1  -3    3.35    0.30
  -7   1  -3    3.66    0.23
   7  -1   3    3.44    0.25
  -7  -1  -3    3.73    0.25
  -7  -1  -3    3.40    0.28
  -7   1  -4    2.13    0.31
  -7   1  -4    2.44    0.19
   7   1   4    2.24    0.24
  -7  -1  -4    2.68    0.26
  -7  -1  -4    2.63    0.19
  -7  -1  -4    2.38    0.17
   7  -1   4    2.28    0.20
   7  -1   4    2.35    0.23
  -7   1  -5    3.34    0.35
   7   1   5    3.39    0.30
  -7  -1  -5    3.51    0.34
   7  -1   5    4.00    0.34
   7   1   6    0.84    0.31
  -7   1  -6    1.18    0.36
   7  -1   6    0.81    0.28
  -7  -1  -6    1.29    0.34
  -7   1  -7    1.78    0.43
   7   1   7    0.83    0.37
   7  -1   7    1.41    0.38
  -7  -1  -7    2.08    0.42
   7   1   8    1.62    0.45
  -7   1  -8    0.75    0.48
  -7  -1  -8    0.86    0.42
   7  -1   8    0.58    0.42
  -7   1  -9    1.47    0.59
   7   1   9    1.14    0.51
  -7  -1  -9    1.51    0.53
   7  -1   9    1.68    0.47
  -7   1 -10    0.16    0.62
   7   1  10    0.38    0.53
  -7  -1 -10   -0.42    0.56
   7  -1  10   -0.26    0.47
   7   1  11    0.66    0.62
  -7   1 -11    0.04    0.70
   7  -1  11    0.30    0.60
  -7  -1 -11   -1.19    0.66
  -7   1 -12    3.54    0.96
   7   1  12    3.59    0.84
  -7  -1 -12    1.53    0.79
   7  -1  12    3.67    0.76
   7   1  13    0.98    0.83
  -7   1 -13   -1.82    0.95
  -7  -1 -13    1.09    1.02
   7  -1  13   -1.34    0.82
  -7   2  15   -0.30    0.97
  -7  -2  15    0.60    1.03
  -7   2  14    0.43    0.86
  -7  -2  14    0.43    0.91
  -7   2  13    2.48    0.84
  -7   2  13    3.91    0.71
   7   2 -13    2.55    0.81
  -7  -2  13    2.08    0.76
  -7  -2  13    3.43    0.74
   7   2 -12    1.32    0.66
  -7   2  12   -0.01    0.68
  -7   2  12    0.17    0.53
  -7  -2  12    1.08    0.60
  -7  -2  12    0.13    0.68
  -7   2  11    0.71    0.59
  -7   2  11    0.12    0.51
   7   2 -11    0.66    0.58
  -7  -2  11    1.87    0.67
  -7  -2  11    1.11    0.51
  -7   2  10    6.57    0.72
   7   2 -10    5.92    0.60
  -7   2  10    6.93    0.56
  -7  -2  10    7.50    0.63
  -7   2   9    2.27    0.42
  -7   2   9    3.36    0.59
   7   2  -9    2.82    0.40
  -7  -2   9    3.85    0.50
  -7   2   8    0.16    0.34
  -7  -2   8    1.22    0.42
  -7   2   7    0.29    0.25
  -7  -2   7    0.71    0.29
  -7  -2   7    0.16    0.28
  -7   2   6    2.61    0.32
  -7  -2   6    3.02    0.30
  -7  -2   6    2.74    0.31
  -7   2   5    1.45    0.25
  -7  -2   5    1.17    0.24
  -7  -2   5    1.17    0.23
  -7   2   4    0.96    0.21
  -7  -2   4    1.01    0.19
  -7   2   3   79.28    1.59
  -7   2   3   79.69    1.73
  -7  -2   3   81.06    1.69
   7  -2  -3   81.65    1.57
  -7   2   2    7.12    0.34
  -7   2   2    6.95    0.28
   7  -2  -2    7.11    0.28
  -7  -2   2    6.92    0.31
  -7   2   1   66.99    1.41
  -7   2   1   65.35    1.44
  -7  -2   1   67.03    1.41
  -7   2   0    1.13    0.18
  -7   2   0    1.34    0.20
  -7  -2   0    1.37    0.17
  -7   2  -1    7.59    0.31
  -7   2  -1    7.07    0.37
  -7  -2  -1    7.64    0.34
  -7   2  -2   22.46    0.59
  -7   2  -2   21.82    0.67
  -7  -2  -2   21.71    0.61
  -7   2  -3   35.54    0.97
   7   2   3   34.36    0.87
  -7   2  -3   36.29    0.81
  -7  -2  -3   34.20    0.88
   7   2   4    0.78    0.23
  -7   2  -4    0.48    0.16
  -7   2  -4    0.86    0.30
  -7  -2  -4    0.99    0.22
  -7  -2  -4    1.13    0.24
  -7   2  -5   10.56    0.61
   7   2   5   10.69    0.53
  -7   2  -5   10.63    0.37
  -7  -2  -5   10.37    0.39
   7  -2   5   10.37    0.45
   7  -2   5   10.26    0.44
  -7  -2  -5    8.59    0.51
   7   2   6   12.32    0.62
  -7   2  -6   12.99    0.41
  -7   2  -6   12.84    0.75
   7  -2   6   14.12    0.55
  -7  -2  -6   13.74    0.66
   7  -2   6   12.56    0.46
   7   2   7   -0.01    0.35
  -7   2  -7    0.48    0.44
   7  -2   7   -0.13    0.36
  -7  -2  -7    0.13    0.36
   7   2   8    8.02    0.67
  -7   2  -8    8.45    0.71
  -7  -2  -8    9.22    0.73
   7  -2   8    8.79    0.65
   7   2   9    1.14    0.50
  -7   2  -9    1.58    0.61
   7  -2   9    1.41    0.50
  -7  -2  -9    2.25    0.56
  -7   2 -10    0.66    0.66
   7   2  10    1.70    0.58
  -7  -2 -10    0.92    0.60
   7  -2  10    0.61    0.53
   7   2  11    0.66    0.64
  -7   2 -11    0.19    0.72
  -7  -2 -11    0.30    0.74
   7  -2  11    0.08    0.60
   7   2  12    1.07    0.74
  -7   2 -12    2.30    0.87
  -7  -2 -12    0.95    0.83
   7  -2  12   -0.96    0.69
   7   2  13   -0.29    0.79
  -7   2 -13   -0.32    1.01
   7  -2  13   -0.22    0.85
  -7  -2 -13    2.32    0.99
   7   3 -14   -1.16    0.92
  -7   3  14    2.70    1.03
  -7  -3  14    0.27    1.00
  -7   3  13   -1.55    0.76
  -7   3  13   -0.15    0.67
   7   3 -13   -0.65    0.77
  -7  -3  13   -0.37    0.77
  -7  -3  13   -0.45    0.74
   7   3 -12    0.27    0.66
  -7   3  12    2.04    0.75
  -7   3  12    1.45    0.62
  -7  -3  12    1.24    0.76
  -7  -3  12    1.68    0.68
  -7   3  11    0.92    0.71
  -7   3  11   -0.47    0.50
   7   3 -11   -0.50    0.57
  -7  -3  11    0.86    0.56
   7   3 -10    0.02    0.53
  -7   3  10    0.37    0.56
  -7   3  10    0.42    0.46
  -7  -3  10    0.30    0.50
  -7   3   9    3.78    0.62
  -7   3   9    4.20    0.49
  -7   3   8    0.23    0.42
  -7   3   8    0.33    0.36
  -7  -3   8    0.68    0.42
  -7  -3   8    0.41    0.40
  -7   3   7   11.56    0.63
  -7  -3   7   10.20    0.61
  -7  -3   7   11.12    0.63
  -7   3   6    0.53    0.29
  -7  -3   6    0.37    0.31
  -7  -3   6    0.24    0.30
  -7   3   5    4.31    0.37
  -7  -3   5    5.19    0.41
  -7  -3   5    5.18    0.41
  -7   3   4    1.98    0.27
  -7  -3   4    1.98    0.27
  -7   3   3    6.76    0.42
  -7   3   3    6.67    0.28
   7  -3  -3    6.32    0.32
  -7  -3   3    5.82    0.37
  -7   3   2    0.96    0.18
  -7   3   2    0.86    0.20
  -7  -3   2    0.45    0.18
   7  -3  -2    0.77    0.23
  -7   3   1    3.73    0.28
  -7   3   1    4.34    0.33
  -7  -3   1    3.51    0.30
  -7   3   0   49.15    1.15
  -7   3   0   48.09    1.13
  -7  -3   0   48.26    1.11
  -7   3  -1    0.22    0.16
  -7   3  -1    0.11    0.21
  -7  -3  -1   -0.22    0.14
  -7   3  -2    0.99    0.21
  -7   3  -2    0.86    0.27
  -7  -3  -2    0.94    0.20
  -7   3  -3   23.29    0.80
   7   3   3   24.13    0.67
  -7   3  -3   22.11    0.64
  -7  -3  -3   23.37    0.69
  -7   3  -4    0.22    0.22
   7   3   4    0.47    0.27
  -7   3  -4   -0.05    0.33
  -7  -3  -4    0.01    0.21
  -7   3  -5    3.67    0.28
   7   3   5    2.86    0.37
  -7   3  -5    3.09    0.48
  -7  -3  -5    3.43    0.37
  -7   3  -6    1.40    0.47
   7   3   6    1.50    0.37
  -7   3  -6    1.76    0.27
   7  -3   6    1.22    0.27
  -7  -3  -6    1.86    0.36
   7   3   7    3.21    0.46
  -7   3  -7    2.91    0.53
   7  -3   7    2.62    0.34
  -7  -3  -7    2.67    0.45
   7   3   8    6.94    0.59
  -7   3  -8    6.84    0.72
   7  -3   8    7.65    0.55
  -7  -3  -8    6.81    0.60
   7   3   9   -0.45    0.46
  -7   3  -9    0.56    0.59
   7  -3   9    0.22    0.48
  -7  -3  -9    0.29    0.52
  -7   3 -10    1.38    0.71
   7   3  10    0.58    0.58
  -7  -3 -10    0.42    0.59
   7  -3  10    0.39    0.55
   7   3  11   -0.54    0.61
  -7   3 -11   -0.23    0.80
  -7  -3 -11    0.18    0.68
   7  -3  11   -0.24    0.64
  -7   3 -12   -0.31    0.92
   7   3  12   -0.42    0.68
   7  -3  12    0.59    0.69
  -7  -3 -12    0.09    0.85
  -7   3 -13    1.70    1.02
   7   3  13   -2.08    0.85
  -7  -3 -13   -1.74    1.03
   7  -3  13    0.15    0.87
  -7   4  14   -0.15    0.98
  -7  -4  14   -2.08    0.99
  -7   4  13    0.28    0.77
  -7   4  13    0.69    0.86
  -7  -4  13    0.58    0.79
  -7  -4  13   -0.99    0.88
   7   4 -12    0.30    0.73
  -7   4  12   -0.68    0.75
  -7   4  12    0.30    0.62
  -7  -4  12   -0.76    0.77
  -7  -4  12   -0.61    0.70
  -7   4  11    1.92    0.78
  -7   4  11    2.91    0.63
  -7  -4  11    0.74    0.69
  -7   4  10    6.16    0.62
  -7   4  10    6.12    0.77
  -7   4   9    8.48    0.76
  -7   4   9    7.72    0.63
  -7  -4   9    7.07    0.70
  -7  -4   9    7.62    0.70
  -7   4   8    0.35    0.51
  -7   4   8    0.63    0.41
  -7  -4   8    0.10    0.46
  -7  -4   8   -0.27    0.48
  -7   4   7    0.13    0.35
  -7   4   7    0.26    0.46
  -7  -4   7   -0.36    0.39
  -7  -4   7    0.88    0.40
  -7   4   6    8.59    0.68
  -7   4   6    7.91    0.59
  -7  -4   6    8.04    0.62
  -7  -4   6    7.64    0.55
  -7   4   5   10.42    0.62
  -7  -4   5   10.78    0.62
  -7  -4   5   11.61    0.63
  -7   4   4   22.32    0.77
  -7  -4   4   19.63    0.72
   7  -4  -4   21.36    0.62
   7  -4  -4   22.28    0.55
  -7   4   3    1.51    0.28
  -7   4   3    2.27    0.21
  -7  -4   3    2.09    0.29
  -7   4   2    4.51    0.37
  -7   4   2    4.21    0.33
  -7  -4   2    4.11    0.33
  -7   4   1   28.76    0.80
  -7   4   1   30.20    0.83
  -7  -4   1   28.80    0.80
  -7   4   0   10.06    0.48
  -7   4   0   11.05    0.53
  -7  -4   0   11.70    0.47
  -7   4  -1    1.11    0.18
  -7   4  -1    0.88    0.27
  -7   4  -1    1.35    0.26
  -7  -4  -1    1.11    0.22
  -7   4  -2    0.38    0.28
  -7   4  -2   -0.01    0.19
  -7   4  -2   -0.22    0.22
  -7  -4  -2    0.10    0.22
  -7   4  -3    1.08    0.26
  -7   4  -3    0.95    0.37
  -7  -4  -3    1.32    0.29
  -7   4  -4   -0.02    0.27
  -7   4  -4   -0.27    0.39
   7   4   4   -0.12    0.29
  -7  -4  -4    0.34    0.28
  -7   4  -5   17.10    0.61
  -7   4  -5   16.55    0.85
   7   4   5   17.01    0.71
  -7  -4  -5   16.43    0.68
   7   4   6    3.63    0.44
  -7   4  -6    4.05    0.38
  -7   4  -6    3.05    0.55
  -7  -4  -6    3.68    0.44
   7   4   7    2.53    0.49
  -7   4  -7    2.74    0.38
  -7   4  -7    3.14    0.61
   7  -4   7    2.80    0.33
  -7  -4  -7    3.37    0.49
  -7   4  -8   -0.11    0.53
   7   4   8   -0.52    0.46
   7  -4   8    0.08    0.39
  -7  -4  -8    0.24    0.45
   7   4   9    1.30    0.54
  -7   4  -9    0.85    0.66
  -7  -4  -9    1.01    0.55
   7  -4   9    1.32    0.47
  -7   4 -10    0.02    0.72
   7   4  10    0.28    0.61
   7  -4  10   -0.91    0.53
  -7  -4 -10    0.15    0.62
  -7   4 -11    3.48    0.90
   7   4  11    3.82    0.84
   7  -4  11    3.57    0.70
  -7  -4 -11    4.55    0.84
  -7   4 -12    0.32    0.97
   7   4  12    0.44    0.74
   7  -4  12   -0.66    0.74
  -7  -4 -12    0.31    0.91
  -7   5  13   -0.17    0.99
  -7   5  13    0.07    0.83
  -7  -5  13    0.95    0.94
  -7  -5  13    1.33    1.03
  -7  -5  13    1.65    1.04
  -7  -5  13   -0.21    0.97
  -7   5  12    1.64    0.91
  -7   5  12    1.13    0.70
  -7  -5  12    0.97    0.91
  -7  -5  12    1.08    0.87
  -7  -5  12    0.76    0.90
  -7   5  11    0.93    0.70
  -7   5  11    2.12    0.77
  -7  -5  11    0.72    0.76
  -7  -5  11    0.51    0.80
  -7  -5  11   -0.35    0.74
  -7   5  10    0.19    0.61
  -7   5  10   -0.49    0.63
  -7  -5  10   -0.53    0.63
  -7  -5  10    0.04    0.62
  -7   5   9   -0.55    0.60
  -7   5   9    0.82    0.52
  -7  -5   9   -0.58    0.56
  -7  -5   9    0.14    0.56
  -7   5   8    0.23    0.46
  -7   5   8    0.40    0.60
  -7  -5   8    0.14    0.51
  -7  -5   8    1.07    0.51
  -7   5   7   14.36    0.82
  -7   5   7   16.11    0.90
  -7  -5   7   13.77    0.87
  -7  -5   7   14.06    0.85
  -7   5   6   77.59    1.88
  -7   5   6   75.79    1.89
  -7  -5   6   75.69    1.81
  -7  -5   6   75.41    1.91
  -7   5   5    0.93    0.35
  -7   5   5    0.35    0.37
   7  -5  -5    0.90    0.19
  -7  -5   5    0.65    0.36
  -7  -5   5    0.80    0.36
  -7   5   4   35.59    1.06
  -7   5   4   34.92    1.00
  -7  -5   4   34.44    1.04
   7  -5  -4   33.64    0.84
  -7   5   3   10.20    0.58
   7  -5  -3    9.19    0.48
  -7  -5   3    9.71    0.60
   7  -5  -3    9.93    0.49
  -7   5   2    2.14    0.36
  -7   5   2    2.77    0.31
  -7  -5   2    2.00    0.34
  -7   5   1    5.67    0.47
  -7   5   1    5.27    0.45
  -7  -5   1    5.94    0.48
  -7   5   0    0.52    0.31
  -7   5   0    1.19    0.33
  -7  -5   0    0.62    0.27
  -7   5  -1    3.73    0.42
  -7   5  -1    3.83    0.42
  -7  -5  -1    3.41    0.34
  -7   5  -2    6.43    0.58
  -7   5  -2    7.51    0.58
  -7  -5  -2    8.12    0.50
  -7   5  -3    0.12    0.33
  -7   5  -3   -0.80    0.42
  -7  -5  -3    0.30    0.28
  -7   5  -4    2.01    0.39
  -7   5  -4    2.83    0.52
   7   5   4    1.71    0.36
  -7  -5  -4    1.76    0.34
   7   5   5    2.31    0.41
  -7   5  -5    1.91    0.55
  -7   5  -5    0.85    0.42
  -7  -5  -5    1.95    0.39
  -7   5  -6   48.21    1.30
  -7   5  -6   48.52    1.56
   7   5   6   51.21    1.37
  -7  -5  -6   48.55    1.36
  -7   5  -7   -0.39    0.40
   7   5   7    0.32    0.43
  -7   5  -7   -0.25    0.59
  -7  -5  -7    0.25    0.44
   7   5   8    0.25    0.51
  -7   5  -8    0.24    0.63
  -7  -5  -8    0.83    0.51
  -7   5  -9    7.77    0.96
   7   5   9    6.40    0.72
  -7  -5  -9    7.96    0.74
   7   5  10    2.49    0.68
  -7   5 -10    3.67    0.93
  -7  -5 -10    2.12    0.76
   7   5  11   -0.71    0.77
  -7   5 -11   -0.05    0.93
  -7  -5 -11    0.53    0.84
   7   5  12    0.60    0.88
  -7   5 -12    1.59    1.11
  -7  -5 -12    2.17    1.03
  -7   6  12    0.12    0.81
  -7   6  12    0.70    0.89
  -7  -6  12   -0.39    0.93
  -7  -6  12   -0.90    0.94
  -7   6  11   -0.62    0.82
  -7   6  11    1.30    0.76
  -7  -6  11    0.70    0.91
  -7  -6  11    0.01    0.80
  -7  -6  11    0.30    0.82
  -7   6  10    1.54    0.72
  -7   6  10    2.36    0.82
  -7  -6  10    1.46    0.81
  -7  -6  10    2.83    0.81
  -7   6   9    2.26    0.64
  -7   6   9    3.26    0.78
  -7  -6   9    2.32    0.70
  -7  -6   9    2.33    0.69
  -7   6   8    1.88    0.59
  -7   6   8    1.80    0.65
  -7  -6   8    1.58    0.60
  -7  -6   8    0.52    0.58
  -7   6   7   -0.15    0.56
  -7   6   7    0.23    0.46
  -7  -6   7   -0.24    0.54
  -7  -6   7   -0.40    0.53
  -7   6   6   40.43    1.29
  -7   6   6   39.36    1.25
  -7  -6   6   39.69    1.28
   7  -6  -6   37.44    0.91
  -7  -6   6   39.83    1.24
  -7   6   5    7.73    0.63
  -7   6   5    8.40    0.67
   7  -6  -5    7.67    0.44
  -7  -6   5    7.63    0.59
  -7  -6   5    7.48    0.62
  -7   6   4    4.93    0.53
  -7   6   4    4.91    0.47
  -7  -6   4    4.99    0.52
   7  -6  -4    4.44    0.37
  -7   6   3   19.81    0.84
  -7   6   3   20.57    0.73
   7  -6  -3   20.10    0.74
  -7  -6   3   20.43    0.84
   7  -6  -3   18.94    0.72
  -7   6   2    0.97    0.30
  -7   6   2    1.02    0.39
  -7  -6   2    0.58    0.35
  -7   6   1    6.49    0.49
  -7   6   1    4.84    0.52
  -7   6   1    6.65    0.38
  -7  -6   1    5.36    0.46
  -7   6   0    0.19    0.41
  -7   6   0    0.39    0.40
  -7  -6   0    0.15    0.31
  -7   6  -1    3.93    0.50
  -7   6  -1    4.30    0.53
  -7  -6  -1    3.97    0.43
  -7   6  -2    2.48    0.53
  -7   6  -2    1.60    0.44
  -7  -6  -2    1.19    0.33
  -7   6  -3    0.53    0.43
  -7   6  -3   -0.16    0.48
  -7  -6  -3    0.57    0.32
  -7   6  -4    2.05    0.55
  -7   6  -4    0.67    0.46
  -7  -6  -4    0.44    0.35
  -7   6  -5    3.45    0.62
  -7   6  -5    3.23    0.57
   7   6   5    2.90    0.47
  -7  -6  -5    2.94    0.46
   7   6   6    1.19    0.48
  -7   6  -6    1.85    0.66
  -7   6  -6    0.75    0.52
  -7  -6  -6    2.17    0.46
  -7   6  -7    0.90    0.69
  -7   6  -7    0.33    0.57
   7   6   7    0.37    0.50
  -7  -6  -7   -0.64    0.46
   7   6   8    1.44    0.60
  -7   6  -8    1.26    0.74
  -7  -6  -8    1.32    0.57
   7   6   9    2.40    0.63
  -7   6  -9    3.20    0.85
  -7  -6  -9    1.48    0.70
   7   6  10   -0.27    0.66
  -7   6 -10   -0.09    0.88
  -7  -6 -10    2.16    0.79
   7   6  11   -0.25    0.75
  -7   6 -11    0.88    0.95
  -7  -6 -11    1.84    0.95
  -7   7  11   -0.21    0.92
  -7   7  11   -0.83    0.95
  -7  -7  11    1.21    0.90
  -7  -7  11   -1.15    0.84
  -7   7  10   -0.24    0.79
  -7   7  10   -0.21    0.78
  -7  -7  10    0.53    0.81
  -7  -7  10   -0.18    0.79
  -7   7   9    3.03    0.75
  -7   7   9    4.05    0.82
  -7  -7   9    4.34    0.83
  -7  -7   9    2.93    0.80
  -7   7   8    1.69    0.67
  -7   7   8    2.73    0.74
  -7  -7   8    0.90    0.69
  -7  -7   8    1.09    0.71
  -7   7   7    1.99    0.63
  -7   7   7    2.57    0.70
  -7  -7   7    1.75    0.63
  -7  -7   7    1.09    0.61
  -7   7   6    0.28    0.55
  -7   7   6    0.29    0.62
  -7  -7   6   -0.39    0.50
  -7  -7   6    0.34    0.52
  -7   7   5    3.30    0.59
  -7   7   5    2.79    0.58
  -7  -7   5    2.78    0.56
   7  -7  -5    2.37    0.37
  -7   7   4   22.38    0.87
  -7   7   4   24.36    1.09
   7  -7  -4   24.17    0.82
  -7  -7   4   26.03    0.99
  -7   7   3    1.16    0.35
  -7   7   3    1.06    0.46
   7  -7  -3    0.73    0.41
   7  -7  -3    0.50    0.45
  -7  -7   3    0.60    0.43
  -7   7   2   -0.14    0.43
  -7   7   2    0.86    0.34
   7  -7  -2    0.58    0.49
   7  -7  -2    1.22    0.51
  -7  -7   2    1.03    0.42
  -7   7   1    1.76    0.47
  -7   7   1    1.48    0.49
  -7  -7   1    1.26    0.42
  -7   7   0    7.03    0.63
  -7   7   0    7.71    0.67
  -7  -7   0    6.34    0.52
  -7   7  -1   -0.38    0.44
  -7   7  -1   -0.13    0.51
  -7  -7  -1    0.76    0.38
  -7   7  -2   -0.52    0.43
  -7   7  -2    0.25    0.52
  -7  -7  -2   -0.20    0.35
  -7   7  -3    3.90    0.62
  -7   7  -3    4.20    0.69
  -7  -7  -3    4.11    0.50
  -7   7  -4    1.75    0.59
  -7   7  -4    2.30    0.62
  -7  -7  -4    1.27    0.45
  -7   7  -5    3.31    0.62
  -7   7  -5    3.32    0.75
  -7  -7  -5    3.62    0.52
  -7   7  -6    3.13    0.81
  -7   7  -6    3.32    0.70
  -7  -7  -6    4.11    0.59
  -7   7  -7    1.31    0.71
  -7   7  -7    2.27    0.80
   7   7   7    1.73    0.59
  -7  -7  -7    0.99    0.58
   7   7   8    4.47    0.72
  -7   7  -8    5.13    0.94
  -7  -7  -8    5.08    0.76
  -7   7  -9    1.12    0.90
   7   7   9    1.24    0.73
  -7  -7  -9    2.47    0.80
  -7   7 -10   -1.04    0.92
   7   7  10    0.07    0.69
  -7  -7 -10    1.07    0.86
  -7   8  10    2.92    0.99
  -7   8  10    3.20    1.01
  -7  -8  10    4.58    1.06
  -7  -8  10    1.70    0.98
  -7   8   9    0.02    0.82
  -7   8   9    1.45    0.87
  -7  -8   9    2.85    0.82
  -7  -8   9    0.81    0.77
  -7   8   8    0.01    0.78
  -7   8   8   -0.31    0.77
  -7  -8   8    0.97    0.75
  -7  -8   8    0.54    0.77
  -7   8   7    8.30    0.85
  -7   8   7    7.87    0.89
  -7  -8   7    5.86    0.84
  -7  -8   7    7.08    0.85
  -7   8   6    9.40    0.89
  -7   8   6    9.54    0.81
  -7  -8   6   11.52    0.98
  -7   8   5    1.52    0.65
  -7  -8   5    1.24    0.57
  -7   8   4    1.05    0.59
   7  -8  -4    2.22    0.50
  -7  -8   4    2.03    0.56
  -7   8   3   -0.26    0.53
  -7  -8   3   -0.37    0.50
   7  -8  -3    0.41    0.50
  -7   8   2   -0.17    0.56
   7  -8  -2    0.65    0.57
   7  -8  -2   -0.32    0.56
  -7  -8   2    1.02    0.52
  -7   8   1    2.26    0.59
   7  -8  -1    3.48    0.67
  -7  -8   1    2.17    0.51
   7  -8  -1    2.35    0.64
  -7   8   0    2.84    0.63
  -7  -8   0    4.16    0.54
  -7   8  -1    1.35    0.63
  -7   8  -1    0.91    0.60
  -7  -8  -1    1.18    0.47
  -7   8  -2    0.86    0.64
  -7   8  -2    0.72    0.63
  -7  -8  -2   -0.19    0.44
  -7   8  -3    0.54    0.66
  -7   8  -3    1.48    0.65
  -7  -8  -3    0.18    0.48
  -7   8  -4    1.01    0.74
  -7   8  -4    0.75    0.65
  -7  -8  -4    0.45    0.51
  -7   8  -5   -0.78    0.73
  -7   8  -5    0.51    0.70
  -7  -8  -5   -0.42    0.52
  -7   8  -6   -1.13    0.74
  -7   8  -6    0.13    0.80
  -7  -8  -6    0.82    0.60
  -7   8  -7    0.71    0.91
  -7   8  -7    0.54    0.85
  -7  -8  -7    1.06    0.68
  -7   8  -8   12.45    1.25
  -7  -8  -8   12.69    0.98
  -7   9   8   -0.33    0.88
  -7  -9   8    0.43    0.84
  -7   9   7    0.55    0.86
  -7  -9   7    1.92    0.78
  -7   9   6    0.50    0.80
  -7  -9   6    1.42    0.71
  -7   9   5    1.39    0.77
  -7  -9   5   -0.26    0.66
  -7   9   4    1.91    0.75
  -7  -9   4    2.07    0.66
  -7   9   3   11.02    0.97
  -7  -9   3   12.37    1.03
   7  -9  -3   12.98    0.98
  -7   9   2   -0.11    0.66
   7  -9  -2    0.62    0.64
  -7  -9   2    1.81    0.63
  -7   9   1   -0.32    0.63
   7  -9  -1    0.36    0.72
  -7  -9   1    0.74    0.57
   7  -9  -1    0.58    0.73
  -7   9   0    1.28    0.67
  -7  -9   0   -0.64    0.51
   7  -9   0    0.50    0.69
   7  -9   0    2.15    0.71
  -7   9  -1    0.38    0.67
   7  -9   1   -0.31    0.79
   7  -9   1    0.31    0.77
  -7  -9  -1    1.41    0.56
  -7   9  -2    0.94    0.75
  -7   9  -2    0.93    0.75
  -7  -9  -2   -0.78    0.51
  -7   9  -3    1.77    0.80
  -7   9  -3   -0.05    0.75
  -7  -9  -3    0.06    0.59
  -7   9  -4    1.00    0.82
  -7   9  -4    0.91    0.83
  -7  -9  -4    0.23    0.63
  -7   9  -5    3.25    0.93
  -7   9  -5    3.79    0.96
  -7  -9  -5    1.68    0.69
  -7   9  -6    2.78    0.93
  -7   9  -6    1.68    0.97
  -7  -9  -6    1.78    0.72
  -7  10   5    1.84    0.87
  -7 -10   5    1.21    0.80
  -7  10   4   -0.29    0.79
  -7 -10   4    2.06    0.79
  -7  10   3    0.46    0.85
  -7 -10   3    2.18    0.77
  -7  10   2    0.10    0.74
  -7 -10   2    0.19    0.72
   7 -10  -2    1.75    0.76
  -7  10   1    0.90    0.83
   7 -10  -1    1.00    0.78
   7 -10  -1    2.46    0.81
  -7 -10   1    0.92    0.69
  -7  10   0   -0.23    0.83
   7 -10   0   -1.19    0.87
  -7 -10   0    0.11    0.63
   7 -10   0   -0.40    0.86
  -7  10  -1    0.37    0.83
  -7 -10  -1    0.95    0.63
   7 -10   1    1.39    0.91
   7 -10   1    1.14    0.91
  -7  10  -2    0.75    0.90
   7 -10   2   -0.92    0.98
  -7 -10  -2    0.41    0.63
   7 -10   2   -0.96    0.96
  -7  10  -3    1.03    0.92
  -7 -10  -3    0.37    0.70
  -8   0  15   -0.72    1.06
  -8   0  14    5.81    1.08
  -8   0  14    4.30    0.81
  -8   0  13   -1.00    0.73
  -8   0  13   -0.19    0.62
  -8   0  12   -0.66    0.55
  -8   0  12    1.05    0.71
  -8   0  11   -0.34    0.44
  -8   0  11   -0.68    0.54
  -8   0  10    4.52    0.41
  -8   0  10    3.85    0.50
  -8   0  10    4.81    0.39
  -8   0   9   -0.17    0.36
  -8   0   9   -0.06    0.26
  -8   0   9    0.04    0.28
  -8   0   8    1.67    0.39
  -8   0   8    2.37    0.26
  -8   0   8    1.95    0.24
  -8   0   7    0.07    0.24
  -8   0   7   -0.05    0.17
  -8   0   7    0.23    0.25
  -8   0   6   -0.50    0.22
  -8   0   6   -0.19    0.13
  -8   0   6    0.49    0.24
  -8   0   5    0.00    0.19
  -8   0   5    0.23    0.19
  -8   0   5   -0.07    0.11
   8   0  -4  107.71    2.05
  -8   0   4  109.61    2.30
   8   0  -4  108.63    2.20
  -8   0   4  112.54    2.15
   8   0  -3    0.03    0.16
  -8   0   3    0.12    0.16
  -8   0   3    0.15    0.11
  -8   0   2   75.74    1.52
  -8   0   2   74.21    1.62
  -8   0   1   -0.24    0.15
  -8   0   1    0.04    0.12
  -8   0   0   11.67    0.39
  -8   0   0   12.17    0.41
  -8   0  -1    0.06    0.14
  -8   0  -1    0.15    0.14
  -8   0  -2    1.90    0.24
  -8   0  -2    1.83    0.19
  -8   0  -3    0.24    0.14
  -8   0  -3    0.11    0.21
  -8   0  -4   27.82    0.85
  -8   0  -4   28.37    0.63
   8   0   4   30.33    0.77
   8   0   5   -0.02    0.24
  -8   0  -5    0.27    0.32
  -8   0  -6    1.24    0.35
   8   0   6    1.31    0.33
  -8   0  -7   -0.49    0.39
   8   0   7    0.13    0.36
  -8   0  -8    2.77    0.54
   8   0   8    2.17    0.46
   8   0   9   -0.04    0.49
  -8   0  -9    0.62    0.55
  -8   0 -10    0.13    0.61
   8   0  10    0.84    0.54
   8   0  11    0.00    0.58
  -8   0 -11    0.33    0.70
   8   0  12    0.25    0.74
  -8   0 -12    1.38    0.85
   8   0  13    0.12    0.82
  -8   0 -13    0.17    0.98
  -8   1  15    1.03    0.98
  -8  -1  15    1.23    1.11
  -8   1  14    0.58    0.74
  -8   1  14    0.20    0.87
  -8  -1  14   -0.05    0.89
  -8  -1  14    0.53    0.74
  -8   1  13   -1.12    0.59
  -8   1  13    0.15    0.76
  -8  -1  13    0.99    0.79
  -8  -1  13    0.37    0.66
  -8   1  12    3.76    0.75
  -8   1  12    4.10    0.61
  -8  -1  12    4.49    0.79
  -8  -1  12    4.60    0.65
  -8   1  11    3.01    0.63
  -8   1  11    1.84    0.52
  -8  -1  11    2.18    0.53
  -8   1  10    0.00    0.42
  -8  -1  10    0.76    0.47
  -8   1   9   -0.15    0.36
  -8  -1   9    0.56    0.38
  -8  -1   9    0.42    0.37
  -8  -1   9    0.73    0.35
  -8   1   8    0.54    0.36
  -8  -1   8    0.86    0.29
  -8  -1   8    1.11    0.31
  -8  -1   8    1.34    0.37
  -8   1   7    5.30    0.41
  -8  -1   7    5.99    0.49
  -8  -1   7    5.10    0.34
  -8  -1   7    5.25    0.40
  -8   1   6    0.14    0.21
  -8  -1   6   -0.03    0.23
  -8  -1   6   -0.08    0.17
  -8   1   5    0.12    0.19
  -8  -1   5    0.29    0.16
  -8  -1   5    0.34    0.22
  -8   1   4    5.41    0.34
  -8   1   4    4.98    0.19
  -8  -1   4    5.37    0.27
   8  -1  -4    5.49    0.23
  -8  -1   4    5.29    0.37
   8  -1  -4    5.74    0.24
  -8   1   3    2.88    0.27
  -8   1   3    2.97    0.18
  -8  -1   3    2.66    0.21
   8  -1  -3    2.90    0.18
  -8  -1   3    2.62    0.26
  -8   1   2    3.20    0.21
  -8   1   2    3.24    0.27
   8  -1  -2    3.81    0.22
  -8  -1   2    2.94    0.27
  -8  -1   2    3.11    0.22
  -8   1   1   62.20    1.31
  -8   1   1   61.75    1.36
  -8  -1   1   61.63    1.31
  -8   1   0    5.61    0.31
  -8   1   0    5.91    0.31
  -8  -1   0    5.96    0.29
  -8   1  -1    6.64    0.29
  -8   1  -1    6.43    0.35
  -8  -1  -1    6.59    0.33
  -8   1  -2   55.80    1.30
  -8   1  -2   56.67    1.20
  -8  -1  -2   55.68    1.28
  -8  -1  -2   58.75    1.23
  -8   1  -3    7.87    0.32
  -8   1  -3    8.18    0.45
  -8  -1  -3    8.47    0.39
  -8  -1  -3    7.77    0.33
   8  -1   3    7.51    0.40
   8   1   4    8.85    0.41
  -8   1  -4    8.93    0.32
  -8   1  -4    8.63    0.48
  -8  -1  -4    9.10    0.33
   8  -1   4    9.30    0.39
  -8  -1  -4    9.38    0.36
  -8  -1  -4    8.80    0.47
   8   1   5    0.06    0.27
  -8   1  -5    0.26    0.14
  -8   1  -5   -0.32    0.29
   8  -1   5   -0.01    0.23
  -8  -1  -5   -0.25    0.26
  -8   1  -6    0.28    0.38
   8   1   6   -0.53    0.31
   8  -1   6    0.17    0.29
  -8  -1  -6    0.01    0.32
   8   1   7    1.22    0.39
  -8   1  -7    1.32    0.48
  -8  -1  -7    1.31    0.44
   8  -1   7    1.38    0.40
   8   1   8    0.13    0.42
  -8   1  -8    0.10    0.45
  -8  -1  -8    0.10    0.44
   8  -1   8   -0.13    0.41
   8   1   9    0.28    0.45
  -8   1  -9    0.85    0.55
   8  -1   9    0.74    0.49
  -8  -1  -9    0.01    0.53
  -8   1 -10    0.80    0.63
   8   1  10    0.12    0.53
   8  -1  10    0.28    0.49
  -8  -1 -10    1.75    0.65
  -8   1 -11    0.80    0.79
   8   1  11    0.28    0.64
   8  -1  11    1.36    0.67
  -8  -1 -11    0.78    0.71
  -8   1 -12    0.55    0.89
   8   1  12    0.58    0.75
  -8  -1 -12    0.91    0.86
   8  -1  12    1.11    0.71
  -8   1 -13   -0.38    0.97
   8   1  13    0.51    0.78
  -8  -1 -13    1.34    0.99
   8  -1  13    0.07    0.83
  -8   2  15    2.34    1.07
  -8  -2  15    0.44    1.12
  -8   2  14    0.77    0.75
  -8   2  14    0.11    0.95
  -8  -2  14    0.16    0.98
  -8  -2  14    1.18    0.82
  -8   2  13    3.04    0.93
  -8   2  13    4.58    0.72
  -8  -2  13    1.56    0.82
  -8  -2  13    3.71    0.76
  -8   2  12   -1.28    0.67
  -8   2  12   -0.57    0.57
  -8  -2  12   -0.44    0.56
  -8  -2  12   -0.14    0.65
  -8   2  11   -0.25    0.49
  -8   2  11   -0.06    0.59
  -8  -2  11    0.02    0.53
  -8   2  10    4.76    0.64
  -8   2  10    4.72    0.53
  -8  -2  10    3.52    0.57
  -8  -2  10    4.52    0.58
  -8  -2  10    3.74    0.56
  -8   2   9    1.69    0.40
  -8  -2   9    2.22    0.42
  -8  -2   9    1.50    0.45
  -8  -2   9    2.18    0.40
  -8   2   8    0.90    0.35
  -8  -2   8   -0.40    0.38
  -8  -2   8   -0.02    0.34
  -8  -2   8    0.33    0.34
  -8   2   7    4.52    0.43
  -8  -2   7    4.97    0.49
  -8  -2   7    5.40    0.46
  -8  -2   7    4.31    0.37
  -8   2   6    6.78    0.43
  -8  -2   6    6.40    0.42
  -8  -2   6    7.07    0.43
  -8   2   5   11.96    0.52
  -8  -2   5   11.60    0.45
  -8   2   4    1.36    0.25
  -8  -2   4    1.30    0.21
  -8   2   3    6.32    0.37
  -8   2   3    6.86    0.27
   8  -2  -3    6.66    0.24
  -8  -2   3    6.81    0.33
  -8   2   2   64.11    1.41
  -8   2   2   61.80    1.32
  -8  -2   2   62.64    1.36
   8  -2  -2   63.29    1.30
  -8   2   1   21.71    0.62
  -8   2   1   21.91    0.59
  -8  -2   1   21.54    0.58
  -8   2   0    4.56    0.30
  -8   2   0    4.82    0.33
  -8  -2   0    4.65    0.29
  -8   2  -1   11.31    0.42
  -8   2  -1   11.41    0.47
  -8  -2  -1   11.81    0.41
  -8   2  -2   17.83    0.64
  -8   2  -2   19.35    0.53
  -8  -2  -2   18.50    0.58
  -8   2  -3    7.38    0.47
  -8   2  -3    6.53    0.33
  -8  -2  -3    6.92    0.40
   8   2   4   -0.07    0.24
  -8   2  -4    0.43    0.19
  -8   2  -4   -0.06    0.29
  -8  -2  -4    0.24    0.21
  -8   2  -5    7.39    0.64
  -8   2  -5    7.28    0.35
   8   2   5    7.89    0.49
   8  -2   5    7.54    0.41
  -8  -2  -5    7.65    0.39
  -8  -2  -5    7.63    0.51
   8  -2   5    7.56    0.47
  -8   2  -6    4.47    0.31
  -8   2  -6    4.73    0.53
   8   2   6    4.74    0.45
   8  -2   6    4.56    0.31
  -8  -2  -6    4.94    0.46
  -8  -2  -6    3.82    0.31
   8  -2   6    4.78    0.38
   8   2   7    4.34    0.48
  -8   2  -7    3.71    0.57
   8  -2   7    4.36    0.43
  -8  -2  -7    4.11    0.48
   8   2   8   -0.11    0.43
  -8   2  -8    0.78    0.50
   8  -2   8   -0.33    0.40
  -8  -2  -8    0.58    0.46
   8   2   9    0.38    0.47
  -8   2  -9    0.07    0.56
   8  -2   9   -0.04    0.48
  -8  -2  -9    0.43    0.53
  -8   2 -10    7.20    0.85
   8   2  10    7.02    0.73
  -8  -2 -10    5.75    0.74
   8  -2  10    6.15    0.67
   8   2  11    0.29    0.61
  -8   2 -11   -0.88    0.77
  -8  -2 -11    0.63    0.72
   8  -2  11   -0.56    0.61
  -8   2 -12   -0.82    0.86
   8   2  12    0.87    0.72
  -8  -2 -12   -0.41    0.87
   8  -2  12    0.05    0.71
   8   2  13    1.88    0.86
  -8   2 -13    2.24    1.07
   8  -2  13    3.75    0.90
  -8  -2 -13    1.81    1.04
  -8   3  14    0.85    0.98
  -8  -3  14    0.47    0.97
  -8  -3  14    1.68    0.82
  -8   3  13    1.57    0.84
  -8   3  13    1.84    0.74
  -8  -3  13    2.40    0.85
  -8  -3  13    1.46    0.74
  -8  -3  13    1.18    0.87
  -8  -3  13    1.48    0.86
  -8   3  12   -0.11    0.61
  -8   3  12    0.27    0.74
  -8  -3  12    0.32    0.73
  -8  -3  12   -0.55    0.73
  -8  -3  12    0.20    0.63
  -8  -3  12    0.58    0.71
  -8   3  11    0.72    0.54
  -8   3  11   -1.06    0.64
  -8  -3  11    0.52    0.60
  -8  -3  11   -1.48    0.62
  -8  -3  11   -0.61    0.59
  -8   3  10    1.87    0.49
  -8   3  10    1.69    0.61
  -8  -3  10    0.90    0.55
  -8  -3  10    1.27    0.57
  -8  -3  10    1.50    0.56
  -8   3   9    0.08    0.50
  -8   3   9    0.79    0.40
  -8  -3   9    0.48    0.50
  -8  -3   9   -0.05    0.48
  -8   3   8    0.79    0.38
  -8  -3   8    0.42    0.45
  -8  -3   8    1.18    0.47
  -8   3   7   21.82    0.83
  -8  -3   7   20.58    0.78
  -8  -3   7   21.35    0.76
  -8   3   6    0.22    0.28
  -8  -3   6   -0.13    0.28
  -8  -3   6   -0.20    0.29
  -8   3   5   13.44    0.60
  -8  -3   5   13.37    0.55
  -8   3   4    2.10    0.27
  -8  -3   4    1.89    0.27
  -8   3   3    0.59    0.23
  -8   3   3    0.53    0.16
  -8  -3   3    0.24    0.19
   8  -3  -3    0.31    0.19
  -8   3   2   -0.07    0.16
  -8   3   2   -0.17    0.18
  -8  -3   2    0.23    0.17
  -8   3   1    8.08    0.42
  -8   3   1    8.26    0.42
  -8  -3   1    7.88    0.36
  -8   3   0    7.87    0.40
  -8   3   0    8.10    0.43
  -8  -3   0    8.54    0.39
  -8   3  -1   10.16    0.44
  -8   3  -1   10.85    0.51
  -8  -3  -1   10.89    0.43
  -8   3  -2    0.93    0.28
  -8   3  -2    0.67    0.22
  -8  -3  -2    0.97    0.21
  -8   3  -3    0.06    0.20
  -8   3  -3    0.21    0.29
  -8  -3  -3    0.18    0.25
  -8   3  -4    3.22    0.28
  -8   3  -4    3.85    0.47
   8   3   4    3.48    0.35
  -8  -3  -4    3.67    0.37
  -8   3  -5    0.74    0.42
   8   3   5    0.93    0.35
  -8   3  -5    1.11    0.26
  -8  -3  -5    0.55    0.32
  -8   3  -6    1.46    0.50
  -8   3  -6    0.79    0.26
   8   3   6    0.55    0.36
  -8  -3  -6    0.64    0.37
   8   3   7   -0.18    0.37
  -8   3  -7    0.75    0.51
  -8   3  -7    0.32    0.28
  -8  -3  -7    0.47    0.37
   8  -3   7    0.06    0.33
   8   3   8    0.84    0.48
  -8   3  -8    0.25    0.56
   8  -3   8    1.24    0.40
  -8  -3  -8    1.04    0.50
  -8   3  -9   -0.02    0.61
   8   3   9    0.18    0.52
  -8  -3  -9   -0.30    0.52
   8  -3   9    0.52    0.48
   8   3  10    3.97    0.67
  -8   3 -10    2.65    0.78
  -8  -3 -10    3.71    0.75
   8  -3  10    3.88    0.60
   8   3  11   -0.27    0.70
  -8   3 -11    0.24    0.78
  -8  -3 -11    0.26    0.72
   8  -3  11   -1.16    0.58
   8   3  12   -0.46    0.71
  -8   3 -12    0.98    0.98
   8  -3  12   -0.90    0.67
  -8  -3 -12    0.10    0.85
  -8   4  14   -0.11    0.93
  -8  -4  14    0.57    1.05
  -8  -4  14    0.62    1.08
  -8  -4  14   -1.00    0.93
  -8  -4  14   -2.65    1.05
  -8   4  13    0.44    0.77
  -8   4  13    0.86    0.95
  -8  -4  13   -1.42    0.90
  -8  -4  13   -0.67    0.89
  -8  -4  13    1.18    0.86
  -8  -4  13   -1.87    0.90
  -8   4  12    0.05    0.78
  -8   4  12    0.87    0.71
  -8  -4  12   -1.80    0.76
  -8  -4  12    0.37    0.77
  -8  -4  12   -0.20    0.72
  -8  -4  12   -0.96    0.75
  -8   4  11    2.34    0.83
  -8   4  11    3.80    0.66
  -8  -4  11    1.68    0.72
  -8  -4  11    3.46    0.75
  -8  -4  11    2.16    0.74
  -8   4  10    0.02    0.51
  -8   4  10   -0.15    0.63
  -8  -4  10    0.48    0.60
  -8  -4  10    0.49    0.60
  -8   4   9   -0.55    0.55
  -8   4   9   -0.19    0.46
  -8  -4   9    0.16    0.50
  -8  -4   9    0.91    0.50
  -8   4   8    1.87    0.54
  -8   4   8    1.36    0.46
  -8  -4   8    2.13    0.51
  -8  -4   8    1.04    0.50
  -8   4   7   25.10    1.01
  -8   4   7   24.11    0.93
  -8  -4   7   26.59    0.95
  -8  -4   7   23.80    0.93
  -8   4   6   10.66    0.63
  -8  -4   6    9.99    0.64
  -8  -4   6   10.40    0.66
  -8   4   5    4.38    0.43
  -8  -4   5    5.14    0.45
  -8   4   4    5.44    0.43
   8  -4  -4    6.10    0.39
   8  -4  -4    5.34    0.32
   8  -4  -4    5.57    0.33
  -8  -4   4    5.50    0.45
  -8   4   3    2.54    0.37
  -8   4   3    1.97    0.22
  -8  -4   3    2.04    0.32
  -8   4   2    0.06    0.27
  -8   4   2    0.37    0.20
  -8  -4   2    0.10    0.20
  -8   4   1    0.63    0.24
  -8   4   1    0.79    0.25
  -8  -4   1    0.40    0.22
  -8   4   0    1.75    0.31
  -8   4   0    1.43    0.30
  -8  -4   0    2.05    0.28
  -8   4  -1    6.04    0.41
  -8   4  -1    6.26    0.52
  -8  -4  -1    7.31    0.42
  -8   4  -2    5.13    0.48
  -8   4  -2    5.05    0.40
  -8  -4  -2    4.37    0.38
  -8   4  -3    1.23    0.29
  -8   4  -3    1.44    0.40
  -8  -4  -3    0.74    0.26
  -8   4  -4    0.25    0.29
  -8   4  -4   -0.83    0.41
  -8  -4  -4    0.15    0.28
   8   4   5   28.46    0.92
  -8   4  -5   29.43    1.15
  -8   4  -5   30.27    0.86
  -8  -4  -5   30.03    0.93
   8   4   6    1.35    0.44
  -8   4  -6    1.32    0.51
  -8   4  -6    1.79    0.34
  -8  -4  -6    1.44    0.40
   8   4   7   17.96    0.81
  -8   4  -7   18.36    1.07
  -8   4  -7   18.27    0.73
  -8  -4  -7   18.72    0.88
   8   4   8    0.09    0.46
  -8   4  -8    1.17    0.63
   8  -4   8   -0.26    0.41
  -8  -4  -8    0.12    0.51
   8   4   9    4.42    0.62
  -8   4  -9    3.74    0.80
  -8  -4  -9    3.79    0.64
   8  -4   9    3.20    0.53
   8   4  10   -0.64    0.59
  -8   4 -10    0.11    0.77
  -8  -4 -10    0.45    0.68
   8  -4  10    0.56    0.59
   8   4  11    0.72    0.72
  -8   4 -11   -0.18    0.89
   8  -4  11    1.90    0.70
  -8  -4 -11    0.54    0.84
   8   4  12   -0.24    0.76
  -8   4 -12    0.35    0.95
  -8  -4 -12    0.85    0.97
  -8   5  13   -0.70    1.00
  -8   5  13    0.81    0.87
  -8  -5  13    0.84    1.00
  -8  -5  13   -0.78    0.98
  -8  -5  13    1.51    0.98
  -8  -5  13   -2.71    0.88
  -8   5  12    0.84    0.77
  -8   5  12    1.79    0.92
  -8  -5  12    2.55    0.95
  -8  -5  12    0.64    0.85
  -8  -5  12    1.39    0.89
  -8   5  11   -0.18    0.74
  -8   5  11   -0.40    0.62
  -8  -5  11    1.36    0.74
  -8  -5  11    0.59    0.73
  -8   5  10    7.46    0.90
  -8   5  10    9.14    0.79
  -8  -5  10    7.86    0.81
  -8  -5  10    8.28    0.81
  -8   5   9    0.99    0.67
  -8   5   9    0.17    0.49
  -8  -5   9    0.65    0.59
  -8  -5   9    0.33    0.57
  -8   5   8    2.56    0.65
  -8   5   8    3.37    0.55
  -8  -5   8    4.10    0.59
  -8  -5   8    3.30    0.59
  -8   5   7    0.53    0.51
  -8   5   7    0.72    0.44
  -8  -5   7    0.70    0.47
  -8  -5   7    0.72    0.47
  -8   5   6    9.68    0.69
  -8   5   6   10.13    0.77
  -8  -5   6    9.50    0.70
  -8  -5   6   11.74    0.75
  -8   5   5   47.90    1.31
  -8   5   5   46.49    1.26
  -8  -5   5   45.47    1.30
   8  -5  -5   46.61    1.00
  -8   5   4   13.54    0.69
   8  -5  -4   12.88    0.50
   8  -5  -4   12.94    0.48
  -8  -5   4   14.18    0.66
  -8   5   3   -0.01    0.23
  -8   5   3    0.44    0.33
  -8  -5   3    0.45    0.31
  -8   5   2    1.67    0.38
  -8   5   2    1.67    0.30
  -8  -5   2    1.69    0.34
  -8   5   1    1.87    0.38
  -8   5   1    2.37    0.33
  -8  -5   1    1.98    0.32
  -8   5   0    0.26    0.34
  -8   5   0    0.59    0.34
  -8  -5   0    0.22    0.27
  -8   5  -1    1.89    0.39
  -8   5  -1    1.58    0.23
  -8   5  -1    1.09    0.43
  -8  -5  -1    1.29    0.30
  -8   5  -2    4.77    0.47
  -8   5  -2    3.99    0.53
  -8   5  -2    4.70    0.38
  -8  -5  -2    5.76    0.48
  -8   5  -3    6.46    0.53
  -8   5  -3    6.99    0.63
  -8  -5  -3    5.90    0.47
  -8   5  -4   11.66    0.82
  -8   5  -4   11.77    0.73
  -8  -5  -4   11.54    0.62
  -8   5  -5    4.20    0.48
   8   5   5    4.41    0.47
  -8   5  -5    3.71    0.61
  -8  -5  -5    3.67    0.45
   8   5   6    0.37    0.41
  -8   5  -6    0.97    0.55
  -8   5  -6    1.15    0.47
  -8  -5  -6    0.20    0.40
  -8   5  -7    1.56    0.48
  -8   5  -7    0.84    0.62
   8   5   7    0.94    0.52
  -8  -5  -7    0.90    0.47
   8   5   8    1.15    0.56
  -8   5  -8    0.48    0.67
  -8  -5  -8    0.65    0.54
   8   5   9   -0.06    0.54
  -8   5  -9   -0.10    0.78
  -8  -5  -9   -0.05    0.58
  -8   5 -10    2.47    0.91
   8   5  10    1.64    0.66
  -8  -5 -10    2.86    0.83
  -8   5 -11    4.16    1.07
   8   5  11    1.54    0.71
  -8  -5 -11    2.63    0.95
  -8   6  12   -1.34    0.98
  -8   6  12   -1.62    0.85
  -8  -6  12    1.53    0.93
  -8  -6  12   -0.14    0.89
  -8   6  11    2.20    0.78
  -8   6  11    1.57    0.91
  -8  -6  11    0.53    0.83
  -8  -6  11    2.50    0.91
  -8  -6  11    2.44    0.88
  -8   6  10   -0.47    0.64
  -8   6  10    1.51    0.80
  -8  -6  10   -1.26    0.69
  -8  -6  10   -0.43    0.68
  -8   6   9    0.09    0.60
  -8   6   9    0.66    0.73
  -8  -6   9   -1.31    0.62
  -8  -6   9    0.78    0.67
  -8   6   8    5.63    0.68
  -8   6   8    6.24    0.79
  -8  -6   8    5.52    0.71
  -8  -6   8    4.52    0.68
  -8   6   7    0.06    0.51
  -8   6   7    0.98    0.61
  -8  -6   7   -0.82    0.49
  -8  -6   7    0.49    0.49
  -8   6   6    1.61    0.55
  -8   6   6    0.18    0.45
  -8  -6   6    1.03    0.48
  -8   6   5    2.11    0.47
  -8   6   5    2.19    0.48
   8  -6  -5    1.92    0.28
  -8  -6   5    1.85    0.47
  -8   6   4    9.87    0.76
  -8   6   4   11.04    0.63
   8  -6  -4    9.81    0.55
  -8  -6   4    9.84    0.68
  -8   6   3    3.00    0.41
  -8   6   3    2.56    0.48
   8  -6  -3    3.03    0.41
  -8  -6   3    3.55    0.44
   8  -6  -3    2.88    0.43
  -8   6   2    1.84    0.43
  -8   6   2    1.92    0.35
  -8   6   2    1.69    0.33
  -8  -6   2    1.39    0.36
  -8   6   1    4.10    0.33
  -8   6   1    3.64    0.45
  -8   6   1    3.66    0.47
  -8  -6   1    3.54    0.42
  -8   6   0    0.68    0.42
  -8   6   0    0.03    0.43
  -8  -6   0    0.11    0.32
  -8   6  -1    2.31    0.46
  -8   6  -1    2.10    0.49
  -8  -6  -1    2.63    0.39
  -8   6  -2    0.06    0.42
  -8   6  -2    0.18    0.45
  -8  -6  -2   -0.09    0.33
  -8   6  -3    0.41    0.51
  -8   6  -3    0.45    0.44
  -8  -6  -3   -0.22    0.35
  -8   6  -4    6.16    0.71
  -8   6  -4    7.00    0.62
  -8  -6  -4    6.25    0.54
  -8   6  -5    0.80    0.58
  -8   6  -5    0.96    0.52
  -8  -6  -5    0.59    0.41
  -8   6  -6    0.51    0.68
  -8   6  -6    1.40    0.57
   8   6   6    0.92    0.50
  -8  -6  -6    1.98    0.50
  -8   6  -7    6.97    0.73
  -8   6  -7    6.61    0.90
   8   6   7    5.72    0.66
  -8  -6  -7    7.11    0.66
  -8   6  -8    2.30    0.88
   8   6   8    3.65    0.68
  -8  -6  -8    3.05    0.66
   8   6   9    1.54    0.69
  -8   6  -9    0.55    0.90
  -8  -6  -9    2.11    0.71
   8   6  10    1.18    0.73
  -8   6 -10    0.69    0.95
  -8  -6 -10    2.54    0.90
  -8   7  11    1.12    0.94
  -8   7  11    1.57    0.91
  -8  -7  11   -0.12    0.93
  -8  -7  11   -0.11    0.93
  -8   7  10    4.33    0.95
  -8   7  10    2.06    0.84
  -8  -7  10    1.93    0.86
  -8  -7  10    0.97    0.80
  -8   7   9    2.57    0.88
  -8   7   9    3.16    0.71
  -8  -7   9    2.92    0.77
  -8  -7   9    2.69    0.75
  -8   7   8    8.35    0.93
  -8   7   8    8.17    0.81
  -8  -7   8    9.22    0.88
  -8  -7   8    8.07    0.84
  -8   7   7   12.80    0.95
  -8   7   7   13.88    1.10
  -8  -7   7   12.44    0.99
  -8   7   6    0.12    0.56
  -8   7   6    0.53    0.62
  -8  -7   6    0.69    0.54
  -8   7   5    4.02    0.62
  -8   7   5    4.26    0.64
   8  -7  -5    4.06    0.41
  -8  -7   5    3.80    0.58
  -8   7   4    4.34    0.51
  -8   7   4    3.13    0.55
  -8  -7   4    3.13    0.53
   8  -7  -4    2.23    0.40
  -8   7   3    1.14    0.41
  -8   7   3    1.91    0.53
   8  -7  -3    1.87    0.43
   8  -7  -3    1.91    0.46
  -8  -7   3    0.79    0.47
  -8   7   2    0.12    0.47
   8  -7  -2   -0.29    0.51
  -8  -7   2   -0.07    0.42
   8  -7  -2   -0.46    0.50
  -8   7   1    0.82    0.47
  -8   7   1    1.35    0.47
  -8  -7   1    1.45    0.42
  -8   7   0    2.19    0.53
  -8   7   0    1.86    0.55
  -8  -7   0    1.43    0.42
  -8   7  -1    8.80    0.71
  -8   7  -1    7.87    0.72
  -8  -7  -1    8.61    0.62
  -8   7  -2    0.52    0.56
  -8   7  -2    0.29    0.54
  -8  -7  -2    0.01    0.38
  -8   7  -3    7.75    0.69
  -8   7  -3    6.82    0.76
  -8  -7  -3    7.08    0.59
  -8   7  -4   14.65    1.10
  -8   7  -4   16.16    0.98
  -8  -7  -4   14.30    0.82
  -8   7  -5    9.59    0.80
  -8   7  -5    9.75    0.89
  -8  -7  -5    9.34    0.68
  -8   7  -6   -0.40    0.66
  -8   7  -6    0.77    0.74
  -8  -7  -6    0.91    0.53
  -8   7  -7    0.10    0.82
  -8   7  -7    0.33    0.73
  -8  -7  -7   -0.40    0.60
   8   7   8   19.45    1.12
  -8   7  -8   23.04    1.56
  -8  -7  -8   21.48    1.26
  -8   7  -9    5.24    1.05
   8   7   9    5.03    0.87
  -8  -7  -9    5.29    0.86
  -8   8   9   -0.60    0.89
  -8   8   9   -0.17    0.88
  -8  -8   9    0.15    0.80
  -8  -8   9   -0.07    0.76
  -8   8   8    0.69    0.82
  -8   8   8    0.98    0.74
  -8  -8   8    0.09    0.73
  -8   8   7    0.49    0.70
  -8   8   7    0.37    0.79
  -8  -8   7    2.11    0.72
  -8   8   6    4.30    0.81
  -8  -8   6    5.58    0.69
  -8   8   5    0.32    0.69
  -8  -8   5    1.54    0.60
  -8   8   4    0.36    0.58
  -8  -8   4   -1.07    0.50
   8  -8  -4    0.01    0.50
  -8   8   3    0.12    0.56
  -8  -8   3    0.06    0.54
   8  -8  -3   -0.08    0.56
  -8   8   2    0.49    0.56
  -8  -8   2    0.78    0.48
   8  -8  -2    0.13    0.59
   8  -8  -2   -0.32    0.56
  -8   8   1   -0.32    0.52
  -8  -8   1    0.24    0.48
   8  -8  -1   -0.55    0.63
   8  -8  -1   -1.07    0.59
  -8   8   0    0.55    0.58
  -8   8   0   -0.16    0.54
  -8  -8   0    0.57    0.45
  -8   8  -1   -0.05    0.58
  -8   8  -1   -0.19    0.55
  -8  -8  -1    0.88    0.46
  -8   8  -2    0.66    0.59
  -8   8  -2    1.51    0.71
  -8  -8  -2   -0.05    0.45
  -8   8  -3    1.07    0.68
  -8   8  -3    1.69    0.65
  -8  -8  -3    1.57    0.51
  -8   8  -4    0.09    0.76
  -8   8  -4    1.27    0.70
  -8  -8  -4    1.46    0.55
  -8   8  -5    2.58    0.87
  -8   8  -5    2.89    0.78
  -8  -8  -5    1.61    0.60
  -8   8  -6   -0.64    0.86
  -8   8  -6   -0.17    0.82
  -8  -8  -6    0.11    0.64
  -8   8  -7   -0.90    0.92
  -8   8  -7   -0.47    0.85
  -8  -8  -7    0.32    0.67
  -8   8  -8    1.51    1.00
  -8  -8  -8    0.81    0.79
  -8   9   7    1.61    0.90
  -8  -9   7    5.00    0.89
  -8   9   6    1.24    0.80
  -8  -9   6    0.33    0.78
  -8   9   5    2.94    0.79
  -8  -9   5    1.48    0.69
  -8   9   4    0.29    0.68
  -8  -9   4    1.38    0.64
  -8   9   3    0.74    0.69
   8  -9  -3    2.87    0.64
  -8  -9   3    1.46    0.65
  -8   9   2    0.89    0.66
   8  -9  -2   -0.22    0.70
  -8  -9   2   -0.77    0.56
   8  -9  -2    0.45    0.72
  -8   9   1    1.42    0.72
   8  -9  -1    1.09    0.71
   8  -9  -1    1.00    0.72
  -8  -9   1    0.99    0.55
  -8   9   0    2.41    0.71
   8  -9   0    1.34    0.78
   8  -9   0    0.85    0.79
  -8  -9   0    1.33    0.58
  -8   9  -1    0.33    0.70
  -8  -9  -1    0.66    0.54
  -8   9  -2    1.45    0.77
  -8   9  -2   -0.38    0.74
  -8  -9  -2    0.84    0.57
  -8   9  -3    0.60    0.82
  -8   9  -3   -0.39    0.84
  -8  -9  -3    0.88    0.56
  -8   9  -4    1.71    0.88
  -8   9  -4   -0.55    0.79
  -8  -9  -4   -0.14    0.62
  -8   9  -5    0.01    0.93
  -8   9  -5   -1.44    0.84
  -8  -9  -5    0.30    0.72
  -8   9  -6   -0.69    0.96
  -8   9  -6    0.52    0.98
  -8  -9  -6    0.30    0.74
  -8  10   4    5.39    1.03
  -8 -10   4    7.55    0.91
  -8  10   3   -0.37    0.86
  -8 -10   3   -0.19    0.71
  -8  10   2    0.24    0.78
  -8 -10   2    0.36    0.73
   8 -10  -2    0.69    0.77
  -8  10   1   -0.37    0.85
   8 -10  -1   -0.35    0.87
  -8 -10   1   -0.21    0.65
   8 -10  -1    0.41    0.86
  -8  10   0    0.12    0.79
   8 -10   0   -1.13    0.92
   8 -10   0    1.07    0.92
  -8 -10   0   -0.31    0.65
  -8  10  -1    1.59    0.93
   8 -10   1   -0.44    0.94
  -8 -10  -1    0.96    0.70
   8 -10   1    1.79    0.97
  -8  10  -2    0.93    0.98
  -8 -10  -2    1.73    0.69
   8 -10   2    1.31    1.02
   8 -10   2    1.10    1.04
  -9   0  15    0.00    1.06
  -9   0  14    7.27    1.03
  -9   0  14    8.51    0.89
  -9   0  13   -0.47    0.80
  -9   0  13   -0.18    0.60
  -9   0  12    4.29    0.74
  -9   0  12    4.32    0.64
  -9   0  11   -0.20    0.50
  -9   0  10    6.41    0.57
  -9   0  10    5.03    0.39
  -9   0  10    5.42    0.36
  -9   0   9    0.00    0.25
  -9   0   9    0.39    0.39
  -9   0   8   11.75    0.69
  -9   0   8   12.21    0.42
  -9   0   7   -0.03    0.32
  -9   0   7    0.22    0.27
  -9   0   7   -0.06    0.15
  -9   0   6    2.21    0.30
  -9   0   6    2.56    0.29
  -9   0   6    2.72    0.22
  -9   0   5   -0.04    0.11
  -9   0   5    0.08    0.24
  -9   0   5   -0.16    0.21
  -9   0   4   -0.13    0.11
   9   0  -4    0.10    0.22
   9   0  -4    0.10    0.22
  -9   0   4    0.19    0.20
  -9   0   3   -0.16    0.18
  -9   0   3   -0.07    0.12
  -9   0   2   12.37    0.38
  -9   0   2   12.10    0.47
  -9   0   1   -0.03    0.16
  -9   0   1   -0.16    0.12
  -9   0   0   12.14    0.44
  -9   0   0   12.45    0.42
  -9   0  -1    0.14    0.17
  -9   0  -1    0.16    0.15
  -9   0  -2    1.08    0.22
  -9   0  -2    0.48    0.16
  -9   0  -3   -0.13    0.21
  -9   0  -3   -0.03    0.16
  -9   0  -4    0.79    0.17
  -9   0  -4    0.54    0.29
   9   0   5   -0.41    0.27
  -9   0  -5   -0.08    0.30
   9   0   6    0.24    0.30
  -9   0  -6   -0.03    0.34
  -9   0  -7   -0.34    0.38
   9   0   7    0.31    0.37
  -9   0  -8    4.74    0.61
   9   0   8    4.87    0.50
   9   0   9    0.03    0.50
  -9   0  -9   -0.46    0.56
   9   0  10   -0.35    0.54
  -9   0 -10    0.24    0.64
  -9   0 -11   -0.46    0.79
   9   0  11   -0.01    0.64
   9   0  12    0.52    0.69
  -9   0 -12    2.51    0.97
  -9   0 -13    0.72    1.01
   9   0  13    0.02    0.81
  -9   1  15    1.58    1.05
  -9  -1  15    1.45    1.10
  -9   1  14    4.54    0.79
  -9   1  14    4.08    1.01
  -9  -1  14    5.39    0.87
  -9  -1  14    3.27    0.98
  -9   1  13    0.83    0.84
  -9   1  13   -0.45    0.62
  -9  -1  13    0.22    0.66
  -9  -1  13    0.81    0.74
  -9   1  12    2.28    0.70
  -9   1  12    1.26    0.56
  -9  -1  12    1.75    0.59
  -9   1  11   -0.99    0.48
  -9  -1  11    0.23    0.54
  -9  -1  11    0.07    0.41
  -9  -1  11   -0.79    0.42
  -9   1  10    0.33    0.43
  -9  -1  10   -0.01    0.37
  -9  -1  10    0.14    0.45
  -9  -1  10    0.27    0.38
  -9   1   9    0.60    0.40
  -9  -1   9    0.25    0.42
  -9  -1   9    0.58    0.32
  -9  -1   9    0.70    0.33
  -9   1   8    0.05    0.35
  -9  -1   8    0.43    0.26
  -9  -1   8   -0.28    0.36
  -9   1   7    0.75    0.35
  -9  -1   7    0.94    0.24
  -9  -1   7    1.03    0.35
  -9   1   6    0.59    0.23
  -9  -1   6    0.60    0.27
  -9  -1   6    0.21    0.18
  -9   1   5    0.19    0.23
  -9  -1   5   -0.04    0.23
  -9  -1   5    0.19    0.15
  -9   1   4    9.72    0.29
  -9   1   4   10.11    0.49
  -9  -1   4    9.73    0.49
   9  -1  -4    9.09    0.32
  -9  -1   4    9.49    0.35
  -9   1   3   13.55    0.51
  -9   1   3   13.49    0.39
  -9  -1   3   12.97    0.52
   9  -1  -3   12.62    0.38
  -9  -1   3   13.41    0.40
  -9   1   2   26.74    0.65
  -9   1   2   26.21    0.73
  -9  -1   2   26.68    0.66
  -9  -1   2   26.31    0.76
  -9   1   1    6.98    0.35
  -9   1   1    7.11    0.34
  -9  -1   1    7.06    0.38
  -9  -1   1    7.23    0.31
  -9   1   0    0.64    0.20
  -9   1   0    0.74    0.18
  -9  -1   0    0.57    0.17
  -9  -1   0    0.73    0.19
  -9   1  -1   19.77    0.57
  -9   1  -1   19.22    0.61
  -9  -1  -1   19.29    0.58
  -9  -1  -1   19.48    0.59
  -9   1  -2    1.37    0.19
  -9   1  -2    1.20    0.25
  -9  -1  -2    1.40    0.24
  -9  -1  -2    1.23    0.20
  -9   1  -3    2.79    0.31
  -9   1  -3    2.69    0.21
  -9  -1  -3    3.10    0.31
  -9  -1  -3    2.94    0.24
  -9   1  -4    0.21    0.18
  -9   1  -4    0.46    0.31
  -9  -1  -4    0.35    0.29
  -9  -1  -4    0.38    0.18
  -9  -1  -4   -0.26    0.23
  -9   1  -5   -0.01    0.34
   9   1   5    0.05    0.26
  -9   1  -5    0.26    0.16
  -9  -1  -5   -0.12    0.19
  -9  -1  -5    0.28    0.30
  -9  -1  -5   -0.08    0.15
  -9   1  -6    1.41    0.43
   9   1   6    1.30    0.35
  -9  -1  -6    1.20    0.38
   9  -1   6    0.64    0.33
   9   1   7    3.09    0.44
  -9   1  -7    4.38    0.53
  -9  -1  -7    2.92    0.51
   9  -1   7    4.14    0.43
   9   1   8    0.50    0.40
  -9   1  -8    0.43    0.48
   9  -1   8    0.89    0.40
  -9  -1  -8    0.42    0.48
  -9   1  -9    3.77    0.69
   9   1   9    3.39    0.57
  -9  -1  -9    3.95    0.65
   9  -1   9    3.02    0.52
  -9   1 -10    1.32    0.70
   9   1  10    1.57    0.61
  -9  -1 -10    0.86    0.66
   9  -1  10    0.57    0.58
  -9   1 -11    0.33    0.80
   9   1  11   -0.97    0.58
  -9  -1 -11    0.84    0.74
   9  -1  11    0.66    0.61
   9   1  12   -0.45    0.66
  -9   1 -12    0.39    0.93
  -9  -1 -12    0.29    0.88
   9  -1  12    0.20    0.72
   9   1  13    0.90    0.89
  -9   1 -13    3.60    1.11
  -9  -1 -13    4.65    1.10
   9  -1  13    1.56    0.82
  -9   2  14   -0.05    0.75
  -9   2  14    0.03    0.95
  -9  -2  14    0.18    0.83
  -9  -2  14    0.42    0.97
  -9   2  13    0.06    0.76
  -9   2  13    0.98    0.69
  -9  -2  13   -0.37    0.85
  -9  -2  13    0.33    0.70
  -9   2  12   -0.24    0.58
  -9   2  12   -0.87    0.62
  -9  -2  12   -0.59    0.61
  -9  -2  12    1.17    0.64
  -9  -2  12    0.41    0.65
  -9   2  11    0.44    0.60
  -9   2  11    0.22    0.48
  -9  -2  11    0.35    0.57
  -9  -2  11    0.38    0.56
  -9  -2  11    0.21    0.58
  -9   2  10   -0.81    0.43
  -9  -2  10   -0.01    0.44
  -9  -2  10    0.67    0.50
  -9  -2  10   -0.26    0.44
  -9   2   9    4.77    0.49
  -9  -2   9    3.98    0.45
  -9  -2   9    4.49    0.49
  -9  -2   9    3.19    0.54
  -9   2   8    7.17    0.54
  -9  -2   8    7.25    0.54
  -9  -2   8    7.40    0.52
  -9  -2   8    7.14    0.56
  -9   2   7    0.91    0.36
  -9  -2   7    0.95    0.38
  -9  -2   7    0.98    0.31
  -9   2   6   10.76    0.60
  -9  -2   6    9.74    0.47
  -9   2   5    1.49    0.26
  -9  -2   5    1.34    0.23
  -9   2   4    0.16    0.21
  -9  -2   4    0.33    0.19
  -9   2   3    0.93    0.23
  -9   2   3    0.99    0.17
  -9  -2   3    0.96    0.19
   9  -2  -3    0.97    0.15
  -9   2   2    2.40    0.27
  -9   2   2    2.92    0.23
  -9  -2   2    2.73    0.23
  -9   2   1    8.95    0.42
  -9   2   1    7.78    0.37
  -9  -2   1    7.70    0.34
  -9   2   0    6.24    0.36
  -9   2   0    6.20    0.37
  -9  -2   0    5.80    0.33
  -9   2  -1   15.64    0.51
  -9   2  -1   15.18    0.57
  -9  -2  -1   15.82    0.52
  -9   2  -2    3.52    0.34
  -9   2  -2    3.21    0.27
  -9  -2  -2    2.98    0.28
  -9   2  -3   12.35    0.58
  -9   2  -3   11.35    0.43
  -9  -2  -3    9.90    0.49
  -9   2  -4    6.00    0.34
  -9   2  -4    6.24    0.51
  -9  -2  -4    7.32    0.50
  -9   2  -5    4.40    0.49
  -9   2  -5    4.83    0.33
   9   2   5    4.12    0.39
  -9  -2  -5    4.81    0.43
   9   2   6    2.12    0.42
  -9   2  -6    2.81    0.47
  -9   2  -6    2.44    0.24
  -9  -2  -6    2.26    0.43
  -9  -2  -6    2.49    0.23
   9  -2   6    2.19    0.36
  -9   2  -7    3.58    0.59
   9   2   7    3.36    0.45
  -9  -2  -7    3.43    0.51
   9  -2   7    3.45    0.43
  -9   2  -8    0.78    0.57
   9   2   8    0.70    0.43
   9  -2   8    1.19    0.42
  -9  -2  -8    1.20    0.51
  -9   2  -9    0.65    0.62
   9   2   9    0.75    0.54
   9  -2   9    1.69    0.49
  -9  -2  -9    1.48    0.58
   9   2  10    2.21    0.59
  -9   2 -10    1.99    0.74
  -9  -2 -10    3.12    0.70
   9  -2  10    2.63    0.58
  -9   2 -11    0.20    0.82
   9   2  11   -0.62    0.61
   9  -2  11    0.17    0.63
  -9  -2 -11   -1.07    0.74
  -9   2 -12   -0.97    0.93
   9   2  12    0.30    0.76
  -9  -2 -12   -0.38    0.89
   9  -2  12    0.24    0.69
  -9   3  14    0.97    0.96
  -9   3  14   -1.20    0.80
  -9  -3  14    0.39    0.99
  -9  -3  14    0.14    0.83
  -9   3  13    0.31    0.85
  -9   3  13    0.24    0.69
  -9  -3  13    1.17    0.87
  -9  -3  13    1.29    0.85
  -9  -3  13    2.41    0.84
  -9  -3  13    0.70    0.74
  -9   3  12    0.74    0.65
  -9   3  12    0.02    0.73
  -9  -3  12    1.23    0.72
  -9  -3  12    1.41    0.73
  -9  -3  12    2.25    0.72
  -9   3  11    0.53    0.53
  -9   3  11   -0.70    0.62
  -9  -3  11    0.05    0.60
  -9  -3  11    1.18    0.62
  -9  -3  11    0.55    0.60
  -9   3  10    2.41    0.63
  -9   3  10    2.51    0.55
  -9  -3  10    2.47    0.55
  -9  -3  10    1.57    0.56
  -9  -3  10    1.57    0.54
  -9   3   9    0.50    0.44
  -9  -3   9    0.96    0.47
  -9  -3   9   -0.30    0.46
  -9  -3   9    0.31    0.46
  -9   3   8    7.63    0.66
  -9  -3   8    7.28    0.56
  -9  -3   8    7.62    0.56
  -9   3   7    5.74    0.51
  -9  -3   7    6.95    0.49
  -9   3   6   17.57    0.74
  -9  -3   6   20.36    0.70
  -9   3   5    4.63    0.42
  -9  -3   5    4.26    0.36
  -9   3   4    0.34    0.28
  -9  -3   4    0.55    0.23
  -9   3   3    7.72    0.35
  -9   3   3    8.28    0.44
  -9  -3   3    8.17    0.41
   9  -3  -3    8.12    0.35
  -9   3   2    5.61    0.35
  -9   3   2    5.69    0.39
  -9  -3   2    5.74    0.34
  -9   3   1    3.79    0.30
  -9   3   1    3.88    0.33
  -9  -3   1    4.28    0.33
  -9   3   0    3.32    0.33
  -9   3   0    3.33    0.32
  -9  -3   0    2.72    0.26
  -9   3  -1    0.04    0.23
  -9   3  -1    0.05    0.25
  -9  -3  -1   -0.02    0.19
  -9   3  -2   -0.12    0.30
  -9   3  -2   -0.06    0.21
  -9  -3  -2    0.11    0.22
  -9   3  -3    0.35    0.24
  -9   3  -3    0.05    0.34
  -9  -3  -3    0.32    0.27
  -9   3  -4    0.06    0.37
  -9   3  -4   -0.04    0.24
  -9  -3  -4   -0.13    0.27
   9   3   5    3.07    0.41
  -9   3  -5    2.75    0.50
  -9   3  -5    3.15    0.32
  -9  -3  -5    2.92    0.40
  -9   3  -6    1.22    0.29
   9   3   6    1.16    0.40
  -9   3  -6    0.85    0.50
  -9  -3  -6    1.04    0.39
   9   3   7    2.21    0.44
  -9   3  -7    0.96    0.58
  -9   3  -7    1.81    0.32
  -9  -3  -7    1.34    0.46
  -9   3  -8    0.19    0.57
   9   3   8    0.04    0.41
   9  -3   8   -0.12    0.40
  -9  -3  -8    0.19    0.49
  -9   3  -9   -0.26    0.65
   9   3   9    0.12    0.50
  -9  -3  -9    0.55    0.57
   9  -3   9   -0.75    0.50
  -9   3 -10    0.98    0.77
   9   3  10    0.60    0.55
   9  -3  10    2.20    0.60
  -9  -3 -10    1.47    0.75
   9   3  11    0.95    0.66
  -9   3 -11    0.25    0.89
   9  -3  11    0.52    0.63
  -9  -3 -11    1.16    0.82
   9   3  12    0.43    0.73
  -9   3 -12   -0.21    1.01
  -9  -3 -12    3.16    0.97
   9  -3  12    2.11    0.79
  -9   4  14    0.79    1.08
  -9   4  14    0.26    0.92
  -9  -4  14   -0.79    0.94
  -9  -4  14    0.16    1.04
  -9   4  13    0.92    0.83
  -9   4  13    1.32    0.94
  -9  -4  13    1.72    0.88
  -9  -4  13    2.32    0.88
  -9  -4  13    1.42    0.87
  -9  -4  13    0.57    0.96
  -9   4  12   -0.80    0.83
  -9   4  12   -0.56    0.66
  -9  -4  12    0.23    0.73
  -9  -4  12    1.80    0.77
  -9  -4  12    0.43    0.76
  -9   4  11    0.67    0.77
  -9   4  11    0.20    0.59
  -9  -4  11    0.58    0.68
  -9  -4  11    0.59    0.67
  -9  -4  11    0.42    0.65
  -9   4  10    2.52    0.70
  -9   4  10    2.44    0.59
  -9  -4  10    2.42    0.64
  -9  -4  10    2.77    0.63
  -9   4   9    0.86    0.53
  -9   4   9    0.29    0.45
  -9  -4   9   -0.14    0.51
  -9  -4   9   -0.99    0.49
  -9   4   8    0.75    0.46
  -9   4   8    0.53    0.53
  -9  -4   8    0.47    0.43
  -9  -4   8    0.09    0.43
  -9   4   7    0.62    0.41
  -9  -4   7    0.35    0.38
  -9  -4   7    0.30    0.37
  -9   4   6    0.56    0.37
  -9  -4   6    1.17    0.36
  -9   4   5   22.22    0.83
  -9  -4   5   22.05    0.80
  -9   4   4    6.23    0.53
  -9  -4   4    6.20    0.50
   9  -4  -4    5.73    0.39
  -9   4   3    2.66    0.26
  -9   4   3    3.09    0.36
  -9  -4   3    3.07    0.35
  -9   4   2    7.10    0.44
  -9   4   2    6.97    0.50
  -9  -4   2    6.80    0.46
  -9   4   1    1.24    0.30
  -9   4   1    1.12    0.31
  -9  -4   1    0.76    0.25
  -9   4   0    0.12    0.30
  -9   4   0   -0.12    0.25
  -9  -4   0   -0.11    0.22
  -9   4  -1   16.29    0.73
  -9   4  -1   17.72    0.64
  -9  -4  -1   17.61    0.62
  -9   4  -2    3.53    0.35
  -9   4  -2    2.99    0.45
  -9  -4  -2    2.84    0.35
  -9   4  -3    9.80    0.73
  -9   4  -3    9.68    0.53
  -9  -4  -3   10.62    0.56
  -9   4  -4   18.91    0.69
  -9   4  -4   18.47    0.91
  -9  -4  -4   18.07    0.73
   9   4   5    0.41    0.37
  -9   4  -5   -0.75    0.48
  -9   4  -5    0.68    0.30
  -9  -4  -5   -0.34    0.33
   9   4   6   25.56    0.91
  -9   4  -6   26.37    1.18
  -9   4  -6   26.15    0.85
  -9  -4  -6   26.87    0.98
  -9   4  -7   -0.08    0.58
  -9   4  -7    0.73    0.40
   9   4   7    0.06    0.44
  -9  -4  -7    0.46    0.45
  -9   4  -8    1.52    0.65
   9   4   8    1.78    0.50
  -9  -4  -8    1.92    0.54
  -9   4  -9    7.72    0.93
   9   4   9    8.72    0.76
  -9  -4  -9    8.69    0.80
   9   4  10    0.63    0.65
  -9   4 -10    0.12    0.83
  -9  -4 -10   -0.13    0.66
   9  -4  10    0.16    0.59
  -9   4 -11    1.45    0.93
   9   4  11    0.81    0.75
  -9  -4 -11    0.31    0.85
   9  -4  11    1.39    0.71
   9   4  12    0.05    0.79
  -9   4 -12    1.45    1.09
  -9  -4 -12    0.00    0.94
  -9   5  13    1.08    0.90
  -9   5  13    2.26    1.06
  -9  -5  13   -0.04    0.95
  -9  -5  13   -1.08    1.05
  -9  -5  13   -1.91    0.88
  -9  -5  13   -0.28    0.99
  -9   5  12   -0.47    0.78
  -9   5  12   -0.13    0.91
  -9  -5  12    0.59    0.84
  -9  -5  12    0.87    0.86
  -9  -5  12    0.81    0.86
  -9  -5  12   -0.85    0.83
  -9   5  11    0.36    0.68
  -9   5  11    0.13    0.83
  -9  -5  11    1.32    0.72
  -9  -5  11    1.10    0.71
  -9   5  10    2.99    0.65
  -9   5  10    4.00    0.82
  -9  -5  10    2.98    0.66
  -9  -5  10    2.66    0.66
  -9   5   9    2.21    0.57
  -9   5   9    0.20    0.65
  -9  -5   9    0.82    0.58
  -9  -5   9    2.22    0.63
  -9   5   8    0.64    0.51
  -9   5   8    0.24    0.54
  -9  -5   8   -0.15    0.49
  -9  -5   8   -0.06    0.48
  -9   5   7    0.89    0.52
  -9   5   7    1.19    0.46
  -9  -5   7    1.43    0.52
  -9   5   6   21.76    0.90
  -9   5   6   20.64    0.94
  -9  -5   6   20.50    0.88
  -9   5   5    0.28    0.37
  -9  -5   5    1.00    0.39
  -9   5   4    0.82    0.38
   9  -5  -4    0.55    0.28
  -9  -5   4    0.66    0.34
   9  -5  -4    0.81    0.26
  -9   5   3   -0.05    0.24
  -9   5   3   -0.21    0.33
  -9  -5   3    0.35    0.30
  -9   5   2   -0.15    0.28
  -9   5   2    0.40    0.37
  -9  -5   2    0.03    0.30
  -9   5   1    1.32    0.33
  -9   5   1    1.16    0.35
  -9  -5   1    1.16    0.32
  -9   5   0    0.37    0.35
  -9   5   0    0.73    0.37
  -9  -5   0    0.29    0.26
  -9   5  -1    7.62    0.62
  -9   5  -1    7.85    0.61
  -9  -5  -1    7.62    0.53
  -9   5  -2   -0.27    0.41
  -9   5  -2    0.00    0.39
  -9  -5  -2    0.56    0.29
  -9   5  -3   28.31    1.10
  -9   5  -3   29.14    0.96
  -9  -5  -3   28.55    0.93
  -9   5  -4    0.69    0.42
  -9   5  -4    1.55    0.51
  -9  -5  -4    1.43    0.38
  -9   5  -5    2.61    0.49
  -9   5  -5    2.26    0.54
  -9  -5  -5    2.09    0.44
   9   5   6    1.67    0.45
  -9   5  -6    3.62    0.66
  -9   5  -6    2.86    0.52
  -9  -5  -6    2.25    0.48
  -9   5  -7   11.44    0.81
  -9   5  -7   12.60    1.08
   9   5   7   11.53    0.78
  -9  -5  -7   12.80    0.86
   9   5   8    0.14    0.53
  -9   5  -8    0.79    0.67
  -9  -5  -8   -0.35    0.54
   9   5   9    0.53    0.58
  -9   5  -9    0.45    0.79
  -9  -5  -9    0.11    0.63
   9   5  10   -0.12    0.64
  -9   5 -10    0.29    0.91
  -9  -5 -10   -0.49    0.83
  -9   5 -11    0.67    1.06
   9   5  11    0.81    0.78
  -9  -5 -11    0.45    0.96
  -9   6  12   -0.26    0.86
  -9   6  12    0.93    1.02
  -9  -6  12   -0.66    0.92
  -9  -6  12   -0.26    1.04
  -9  -6  12   -1.24    0.94
  -9   6  11    2.94    0.89
  -9   6  11    0.59    0.75
  -9  -6  11    0.39    0.79
  -9  -6  11   -0.43    0.74
  -9   6  10   -0.28    0.80
  -9   6  10    1.47    0.70
  -9  -6  10    1.51    0.72
  -9  -6  10    1.77    0.73
  -9   6   9    1.07    0.75
  -9   6   9    1.07    0.64
  -9  -6   9    0.34    0.62
  -9  -6   9    0.33    0.64
  -9   6   8    0.95    0.60
  -9   6   8   -0.54    0.66
  -9  -6   8   -0.01    0.53
  -9  -6   8    0.59    0.55
  -9   6   7   12.68    0.93
  -9   6   7   14.23    1.05
  -9  -6   7   13.82    0.90
  -9   6   6    3.71    0.65
  -9   6   6    4.74    0.61
  -9  -6   6    4.19    0.58
  -9   6   5    0.00    0.41
  -9   6   5   -0.56    0.50
   9  -6  -5   -0.33    0.27
  -9  -6   5    0.31    0.42
  -9   6   4    1.75    0.46
  -9   6   4    1.44    0.42
  -9  -6   4    1.33    0.42
   9  -6  -4    1.09    0.34
   9  -6  -4    0.87    0.36
  -9   6   3    1.33    0.46
  -9   6   3    1.93    0.42
  -9  -6   3    2.41    0.41
   9  -6  -3    2.00    0.40
   9  -6  -3    1.92    0.41
  -9   6   2   -0.52    0.38
  -9   6   2    0.17    0.34
  -9  -6   2    0.01    0.34
  -9   6   1    0.29    0.44
  -9   6   1   -0.17    0.43
  -9  -6   1   -0.07    0.33
  -9   6   0    1.77    0.43
  -9   6   0    1.64    0.49
  -9  -6   0    1.29    0.37
  -9   6  -1    0.26    0.40
  -9   6  -1    0.99    0.47
  -9  -6  -1    0.76    0.35
  -9   6  -2    0.43    0.45
  -9   6  -2    0.91    0.54
  -9  -6  -2    1.22    0.37
  -9   6  -3    7.55    0.64
  -9   6  -3    8.45    0.74
  -9  -6  -3    8.28    0.62
  -9   6  -4   34.47    1.36
  -9   6  -4   32.91    1.17
  -9  -6  -4   35.75    1.13
  -9   6  -5    2.61    0.70
  -9   6  -5    3.26    0.59
  -9  -6  -5    2.61    0.50
  -9   6  -6   25.47    1.09
  -9   6  -6   24.66    1.36
  -9  -6  -6   25.71    1.07
  -9   6  -7   -0.92    0.70
  -9   6  -7   -1.17    0.63
   9   6   7    0.13    0.56
  -9  -6  -7    0.42    0.55
  -9   6  -8    0.41    0.82
   9   6   8    0.47    0.58
  -9  -6  -8    1.63    0.63
   9   6   9    0.31    0.64
  -9   6  -9   -0.16    0.87
  -9  -6  -9    0.44    0.71
  -9   6 -10   -0.75    0.98
   9   6  10   -1.05    0.77
  -9  -6 -10    0.66    0.89
  -9   7  11    0.79    1.08
  -9   7  11   -0.12    0.87
  -9  -7  11   -1.36    0.83
  -9  -7  11   -0.99    0.82
  -9   7  10    0.13    0.81
  -9   7  10    0.00    0.91
  -9  -7  10   -0.66    0.79
  -9  -7  10    0.80    0.80
  -9   7   9    1.03    0.69
  -9   7   9   -0.84    0.80
  -9  -7   9   -1.03    0.69
  -9   7   8   21.77    1.31
  -9   7   8   22.32    1.18
  -9  -7   8   18.88    1.16
  -9   7   7    7.93    0.81
  -9   7   7    7.60    0.85
  -9  -7   7    7.65    0.77
  -9   7   6    2.28    0.62
  -9   7   6    0.85    0.67
  -9  -7   6    1.51    0.59
  -9   7   5    5.70    0.68
  -9   7   5    5.75    0.69
  -9  -7   5    5.37    0.66
  -9   7   4    1.56    0.58
  -9   7   4    1.93    0.50
   9  -7  -4    1.53    0.42
  -9  -7   4    2.09    0.51
  -9   7   3   -0.04    0.42
  -9   7   3    0.15    0.45
   9  -7  -3    0.38    0.47
   9  -7  -3    0.23    0.49
  -9  -7   3    0.73    0.48
  -9   7   2    1.24    0.52
  -9  -7   2    0.38    0.41
  -9   7   1    0.22    0.53
  -9   7   1    1.00    0.51
  -9  -7   1    0.09    0.36
  -9   7   0    0.86    0.50
  -9   7   0    1.33    0.55
  -9  -7   0    0.83    0.40
  -9   7  -1    4.18    0.61
  -9   7  -1    1.87    0.63
  -9  -7  -1    3.90    0.50
  -9   7  -2    1.36    0.53
  -9   7  -2    2.60    0.62
  -9  -7  -2    1.75    0.44
  -9   7  -3    2.06    0.67
  -9   7  -3    1.17    0.59
  -9  -7  -3    1.15    0.48
  -9   7  -4    7.13    0.74
  -9   7  -4    8.35    0.86
  -9  -7  -4    7.84    0.65
  -9   7  -5    5.85    0.85
  -9   7  -5    5.39    0.75
  -9  -7  -5    5.87    0.63
  -9   7  -6    1.05    0.78
  -9   7  -6    0.97    0.69
  -9  -7  -6    1.92    0.62
  -9   7  -7    5.62    0.83
  -9   7  -7    4.51    0.95
  -9  -7  -7    3.60    0.73
  -9   7  -8   -0.17    0.87
  -9  -7  -8    0.01    0.72
   9   7   9    1.71    0.83
  -9   7  -9    0.53    1.05
  -9  -7  -9   -0.32    0.82
  -9   8   9    0.72    0.81
  -9   8   9   -1.75    0.91
  -9  -8   9    0.53    0.81
  -9   8   8    5.96    0.94
  -9   8   8    3.72    0.90
  -9  -8   8    5.60    0.88
  -9   8   7    2.15    0.79
  -9  -8   7    2.54    0.77
  -9   8   6    0.82    0.68
  -9  -8   6    0.89    0.66
  -9   8   5    0.47    0.65
  -9  -8   5    0.19    0.60
  -9   8   4    0.81    0.66
  -9  -8   4    0.10    0.58
  -9   8   3   -1.01    0.58
   9  -8  -3   -0.10    0.59
   9  -8  -3    0.14    0.59
  -9  -8   3   -0.42    0.53
  -9   8   2    0.43    0.59
  -9  -8   2   -0.37    0.51
   9  -8  -2    1.35    0.65
   9  -8  -2    1.38    0.65
  -9   8   1    2.21    0.62
  -9  -8   1    1.62    0.52
  -9   8   0    0.47    0.63
  -9   8   0    1.41    0.64
  -9  -8   0    0.86    0.50
  -9   8  -1    1.58    0.66
  -9   8  -1    0.57    0.63
  -9  -8  -1    0.17    0.47
  -9   8  -2    0.17    0.63
  -9   8  -2    0.78    0.69
  -9  -8  -2    0.16    0.48
  -9   8  -3    4.79    0.78
  -9   8  -3    4.37    0.88
  -9  -8  -3    4.75    0.62
  -9   8  -4    0.75    0.75
  -9   8  -4    1.02    0.81
  -9  -8  -4    0.15    0.56
  -9   8  -5    1.10    0.89
  -9   8  -5    0.50    0.75
  -9  -8  -5    0.63    0.56
  -9   8  -6    0.65    0.83
  -9   8  -6    0.37    0.90
  -9  -8  -6    0.42    0.68
  -9   8  -7    6.89    1.10
  -9   8  -7    5.80    1.00
  -9  -8  -7    5.61    0.83
  -9   9   7    1.11    0.90
  -9  -9   7    1.46    0.87
  -9   9   6    0.24    0.81
  -9  -9   6   -0.80    0.73
  -9   9   5   -0.64    0.74
  -9  -9   5   -0.03    0.69
  -9   9   4    0.78    0.71
  -9  -9   4    0.67    0.66
  -9   9   3    0.13    0.69
  -9  -9   3    0.92    0.65
  -9   9   2    2.58    0.74
   9  -9  -2    2.43    0.76
  -9  -9   2    2.53    0.66
   9  -9  -2    1.79    0.75
  -9   9   1    1.19    0.73
  -9  -9   1    0.64    0.60
   9  -9  -1    2.18    0.77
   9  -9  -1    0.74    0.75
  -9   9   0    3.16    0.75
  -9  -9   0    2.63    0.65
   9  -9   0    1.62    0.85
   9  -9   0    2.52    0.84
  -9   9  -1    2.93    0.80
  -9   9  -1    3.48    0.83
  -9  -9  -1    1.93    0.60
  -9   9  -2    1.73    0.86
  -9   9  -2    2.25    0.85
  -9  -9  -2    1.93    0.62
  -9   9  -3   10.76    1.06
  -9   9  -3   11.72    1.13
  -9  -9  -3   10.02    0.81
  -9   9  -4    3.53    0.99
  -9   9  -4    5.46    0.95
  -9  -9  -4    5.05    0.75
  -9   9  -5    0.62    0.90
  -9   9  -5    0.87    0.96
  -9  -9  -5    1.40    0.74
  -9  10   3   -0.77    0.79
  -9 -10   3    0.99    0.75
  -9  10   2   -0.61    0.85
  -9 -10   2    0.03    0.69
  -9  10   1    0.25    0.80
   9 -10  -1    0.51    0.91
   9 -10  -1    1.40    0.93
  -9 -10   1   -0.01    0.71
  -9  10   0    0.19    0.92
   9 -10   0   -1.03    0.94
  -9 -10   0    0.87    0.68
   9 -10   0    0.64    0.96
  -9  10  -1    1.63    0.94
   9 -10   1    0.87    1.02
   9 -10   1   -1.60    1.00
  -9 -10  -1    1.26    0.72
 -10   0  15   -0.41    0.95
 -10   0  14    0.62    0.79
 -10   0  14    0.86    0.89
 -10   0  13    0.55    0.72
 -10   0  13   -0.72    0.70
 -10   0  12    0.48    0.59
 -10   0  11    0.24    0.52
 -10   0  10   20.50    0.92
 -10   0  10   18.09    0.61
 -10   0   9    0.23    0.42
 -10   0   9   -0.32    0.23
 -10   0   8    1.06    0.20
 -10   0   8    0.66    0.41
 -10   0   7    0.01    0.16
 -10   0   7   -0.42    0.33
 -10   0   7   -0.14    0.31
 -10   0   6    1.25    0.34
 -10   0   6    0.51    0.29
 -10   0   6    0.91    0.16
 -10   0   5    0.00    0.15
 -10   0   5    0.22    0.24
 -10   0   5    0.30    0.23
 -10   0   4   16.16    0.61
 -10   0   4   16.72    0.45
 -10   0   3    0.23    0.22
 -10   0   3    0.02    0.14
 -10   0   2    1.41    0.23
 -10   0   2    1.65    0.19
 -10   0   1   -0.03    0.19
 -10   0   1   -0.03    0.17
 -10   0   0    0.31    0.19
 -10   0   0    0.26    0.18
 -10   0  -1    0.05    0.19
 -10   0  -1   -0.15    0.18
 -10   0  -2    8.86    0.38
 -10   0  -2    9.70    0.48
 -10   0  -3   -0.33    0.23
 -10   0  -3   -0.14    0.18
 -10   0  -4    1.33    0.19
 -10   0  -4    1.62    0.34
 -10   0  -5    0.18    0.33
 -10   0  -5    0.23    0.18
  10   0   6    2.47    0.39
 -10   0  -6    2.64    0.47
 -10   0  -7   -0.12    0.43
  10   0   7   -0.42    0.39
  10   0   8    0.59    0.46
 -10   0  -8    0.08    0.51
  10   0   9    0.45    0.48
 -10   0  -9   -0.81    0.57
  10   0  10    1.96    0.58
 -10   0 -10    1.81    0.72
  10   0  11    0.19    0.60
 -10   0 -11    1.02    0.83
 -10   0 -12    2.24    0.98
  10   0  12    1.82    0.71
 -10   1  14    2.50    0.98
 -10   1  14    2.42    0.78
 -10  -1  14    4.24    0.87
 -10  -1  14    3.05    1.04
 -10   1  13    1.64    0.66
 -10   1  13   -0.36    0.78
 -10  -1  13   -0.42    0.79
 -10  -1  13   -0.76    0.70
 -10   1  12    1.71    0.73
 -10   1  12    2.40    0.63
 -10  -1  12    3.64    0.70
 -10   1  11    1.07    0.55
 -10  -1  11    1.19    0.57
 -10  -1  11    2.42    0.46
 -10   1  10    0.69    0.46
 -10  -1  10    1.58    0.38
 -10  -1  10    0.79    0.47
 -10   1   9    2.27    0.46
 -10  -1   9    2.32    0.47
 -10  -1   9    1.71    0.30
 -10   1   8    0.35    0.40
 -10  -1   8   -0.25    0.38
 -10  -1   8   -0.14    0.25
 -10   1   7    8.08    0.60
 -10  -1   7    7.28    0.61
 -10  -1   7    7.10    0.38
 -10   1   6    1.50    0.33
 -10  -1   6    1.64    0.37
 -10  -1   6    1.25    0.22
 -10   1   5   22.21    0.77
 -10   1   5   25.19    0.55
 -10  -1   5   22.84    0.82
 -10  -1   5   24.68    0.63
 -10   1   4   14.25    0.57
 -10   1   4   14.09    0.39
  10  -1  -4   14.21    0.42
 -10  -1   4   14.72    0.61
 -10  -1   4   14.27    0.44
 -10   1   3    0.03    0.20
 -10   1   3    0.49    0.16
 -10  -1   3    0.28    0.15
 -10  -1   3    0.25    0.20
 -10   1   2    4.05    0.33
 -10   1   2    3.22    0.28
 -10  -1   2    3.36    0.27
 -10  -1   2    3.69    0.32
 -10   1   1    1.01    0.20
 -10   1   1    0.98    0.21
 -10  -1   1    0.83    0.23
 -10  -1   1    0.82    0.18
 -10   1   0   14.43    0.51
 -10   1   0   13.88    0.51
 -10  -1   0   14.38    0.52
 -10  -1   0   14.05    0.49
 -10   1  -1    0.72    0.20
 -10   1  -1    1.09    0.25
 -10  -1  -1    0.57    0.21
 -10  -1  -1    0.77    0.19
 -10   1  -2    1.84    0.22
 -10   1  -2    1.91    0.29
 -10  -1  -2    1.49    0.25
 -10  -1  -2    1.90    0.23
 -10   1  -3    0.21    0.26
 -10   1  -3   -0.07    0.19
 -10  -1  -3    0.09    0.27
 -10  -1  -3    0.05    0.20
 -10   1  -4   -0.14    0.34
 -10   1  -4    0.22    0.19
 -10  -1  -4    0.12    0.29
 -10  -1  -4   -0.28    0.19
 -10   1  -5    5.55    0.51
 -10   1  -5    5.91    0.31
 -10  -1  -5    5.22    0.46
 -10  -1  -5    6.11    0.33
 -10  -1  -5    5.93    0.37
 -10   1  -6    5.23    0.56
  10   1   6    4.83    0.46
 -10  -1  -6    4.76    0.51
  10   1   7   -0.33    0.39
 -10   1  -7   -0.08    0.43
 -10  -1  -7    0.39    0.46
  10  -1   7    0.30    0.37
  10   1   8    2.64    0.48
 -10   1  -8    3.14    0.60
 -10  -1  -8    3.13    0.55
  10  -1   8    1.68    0.48
 -10   1  -9   -0.05    0.64
  10   1   9    0.88    0.48
 -10  -1  -9   -0.62    0.57
  10  -1   9    0.54    0.49
 -10   1 -10    0.80    0.73
  10   1  10    0.20    0.54
 -10  -1 -10    0.32    0.69
  10  -1  10    0.71    0.51
  10   1  11    2.36    0.67
 -10   1 -11    2.74    0.91
  10  -1  11    3.80    0.70
 -10  -1 -11    1.71    0.81
  10   1  12   -0.78    0.66
 -10   1 -12   -0.19    0.94
  10  -1  12   -0.49    0.72
 -10  -1 -12   -0.29    0.87
 -10   2  14    0.68    0.80
 -10   2  14    0.33    0.99
 -10  -2  14   -0.62    0.94
 -10  -2  14   -0.39    0.81
 -10   2  13   -0.06    0.71
 -10   2  13    1.01    0.80
 -10  -2  13    0.72    0.82
 -10  -2  13    1.00    0.76
 -10   2  12    0.60    0.68
 -10   2  12   -0.56    0.57
 -10  -2  12   -0.89    0.62
 -10  -2  12    0.80    0.66
 -10  -2  12   -0.26    0.63
 -10   2  11    1.99    0.65
 -10   2  11    1.67    0.54
 -10  -2  11    3.19    0.58
 -10  -2  11    2.47    0.58
 -10  -2  11    2.08    0.63
 -10   2  10    4.94    0.58
 -10  -2  10    6.02    0.52
 -10  -2  10    5.51    0.55
 -10  -2  10    5.01    0.61
 -10   2   9    0.31    0.43
 -10  -2   9    0.29    0.36
 -10  -2   9    0.91    0.50
 -10   2   8    8.56    0.66
 -10  -2   8    8.01    0.52
 -10  -2   8    9.84    0.74
 -10   2   7    3.00    0.42
 -10  -2   7    3.94    0.51
 -10  -2   7    2.90    0.35
 -10   2   6    9.67    0.57
 -10  -2   6    9.28    0.64
 -10  -2   6    8.95    0.45
 -10   2   5    5.71    0.45
 -10  -2   5    5.26    0.37
 -10   2   4    0.31    0.23
 -10   2   4    0.09    0.16
  10  -2  -4    0.53    0.14
 -10  -2   4    0.16    0.19
 -10   2   3    9.83    0.38
 -10   2   3   10.61    0.48
 -10  -2   3   10.49    0.41
  10  -2  -3   10.49    0.36
 -10   2   2   10.67    0.43
 -10   2   2   10.92    0.49
 -10  -2   2   10.84    0.42
 -10   2   1    0.24    0.21
 -10   2   1    0.16    0.19
 -10  -2   1    0.11    0.17
 -10   2   0    1.48    0.27
 -10   2   0    1.04    0.23
 -10  -2   0    1.47    0.21
 -10   2  -1    1.64    0.23
 -10   2  -1    1.62    0.30
 -10  -2  -1    1.52    0.24
 -10   2  -2   11.15    0.57
 -10   2  -2   11.37    0.45
 -10  -2  -2    8.36    0.46
 -10   2  -3   -0.09    0.32
 -10   2  -3   -0.02    0.20
 -10  -2  -3   -0.14    0.25
 -10   2  -4    3.77    0.28
 -10   2  -4    3.57    0.47
 -10  -2  -4    3.85    0.40
 -10   2  -5    0.63    0.41
 -10   2  -5    0.71    0.23
 -10  -2  -5    1.18    0.36
 -10  -2  -5    1.04    0.24
 -10   2  -6    0.23    0.43
 -10   2  -6   -0.03    0.23
  10   2   6    0.28    0.37
 -10  -2  -6   -0.42    0.36
 -10  -2  -6    0.23    0.22
 -10   2  -7    0.42    0.47
  10   2   7    0.58    0.45
 -10  -2  -7    0.67    0.45
 -10   2  -8    0.57    0.59
  10   2   8    1.62    0.52
 -10  -2  -8    1.50    0.55
  10  -2   8    1.16    0.42
  10   2   9    7.70    0.67
 -10   2  -9    8.79    0.87
  10  -2   9    6.42    0.62
 -10  -2  -9    7.80    0.78
  10   2  10    0.80    0.63
 -10   2 -10    0.99    0.75
  10  -2  10    0.50    0.58
 -10  -2 -10    0.11    0.67
 -10   2 -11    0.71    0.89
  10   2  11    1.90    0.70
 -10  -2 -11   -0.40    0.79
  10  -2  11    0.83    0.67
  10   2  12    4.68    0.85
 -10   2 -12    4.42    1.09
  10  -2  12    4.89    0.82
 -10  -2 -12    3.91    1.04
 -10   3  14    0.81    0.98
 -10   3  14    0.08    0.83
 -10  -3  14    0.56    0.88
 -10  -3  14    0.04    0.93
 -10   3  13   -0.77    0.81
 -10   3  13    0.79    0.74
 -10  -3  13    0.54    0.90
 -10  -3  13   -0.25    0.79
 -10   3  12    0.03    0.76
 -10   3  12    1.04    0.65
 -10  -3  12   -1.01    0.69
 -10  -3  12    0.48    0.65
 -10  -3  12    0.48    0.70
 -10   3  11    1.20    0.56
 -10   3  11    1.15    0.67
 -10  -3  11    0.15    0.56
 -10  -3  11    0.82    0.59
 -10  -3  11    1.30    0.66
 -10   3  10    0.78    0.59
 -10   3  10    0.27    0.51
 -10  -3  10   -0.03    0.51
 -10  -3  10    0.44    0.58
 -10  -3  10    0.86    0.52
 -10   3   9    1.19    0.48
 -10  -3   9    1.62    0.55
 -10  -3   9    1.05    0.48
 -10   3   8    8.44    0.63
 -10  -3   8    9.17    0.64
 -10   3   7   15.98    0.79
 -10  -3   7   17.17    0.73
 -10   3   6    4.61    0.45
 -10  -3   6    4.35    0.40
 -10   3   5    1.35    0.35
 -10  -3   5    1.74    0.29
 -10   3   4    5.42    0.45
 -10  -3   4    6.34    0.42
 -10   3   3    1.09    0.31
 -10   3   3    1.02    0.22
 -10  -3   3    1.03    0.24
 -10   3   2    1.38    0.28
 -10   3   2    1.61    0.27
 -10  -3   2    0.57    0.20
 -10   3   1    1.02    0.27
 -10   3   1    0.55    0.25
 -10  -3   1    0.39    0.20
 -10   3   0   39.24    0.98
 -10   3   0   38.46    0.96
 -10  -3   0   30.08    0.91
 -10   3  -1    0.30    0.26
 -10   3  -1    0.29    0.30
 -10  -3  -1    0.17    0.22
 -10   3  -2    0.43    0.24
 -10   3  -2    0.27    0.33
 -10  -3  -2    0.53    0.26
 -10   3  -3    0.18    0.24
 -10   3  -3    0.70    0.39
 -10  -3  -3    0.22    0.26
 -10   3  -4    9.11    0.72
 -10   3  -4    7.67    0.45
 -10  -3  -4    8.51    0.56
 -10   3  -5    1.82    0.30
 -10   3  -5    1.48    0.51
 -10  -3  -5    1.68    0.41
 -10   3  -6    0.02    0.30
  10   3   6    0.29    0.36
 -10   3  -6    0.55    0.48
 -10  -3  -6   -0.01    0.38
  10   3   7   -0.21    0.40
 -10   3  -7    1.07    0.56
 -10  -3  -7    0.11    0.45
 -10   3  -8    0.57    0.65
  10   3   8    0.71    0.49
 -10  -3  -8    0.33    0.53
 -10   3  -9    1.84    0.76
  10   3   9    3.04    0.62
 -10  -3  -9    2.55    0.67
 -10   3 -10   -0.19    0.79
  10   3  10    0.25    0.58
  10  -3  10    0.35    0.58
 -10  -3 -10   -0.08    0.71
  10   3  11    0.56    0.67
 -10   3 -11    0.12    0.89
 -10  -3 -11    0.91    0.84
  10  -3  11    0.71    0.68
  10   3  12    3.01    0.83
 -10   3 -12    4.43    1.15
  10  -3  12    3.25    0.81
 -10  -3 -12    2.60    1.07
 -10   4  13   -0.35    0.87
 -10   4  13    0.26    0.81
 -10  -4  13    1.91    0.97
 -10  -4  13   -0.52    0.82
 -10  -4  13    0.37    0.87
 -10  -4  13    0.80    0.88
 -10   4  12    0.87    0.69
 -10   4  12    1.26    0.93
 -10  -4  12    1.78    0.77
 -10  -4  12    1.93    0.80
 -10  -4  12    0.56    0.71
 -10   4  11   -0.05    0.73
 -10   4  11    0.96    0.62
 -10  -4  11   -0.10    0.72
 -10  -4  11    1.45    0.68
 -10  -4  11    1.22    0.67
 -10   4  10    0.60    0.56
 -10   4  10    0.95    0.67
 -10  -4  10    0.25    0.57
 -10  -4  10    0.77    0.59
 -10   4   9    0.57    0.47
 -10   4   9    0.09    0.61
 -10  -4   9    0.51    0.51
 -10  -4   9    0.77    0.51
 -10   4   8    0.55    0.43
 -10  -4   8    0.06    0.44
 -10   4   7    4.71    0.53
 -10  -4   7    5.53    0.51
 -10   4   6    7.77    0.66
 -10  -4   6    8.99    0.61
 -10   4   5    3.55    0.43
 -10  -4   5    4.21    0.42
 -10   4   4    1.69    0.23
 -10   4   4    1.55    0.36
  10  -4  -4    1.16    0.26
 -10  -4   4    1.50    0.33
 -10   4   3   -0.21    0.22
 -10   4   3   -0.18    0.31
 -10  -4   3    0.02    0.28
 -10   4   2    1.15    0.29
 -10   4   2    0.67    0.30
 -10  -4   2    0.65    0.26
 -10   4   1   -0.18    0.27
 -10   4   1    0.44    0.33
 -10  -4   1   -0.20    0.24
 -10   4   0   12.65    0.64
 -10   4   0   12.39    0.63
 -10  -4   0   12.36    0.55
 -10   4  -1    0.43    0.35
 -10   4  -1    0.84    0.34
 -10  -4  -1    0.85    0.30
 -10   4  -2    0.36    0.29
 -10   4  -2    0.07    0.41
 -10  -4  -2    0.15    0.28
 -10   4  -3   31.04    0.89
 -10   4  -3   29.69    1.10
 -10  -4  -3   31.44    0.95
 -10   4  -4    1.33    0.35
 -10   4  -4    1.99    0.50
 -10  -4  -4    1.56    0.36
 -10   4  -5    7.41    0.54
 -10   4  -5    6.98    0.70
 -10  -4  -5    8.19    0.64
 -10   4  -6    2.60    0.41
 -10   4  -6    3.25    0.63
 -10  -4  -6    3.03    0.52
 -10   4  -7    2.53    0.68
  10   4   7    3.83    0.55
 -10   4  -7    3.86    0.46
 -10  -4  -7    3.73    0.57
 -10   4  -8    0.76    0.70
  10   4   8    1.16    0.54
 -10  -4  -8    1.42    0.60
  10   4   9    0.29    0.58
 -10   4  -9   -0.68    0.77
 -10  -4  -9    0.19    0.66
 -10   4 -10    1.44    0.87
  10   4  10    0.39    0.68
 -10  -4 -10   -0.36    0.73
  10   4  11    0.10    0.70
 -10   4 -11   -0.59    0.97
 -10  -4 -11   -0.95    0.86
 -10   5  13    1.18    1.01
 -10   5  13    3.25    0.99
 -10  -5  13    1.44    1.09
 -10  -5  13    2.94    0.90
 -10  -5  13    1.67    0.93
 -10  -5  13    1.39    0.89
 -10   5  12    1.31    0.97
 -10   5  12    1.44    0.78
 -10  -5  12    0.95    0.89
 -10  -5  12    2.46    0.83
 -10  -5  12    2.32    0.81
 -10   5  11    0.09    0.70
 -10   5  11    0.09    0.79
 -10  -5  11    0.44    0.70
 -10  -5  11    0.38    0.70
 -10   5  10    1.92    0.78
 -10   5  10    2.63    0.67
 -10  -5  10    2.27    0.67
 -10  -5  10    1.96    0.67
 -10   5   9   -0.01    0.57
 -10   5   9    0.20    0.68
 -10  -5   9   -0.93    0.48
 -10   5   8    4.90    0.69
 -10   5   8    4.03    0.58
 -10  -5   8    4.98    0.60
 -10   5   7    0.75    0.51
 -10   5   7    0.29    0.56
 -10  -5   7    1.92    0.45
 -10   5   6   11.99    0.83
 -10  -5   6   13.22    0.76
 -10   5   5    1.87    0.45
 -10  -5   5    1.91    0.42
 -10   5   4    0.03    0.37
 -10  -5   4    0.41    0.36
  10  -5  -4   -0.36    0.28
  10  -5  -4    0.13    0.27
 -10   5   3    0.19    0.40
 -10   5   3   -0.06    0.27
 -10  -5   3   -0.41    0.30
 -10   5   2    1.69    0.40
 -10   5   2    1.34    0.31
 -10  -5   2    1.08    0.35
 -10   5   1   10.08    0.62
 -10   5   1   10.51    0.66
 -10  -5   1   10.28    0.60
 -10   5   0   -0.23    0.35
 -10   5   0    0.20    0.38
 -10  -5   0    0.14    0.28
 -10   5  -1    0.74    0.45
 -10   5  -1    0.30    0.39
 -10  -5  -1    0.81    0.30
 -10   5  -2    3.45    0.53
 -10   5  -2    3.89    0.48
 -10  -5  -2    3.93    0.43
 -10   5  -3    0.25    0.50
 -10   5  -3    0.18    0.41
 -10  -5  -3    0.08    0.31
 -10   5  -4    6.46    0.72
 -10   5  -4    4.87    0.53
 -10  -5  -4    5.17    0.50
 -10   5  -5    6.40    0.59
 -10   5  -5    8.51    0.78
 -10  -5  -5    6.31    0.57
 -10   5  -6   29.25    1.35
 -10   5  -6   31.60    1.11
 -10  -5  -6   28.37    1.09
 -10   5  -7   -1.49    0.54
 -10   5  -7    0.82    0.69
  10   5   7    0.35    0.49
 -10  -5  -7    0.78    0.54
 -10   5  -8    1.19    0.76
  10   5   8    0.84    0.57
 -10  -5  -8    0.14    0.56
  10   5   9   -1.05    0.58
 -10   5  -9    1.21    0.87
 -10  -5  -9    0.12    0.71
 -10   5 -10    0.76    0.92
  10   5  10   -1.04    0.71
 -10  -5 -10   -0.48    0.80
 -10   6  12    2.58    1.06
 -10   6  12    1.79    0.89
 -10  -6  12    0.28    0.87
 -10  -6  12    0.22    0.84
 -10   6  11    1.46    0.97
 -10   6  11    2.59    0.83
 -10  -6  11    3.14    0.79
 -10  -6  11    2.42    0.81
 -10   6  10    4.74    0.97
 -10   6  10    4.69    0.78
 -10  -6  10    3.85    0.74
 -10   6   9    3.47    0.71
 -10   6   9    4.49    0.87
 -10  -6   9    3.00    0.66
 -10   6   8    1.20    0.70
 -10   6   8    1.60    0.61
 -10  -6   8    2.30    0.62
 -10   6   7    2.37    0.60
 -10   6   7    1.24    0.68
 -10  -6   7    3.18    0.58
 -10   6   6    0.00    0.56
 -10   6   6    0.20    0.50
 -10  -6   6    0.02    0.45
 -10   6   5    6.68    0.66
 -10   6   5    5.42    0.61
 -10  -6   5    6.02    0.60
 -10   6   4   -0.37    0.39
  10  -6  -4    0.19    0.34
  10  -6  -4    0.70    0.37
 -10  -6   4    0.87    0.42
 -10   6   3    5.18    0.43
 -10   6   3    4.62    0.55
 -10  -6   3    5.01    0.50
 -10   6   2    0.65    0.43
 -10   6   2    0.57    0.37
 -10  -6   2    0.96    0.39
 -10   6   1    1.68    0.46
 -10   6   1    2.07    0.49
 -10  -6   1    0.90    0.37
 -10   6   0    1.53    0.51
 -10   6   0    2.12    0.48
 -10  -6   0    1.68    0.41
 -10   6  -1    1.30    0.49
 -10   6  -1    0.63    0.50
 -10  -6  -1    1.49    0.40
 -10   6  -2    0.87    0.53
 -10   6  -2    0.13    0.47
 -10  -6  -2    1.15    0.41
 -10   6  -3    7.28    0.64
 -10   6  -3    6.95    0.79
 -10  -6  -3    7.91    0.60
 -10   6  -4    6.14    0.77
 -10   6  -4    5.79    0.62
 -10  -6  -4    5.98    0.58
 -10   6  -5    0.55    0.63
 -10   6  -5   -0.05    0.58
 -10  -6  -5    0.37    0.49
 -10   6  -6    1.14    0.65
 -10   6  -6    2.06    0.77
 -10  -6  -6    0.87    0.54
 -10   6  -7    0.13    0.67
 -10   6  -7   -0.38    0.76
 -10  -6  -7   -0.81    0.57
 -10   6  -8    1.02    0.87
 -10  -6  -8    2.04    0.68
  10   6   9    0.98    0.75
 -10   6  -9    1.01    0.95
 -10  -6  -9    2.17    0.81
 -10   6 -10   -0.44    1.02
 -10  -6 -10   -1.30    0.85
 -10   7  11    1.15    0.91
 -10   7  10   -2.23    0.76
 -10   7  10    0.01    0.93
 -10  -7  10    0.21    0.87
 -10   7   9   -0.11    0.76
 -10   7   9   -0.08    0.82
 -10  -7   9    0.04    0.72
 -10   7   8   -0.99    0.75
 -10   7   8   -0.10    0.64
 -10  -7   8    1.49    0.65
 -10   7   7    1.29    0.64
 -10   7   7    1.68    0.78
 -10  -7   7    0.16    0.64
 -10   7   6    2.24    0.70
 -10   7   6    4.47    0.75
 -10  -7   6    5.00    0.68
 -10   7   5    2.23    0.59
 -10   7   5    1.60    0.68
 -10  -7   5    2.36    0.60
 -10   7   4    0.36    0.53
 -10   7   4    0.14    0.54
  10  -7  -4    1.30    0.46
 -10  -7   4    1.11    0.49
 -10   7   3    0.05    0.47
  10  -7  -3    0.30    0.47
 -10  -7   3    0.20    0.46
  10  -7  -3   -0.37    0.48
 -10   7   2    1.89    0.54
 -10   7   2    0.68    0.48
 -10  -7   2    0.62    0.43
 -10   7   1    1.34    0.55
 -10   7   1    0.03    0.49
 -10  -7   1   -0.68    0.39
 -10   7   0    3.30    0.63
 -10   7   0    1.77    0.61
 -10  -7   0    3.39    0.49
 -10   7  -1    2.17    0.60
 -10   7  -1    1.42    0.62
 -10  -7  -1    1.98    0.44
 -10   7  -2   16.11    0.99
 -10   7  -2   17.15    1.10
 -10  -7  -2   17.79    0.88
 -10   7  -3   -0.09    0.64
 -10   7  -3   -0.53    0.57
 -10  -7  -3   -0.12    0.44
 -10   7  -4    0.80    0.62
 -10   7  -4    0.23    0.72
 -10  -7  -4    0.57    0.50
 -10   7  -5    5.58    0.77
 -10   7  -5    4.41    0.88
 -10  -7  -5    5.58    0.68
 -10   7  -6    0.99    0.73
 -10   7  -6    0.13    0.83
 -10  -7  -6    0.95    0.60
 -10   7  -7   -1.79    0.82
 -10   7  -7    0.74    0.90
 -10  -7  -7    0.22    0.65
 -10   7  -8    0.48    0.96
 -10  -7  -8    0.97    0.77
 -10   8   9    3.33    1.05
 -10   8   9    1.17    0.90
 -10  -8   9    3.10    0.92
 -10   8   8    4.22    0.89
 -10  -8   8    3.69    0.87
 -10   8   7    0.81    0.78
 -10  -8   7    1.17    0.76
 -10   8   6   -0.49    0.67
 -10  -8   6   -0.12    0.61
 -10   8   5    1.39    0.69
 -10  -8   5    1.54    0.62
 -10   8   4    0.56    0.68
 -10  -8   4    0.10    0.55
 -10   8   3    0.77    0.66
  10  -8  -3    0.52    0.65
  10  -8  -3    0.19    0.64
 -10  -8   3    0.54    0.54
 -10   8   2    0.43    0.64
  10  -8  -2    2.14    0.71
 -10  -8   2    1.12    0.50
  10  -8  -2    0.45    0.69
 -10   8   1    1.02    0.62
 -10   8   1    0.96    0.61
 -10  -8   1    1.42    0.52
 -10   8   0    0.55    0.63
 -10   8   0    1.00    0.67
 -10  -8   0    1.56    0.48
 -10   8  -1    1.28    0.65
 -10   8  -1    2.50    0.73
 -10  -8  -1    1.95    0.53
 -10   8  -2    3.48    0.81
 -10   8  -2    2.31    0.72
 -10  -8  -2    4.14    0.58
 -10   8  -3    0.71    0.67
 -10   8  -3    0.82    0.83
 -10  -8  -3   -0.56    0.57
 -10   8  -4    3.14    0.82
 -10   8  -4    2.68    0.93
 -10  -8  -4    2.32    0.63
 -10   8  -5    1.96    0.88
 -10   8  -5    1.21    0.84
 -10  -8  -5    1.54    0.65
 -10   8  -6    5.11    1.00
 -10   8  -6    3.14    0.92
 -10  -8  -6    5.12    0.82
 -10   8  -7    1.43    1.04
 -10  -8  -7   -0.56    0.76
 -10   9   7   -0.35    0.93
 -10  -9   7   -0.08    0.78
 -10   9   6   -0.90    0.74
 -10  -9   6    0.85    0.79
 -10   9   5    0.48    0.77
 -10  -9   5    1.02    0.70
 -10   9   4    1.38    0.74
 -10  -9   4    0.03    0.68
 -10   9   3    0.23    0.78
 -10  -9   3    0.08    0.63
 -10   9   2    1.06    0.77
  10  -9  -2    1.19    0.82
 -10  -9   2    1.62    0.61
  10  -9  -2    1.41    0.81
 -10   9   1    0.05    0.75
  10  -9  -1   -0.47    0.83
 -10  -9   1   -0.49    0.56
  10  -9  -1    0.73    0.86
 -10   9   0    0.79    0.80
 -10  -9   0   -0.05    0.59
 -10   9  -1    0.06    0.75
 -10   9  -1    0.85    0.82
 -10  -9  -1   -0.07    0.56
 -10   9  -2    0.01    0.87
 -10   9  -2    0.63    0.82
 -10  -9  -2    0.88    0.61
 -10   9  -3    4.72    0.99
 -10   9  -3    3.61    0.95
 -10  -9  -3    2.42    0.73
 -10   9  -4    1.51    1.01
 -10   9  -4    0.81    0.94
 -10  -9  -4    0.98    0.69
 -11   0  14   -0.32    0.91
 -11   0  14   -1.38    0.76
 -11   0  13    0.70    0.82
 -11   0  13   -0.01    0.69
 -11   0  12   -0.37    0.58
 -11   0  11    0.27    0.55
 -11   0  10    0.56    0.49
 -11   0   9    0.14    0.21
 -11   0   9    0.20    0.44
 -11   0   8    9.10    0.72
 -11   0   8    9.45    0.36
 -11   0   7   -0.26    0.16
 -11   0   7    0.08    0.35
 -11   0   6    0.50    0.17
 -11   0   6    0.00    0.35
 -11   0   5   -0.12    0.30
 -11   0   5    0.06    0.15
 -11   0   4   84.41    1.71
 -11   0   4   82.50    1.89
 -11   0   3    0.13    0.25
 -11   0   3    0.15    0.16
 -11   0   2    0.19    0.19
 -11   0   2   -0.20    0.17
 -11   0   1   -0.22    0.19
 -11   0   1   -0.29    0.18
 -11   0   0   27.55    0.76
 -11   0   0   27.93    0.79
 -11   0  -1    0.01    0.21
 -11   0  -1    0.13    0.22
 -11   0  -2    2.29    0.31
 -11   0  -2    2.39    0.26
 -11   0  -3    0.07    0.20
 -11   0  -3    0.10    0.31
 -11   0  -4    0.06    0.21
 -11   0  -4    0.34    0.34
 -11   0  -5   -0.05    0.34
 -11   0  -5   -0.17    0.20
 -11   0  -6    5.98    0.58
  11   0   7    0.16    0.39
 -11   0  -7   -0.38    0.46
  11   0   8   40.01    1.23
 -11   0  -8   38.58    1.42
 -11   0  -9   -0.17    0.63
  11   0   9   -0.27    0.52
  11   0  10   -0.12    0.62
 -11   0 -10    0.11    0.74
  11   0  11   -0.15    0.69
 -11   0 -11    0.43    0.84
 -11   0 -12    3.44    1.03
  11   0  12    4.14    0.86
 -11   1  14    0.08    0.80
 -11   1  14    1.17    0.91
 -11  -1  14    2.85    0.99
 -11  -1  14    2.62    0.89
 -11   1  13    1.02    0.87
 -11   1  13    1.17    0.71
 -11  -1  13    1.63    0.74
 -11   1  12    1.24    0.64
 -11  -1  12    2.59    0.70
 -11   1  11   -0.28    0.54
 -11  -1  11    0.41    0.58
 -11   1  10   10.97    0.77
 -11  -1  10   10.51    0.57
 -11  -1  10   10.58    0.84
 -11   1   9    5.55    0.55
 -11  -1   9    5.80    0.45
 -11  -1   9    4.67    0.57
 -11   1   8    7.12    0.59
 -11  -1   8    6.65    0.58
 -11  -1   8    6.14    0.40
 -11   1   7    1.98    0.42
 -11  -1   7    2.58    0.25
 -11  -1   7    2.16    0.43
 -11   1   6    2.45    0.41
 -11  -1   6    2.60    0.25
 -11  -1   6    2.87    0.42
 -11   1   5   12.73    0.38
 -11   1   5   13.42    0.64
 -11  -1   5   12.25    0.44
 -11  -1   5   12.64    0.65
  11  -1  -5   12.89    0.46
  11  -1  -5   13.82    0.45
 -11   1   4    0.75    0.29
 -11   1   4    0.65    0.18
 -11  -1   4    0.43    0.17
 -11  -1   4    0.33    0.32
  11  -1  -4    0.47    0.21
 -11   1   3    0.49    0.18
 -11   1   3    0.41    0.23
 -11  -1   3    0.43    0.27
 -11  -1   3    0.33    0.18
 -11   1   2   23.08    0.64
 -11   1   2   22.80    0.71
 -11  -1   2   22.58    0.74
 -11  -1   2   22.93    0.63
 -11   1   1    0.48    0.22
 -11   1   1    0.25    0.22
 -11  -1   1    0.51    0.27
 -11  -1   1    0.23    0.19
 -11   1   0    2.98    0.29
 -11   1   0    2.71    0.29
 -11  -1   0    2.96    0.32
 -11  -1   0    3.13    0.27
 -11   1  -1    4.87    0.41
 -11   1  -1    5.45    0.39
 -11  -1  -1    4.61    0.37
 -11  -1  -1    4.79    0.39
 -11   1  -2    0.13    0.20
 -11   1  -2    0.43    0.28
 -11  -1  -2    1.20    0.29
 -11  -1  -2    0.56    0.22
 -11   1  -3    8.20    0.40
 -11   1  -3    7.80    0.59
 -11  -1  -3    7.81    0.41
 -11  -1  -3    7.04    0.53
 -11   1  -4    3.33    0.46
 -11   1  -4    3.40    0.28
 -11  -1  -4    3.14    0.41
 -11  -1  -4    3.25    0.28
 -11   1  -5    4.95    0.53
 -11   1  -5    4.13    0.35
 -11  -1  -5    4.10    0.34
 -11  -1  -5    5.05    0.52
 -11   1  -6    0.84    0.45
 -11  -1  -6   -0.28    0.43
  11   1   7   -0.41    0.37
 -11   1  -7   -0.92    0.49
 -11  -1  -7    0.27    0.48
  11   1   8    5.13    0.57
 -11   1  -8    4.81    0.67
  11  -1   8    5.20    0.57
 -11  -1  -8    5.49    0.67
 -11   1  -9    0.14    0.61
  11   1   9   -0.63    0.54
  11  -1   9    0.49    0.48
 -11  -1  -9    0.80    0.64
  11   1  10    3.11    0.66
 -11   1 -10    1.61    0.77
  11  -1  10    2.19    0.64
 -11  -1 -10    2.36    0.77
  11   1  11    0.92    0.70
 -11   1 -11   -1.19    0.87
  11  -1  11   -0.71    0.65
 -11  -1 -11   -1.05    0.84
  11   1  12    1.00    0.81
 -11   1 -12   -1.29    0.96
  11  -1  12   -0.45    0.77
 -11  -1 -12   -0.39    0.91
 -11   2  14   -0.33    0.91
 -11   2  14    2.19    0.82
 -11  -2  14    0.95    0.91
 -11  -2  14    0.65    0.98
 -11   2  13    0.21    0.80
 -11   2  13    0.63    0.72
 -11  -2  13   -0.05    0.71
 -11   2  12    1.40    0.62
 -11   2  12    0.60    0.72
 -11  -2  12    0.40    0.63
 -11   2  11    1.86    0.59
 -11  -2  11    2.33    0.65
 -11  -2  11    3.74    0.56
 -11   2  10    4.09    0.58
 -11  -2  10    2.49    0.61
 -11  -2  10    2.02    0.44
 -11   2   9    2.11    0.50
 -11  -2   9    1.81    0.38
 -11  -2   9    1.94    0.55
 -11   2   8    2.06    0.47
 -11  -2   8    1.67    0.32
 -11  -2   8    2.03    0.53
 -11   2   7    1.79    0.39
 -11  -2   7    2.40    0.49
 -11  -2   7    1.71    0.28
 -11   2   6   12.82    0.67
 -11  -2   6   15.13    0.80
 -11  -2   6   13.86    0.52
 -11   2   5    7.74    0.55
 -11  -2   5    6.72    0.55
 -11  -2   5    7.94    0.43
 -11   2   4    5.29    0.43
 -11   2   4    4.98    0.30
  11  -2  -4    5.25    0.28
 -11  -2   4    4.93    0.35
 -11   2   3    0.43    0.20
 -11   2   3    0.45    0.27
 -11  -2   3    0.29    0.19
 -11   2   2    7.35    0.39
 -11   2   2    7.04    0.46
 -11  -2   2    6.93    0.37
 -11   2   1    1.05    0.28
 -11   2   1    0.54    0.25
 -11  -2   1    1.02    0.23
 -11   2   0   -0.21    0.25
 -11   2   0   -0.01    0.22
 -11  -2   0   -0.07    0.21
 -11   2  -1    0.00    0.23
 -11   2  -1    0.13    0.27
 -11  -2  -1    0.40    0.26
 -11   2  -2   31.01    0.97
 -11   2  -2   32.15    0.85
 -11  -2  -2   31.69    0.92
 -11   2  -3    1.34    0.27
 -11   2  -3    1.57    0.41
 -11  -2  -3    1.55    0.32
 -11  -2  -3    2.64    0.32
 -11   2  -4    2.43    0.47
 -11   2  -4    2.05    0.29
 -11  -2  -4    1.88    0.37
 -11  -2  -4    2.82    0.30
 -11   2  -5    1.19    0.25
 -11   2  -5    1.10    0.46
 -11  -2  -5    1.05    0.39
 -11  -2  -5    0.76    0.26
 -11   2  -6    6.30    0.42
 -11   2  -6    6.44    0.66
 -11  -2  -6    6.31    0.60
 -11  -2  -6    5.65    0.40
  11   2   7    4.15    0.50
 -11   2  -7    5.29    0.66
 -11  -2  -7    5.49    0.61
 -11   2  -8    2.19    0.68
  11   2   8    0.98    0.50
 -11  -2  -8    1.34    0.58
 -11   2  -9    4.23    0.78
  11   2   9    2.49    0.58
 -11  -2  -9    4.06    0.74
  11   2  10    0.44    0.58
 -11   2 -10    0.03    0.75
  11  -2  10   -0.02    0.57
 -11  -2 -10    0.76    0.74
  11   2  11    2.36    0.72
 -11   2 -11    1.95    0.96
  11  -2  11    2.46    0.73
 -11  -2 -11    1.68    0.89
 -11   2 -12   -0.14    1.05
  11   2  12    0.54    0.82
  11  -2  12    0.52    0.78
 -11  -2 -12   -0.14    1.02
 -11   3  14   -0.18    0.79
 -11   3  14    1.06    1.04
 -11  -3  14    1.25    1.04
 -11  -3  14    0.29    0.85
 -11   3  13    1.28    0.78
 -11   3  13    0.35    0.93
 -11  -3  13    1.20    0.79
 -11   3  12   -0.47    0.76
 -11   3  12    0.99    0.65
 -11  -3  12   -0.01    0.63
 -11  -3  12    0.35    0.73
 -11   3  11    3.08    0.72
 -11   3  11    3.15    0.63
 -11  -3  11    3.38    0.62
 -11  -3  11    4.80    0.76
 -11   3  10    0.67    0.54
 -11  -3  10    1.41    0.52
 -11  -3  10    0.89    0.57
 -11   3   9    0.53    0.49
 -11  -3   9   -0.17    0.53
 -11  -3   9    2.03    0.44
 -11   3   8    1.27    0.42
 -11  -3   8    1.70    0.42
 -11  -3   8    0.34    0.49
 -11   3   7   26.75    1.00
 -11  -3   7   28.05    0.89
 -11   3   6   21.11    0.83
 -11  -3   6   22.13    0.77
 -11   3   5    0.59    0.31
 -11  -3   5    0.31    0.27
 -11   3   4    6.56    0.56
 -11   3   4    5.94    0.34
  11  -3  -4    6.31    0.32
 -11  -3   4    6.17    0.42
 -11   3   3   -0.22    0.31
 -11   3   3   -0.03    0.23
 -11  -3   3   -0.11    0.22
 -11   3   2    0.31    0.30
 -11   3   2    0.18    0.26
 -11  -3   2    0.06    0.25
 -11   3   1    8.19    0.50
 -11   3   1    8.00    0.50
 -11  -3   1    8.81    0.48
 -11   3   0    2.64    0.36
 -11   3   0    2.61    0.31
 -11  -3   0    2.37    0.30
 -11   3  -1    0.38    0.27
 -11   3  -1    0.47    0.32
 -11  -3  -1    0.22    0.24
 -11   3  -2   -0.05    0.38
 -11   3  -2   -0.14    0.25
 -11  -3  -2    0.04    0.26
 -11   3  -3   23.63    0.73
 -11   3  -3   23.32    0.95
 -11  -3  -3   22.66    0.80
 -11   3  -4    7.89    0.51
 -11   3  -4    7.90    0.67
 -11  -3  -4    8.85    0.61
 -11   3  -5   34.86    0.94
 -11   3  -5   36.05    1.27
 -11  -3  -5   35.54    1.13
 -11   3  -6    0.82    0.33
 -11   3  -6   -0.02    0.51
 -11  -3  -6    0.44    0.40
  11   3   7    0.54    0.45
 -11   3  -7    0.88    0.63
 -11  -3  -7    0.34    0.50
 -11   3  -8    1.22    0.69
  11   3   8    1.05    0.47
 -11  -3  -8    1.36    0.58
 -11   3  -9    1.19    0.75
  11   3   9   -0.68    0.52
 -11  -3  -9   -0.33    0.67
  11   3  10   -0.49    0.65
 -11   3 -10    0.71    0.83
 -11  -3 -10   -0.87    0.76
 -11   3 -11    0.66    0.95
  11   3  11    0.42    0.67
 -11  -3 -11    0.23    0.90
 -11   4  13    0.09    0.80
 -11   4  13    0.56    1.05
 -11  -4  13   -1.70    0.80
 -11  -4  13    0.21    0.86
 -11   4  12    0.68    0.82
 -11   4  12    1.59    0.73
 -11  -4  12    1.60    0.85
 -11  -4  12    0.94    0.72
 -11   4  11    4.44    0.73
 -11   4  11    4.31    0.86
 -11  -4  11    3.74    0.80
 -11  -4  11    5.09    0.72
 -11   4  10    1.20    0.58
 -11   4  10    2.06    0.77
 -11  -4  10    1.82    0.59
 -11  -4  10    0.49    0.69
 -11   4   9    0.67    0.50
 -11  -4   9    1.04    0.48
 -11   4   8    1.17    0.48
 -11  -4   8    1.29    0.46
 -11   4   7    0.57    0.42
 -11  -4   7    0.08    0.42
 -11   4   6    5.02    0.54
 -11  -4   6    5.72    0.51
 -11   4   5    7.71    0.61
 -11  -4   5    8.05    0.56
 -11   4   4    0.54    0.35
 -11   4   4    0.74    0.24
 -11  -4   4    0.40    0.32
 -11   4   3    1.14    0.37
 -11   4   3    1.07    0.26
 -11  -4   3    0.38    0.30
 -11   4   2   -0.36    0.34
 -11   4   2   -0.09    0.27
 -11  -4   2    0.21    0.26
 -11   4   1   -0.24    0.32
 -11   4   1    0.21    0.30
 -11  -4   1    0.33    0.25
 -11   4   0    2.32    0.41
 -11   4   0    2.27    0.38
 -11  -4   0    1.62    0.33
 -11   4  -1   -0.16    0.40
 -11   4  -1    0.22    0.35
 -11  -4  -1    0.03    0.28
 -11   4  -2    1.16    0.39
 -11   4  -2    1.25    0.44
 -11  -4  -2    1.38    0.31
 -11   4  -3   22.99    0.82
 -11   4  -3   23.79    1.01
 -11  -4  -3   24.26    0.85
 -11   4  -4   15.56    0.93
 -11   4  -4   14.59    0.68
 -11  -4  -4   14.94    0.75
 -11   4  -5    4.93    0.45
 -11   4  -5    5.28    0.67
 -11  -4  -5    4.59    0.52
 -11   4  -6    0.41    0.41
 -11   4  -6   -0.12    0.58
 -11  -4  -6    0.97    0.46
 -11   4  -7    1.60    0.66
 -11  -4  -7    0.82    0.49
  11   4   8    0.52    0.52
 -11   4  -8   -1.12    0.68
 -11  -4  -8    0.57    0.60
 -11   4  -9    0.10    0.80
  11   4   9   -0.25    0.56
 -11  -4  -9    0.08    0.70
  11   4  10    0.44    0.70
 -11   4 -10    1.24    0.96
 -11  -4 -10    0.81    0.84
 -11   4 -11    1.01    1.04
  11   4  11    1.67    0.78
 -11  -4 -11    1.61    0.97
 -11   5  12    4.30    0.88
 -11   5  12    1.85    0.92
 -11  -5  12    2.55    0.85
 -11  -5  12    1.26    0.92
 -11   5  11    0.35    0.74
 -11   5  11    1.00    0.81
 -11  -5  11    0.08    0.76
 -11   5  10    0.03    0.66
 -11   5  10    0.03    0.69
 -11  -5  10    1.23    0.64
 -11   5   9    0.06    0.56
 -11   5   9    0.80    0.66
 -11  -5   9    1.48    0.59
 -11   5   8    0.46    0.64
 -11   5   8    0.04    0.54
 -11  -5   8    0.70    0.54
 -11   5   7   20.39    1.03
 -11  -5   7   21.67    0.94
 -11   5   6   -0.14    0.43
 -11  -5   6    0.18    0.41
 -11   5   5    0.14    0.45
 -11  -5   5    0.73    0.41
 -11   5   4    0.59    0.29
 -11   5   4    1.06    0.44
 -11  -5   4    0.83    0.39
 -11   5   3    0.77    0.33
 -11   5   3    0.23    0.38
 -11  -5   3    0.19    0.34
 -11   5   2    0.31    0.38
 -11   5   2   -0.16    0.32
 -11  -5   2    0.12    0.31
 -11   5   1    1.95    0.45
 -11   5   1    2.00    0.42
 -11  -5   1    0.95    0.33
 -11   5   0    3.49    0.46
 -11   5   0    3.83    0.53
 -11  -5   0    2.80    0.41
 -11   5  -1    0.76    0.39
 -11   5  -1    1.16    0.49
 -11  -5  -1    1.03    0.35
 -11   5  -2    2.13    0.46
 -11   5  -2    3.09    0.57
 -11  -5  -2    2.36    0.39
 -11   5  -3    0.04    0.51
 -11   5  -3    0.65    0.47
 -11  -5  -3    0.11    0.35
 -11   5  -4   14.92    0.96
 -11   5  -4   14.28    0.79
 -11  -5  -4   13.51    0.78
 -11   5  -5   16.64    1.12
 -11   5  -5   16.54    0.90
 -11  -5  -5   17.03    0.83
 -11   5  -6   -0.38    0.65
 -11   5  -6    1.21    0.58
 -11  -5  -6    0.50    0.48
 -11   5  -7    0.25    0.69
 -11  -5  -7    0.42    0.55
 -11   5  -8    0.31    0.77
 -11  -5  -8    0.30    0.64
  11   5   9    0.49    0.68
 -11   5  -9    1.04    0.86
 -11  -5  -9    0.47    0.75
  11   5  10    0.92    0.72
 -11   5 -10    2.77    0.98
 -11  -5 -10    1.75    0.94
 -11   6  11    1.37    0.90
 -11   6  11    1.54    0.83
 -11  -6  11    3.33    0.88
 -11   6  10   -0.81    0.85
 -11   6  10   -0.25    0.73
 -11  -6  10    0.19    0.71
 -11   6   9    1.77    0.69
 -11   6   9    1.30    0.79
 -11  -6   9    2.83    0.65
 -11   6   8   -0.30    0.69
 -11   6   8   -0.81    0.59
 -11  -6   8    0.29    0.59
 -11   6   7    3.48    0.75
 -11   6   7    3.66    0.69
 -11  -6   7    4.08    0.63
 -11   6   6    2.19    0.60
 -11   6   6    2.31    0.64
 -11  -6   6    2.09    0.55
 -11   6   5    1.57    0.53
 -11  -6   5    2.01    0.50
 -11   6   4    0.79    0.51
  11  -6  -4    0.75    0.41
 -11  -6   4    1.16    0.44
  11  -6  -4    0.70    0.38
 -11   6   3    4.29    0.58
 -11   6   3    3.96    0.42
 -11  -6   3    3.89    0.49
 -11   6   2    0.01    0.44
 -11   6   2    0.13    0.39
 -11  -6   2    0.41    0.38
 -11   6   1    9.41    0.68
 -11   6   1    8.26    0.65
 -11  -6   1    9.07    0.65
 -11   6   0    0.40    0.51
 -11   6   0    0.08    0.46
 -11  -6   0    0.36    0.35
 -11   6  -1   -0.12    0.53
 -11   6  -1    0.22    0.50
 -11  -6  -1    0.68    0.36
 -11   6  -2    3.12    0.59
 -11   6  -2    2.46    0.64
 -11  -6  -2    3.51    0.50
 -11   6  -3    3.41    0.59
 -11   6  -3    2.51    0.66
 -11  -6  -3    3.21    0.49
 -11   6  -4    3.18    0.64
 -11   6  -4    2.68    0.72
 -11  -6  -4    2.75    0.51
 -11   6  -5   12.13    1.02
 -11   6  -5   10.38    0.77
 -11  -6  -5   10.28    0.85
 -11   6  -6    3.09    0.84
 -11   6  -6    3.00    0.71
 -11  -6  -6    2.15    0.60
 -11   6  -7    1.09    0.82
 -11  -6  -7    0.36    0.63
 -11   6  -8    0.56    0.94
 -11  -6  -8   -0.22    0.74
 -11   6  -9    1.23    1.02
 -11  -6  -9    0.79    0.83
 -11   7  10    3.16    1.02
 -11   7  10    2.39    0.90
 -11  -7  10    3.93    0.90
 -11   7   9    0.07    0.94
 -11   7   9   -0.40    0.79
 -11  -7   9    0.01    0.77
 -11   7   8   -0.66    0.70
 -11   7   8   -1.22    0.81
 -11  -7   8    0.21    0.69
 -11   7   7   -0.43    0.65
 -11   7   7   -1.30    0.78
 -11  -7   7   -0.95    0.61
 -11   7   6    0.85    0.60
 -11   7   6    1.32    0.73
 -11  -7   6    0.71    0.58
 -11   7   5    1.08    0.59
 -11   7   5    0.35    0.66
 -11  -7   5    2.01    0.55
 -11   7   4    1.11    0.56
 -11   7   4   -0.66    0.52
 -11  -7   4    0.22    0.49
 -11   7   3    1.73    0.58
  11  -7  -3    0.80    0.55
  11  -7  -3    0.19    0.54
 -11  -7   3    0.36    0.45
 -11   7   2    0.28    0.55
 -11   7   2    0.02    0.53
 -11  -7   2   -0.25    0.41
 -11   7   1    0.84    0.56
 -11   7   1    0.84    0.58
 -11  -7   1    1.09    0.46
 -11   7   0    3.42    0.68
 -11   7   0    4.96    0.65
 -11  -7   0    3.01    0.50
 -11   7  -1    0.13    0.55
 -11   7  -1    0.06    0.59
 -11  -7  -1    0.96    0.44
 -11   7  -2   -0.16    0.65
 -11   7  -2   -0.18    0.57
 -11  -7  -2   -0.09    0.45
 -11   7  -3    2.97    0.70
 -11   7  -3    1.97    0.78
 -11  -7  -3    2.24    0.52
 -11   7  -4    0.92    0.62
 -11   7  -4   -0.18    0.77
 -11  -7  -4    0.39    0.49
 -11   7  -5    1.94    0.83
 -11   7  -5    1.32    0.69
 -11  -7  -5    1.52    0.60
 -11   7  -6    1.11    0.75
 -11   7  -6    2.07    0.87
 -11  -7  -6   -0.04    0.64
 -11   7  -7   -0.15    0.89
 -11  -7  -7    0.04    0.67
 -11   7  -8    0.38    1.01
 -11  -7  -8    2.77    0.82
 -11   8   9    2.83    0.86
 -11   8   8    1.56    0.86
 -11  -8   8    0.38    0.76
 -11   8   7    1.71    0.76
 -11  -8   7    0.99    0.73
 -11   8   6    1.66    0.77
 -11  -8   6   -0.03    0.66
 -11   8   5    0.35    0.66
 -11  -8   5    0.37    0.64
 -11   8   4    1.02    0.68
 -11  -8   4    0.12    0.59
 -11   8   3    1.17    0.71
 -11  -8   3   -0.74    0.53
 -11   8   2    1.07    0.64
  11  -8  -2    1.69    0.74
  11  -8  -2    0.93    0.74
 -11  -8   2    1.92    0.60
 -11   8   1    1.85    0.70
 -11   8   1    1.63    0.68
 -11  -8   1    1.76    0.56
 -11   8   0    1.66    0.68
 -11   8   0    3.08    0.74
 -11  -8   0    1.98    0.54
 -11   8  -1    1.31    0.70
 -11   8  -1    0.12    0.71
 -11  -8  -1    1.02    0.55
 -11   8  -2   23.61    1.32
 -11   8  -2   22.75    1.37
 -11  -8  -2   23.33    1.10
 -11   8  -3    1.76    0.85
 -11   8  -3    0.56    0.72
 -11  -8  -3    0.93    0.58
 -11   8  -4    1.25    0.75
 -11   8  -4    1.94    0.88
 -11  -8  -4    1.56    0.63
 -11   8  -5    4.07    0.94
 -11   8  -5    2.23    0.96
 -11  -8  -5    2.60    0.73
 -11   8  -6    0.98    0.95
 -11   8  -6    0.25    0.98
 -11  -8  -6    0.57    0.72
 -11   9   6   -1.33    0.86
 -11  -9   6    1.00    0.80
 -11   9   5    0.37    0.78
 -11  -9   5    1.42    0.74
 -11   9   4    1.62    0.79
 -11  -9   4    2.58    0.72
 -11   9   3    3.38    0.86
 -11  -9   3    3.66    0.75
 -11   9   2    0.08    0.80
 -11  -9   2   -0.20    0.56
 -11   9   1    2.49    0.82
  11  -9  -1    0.46    0.87
  11  -9  -1    1.47    0.90
 -11  -9   1    3.15    0.66
 -11   9   0   -0.37    0.77
 -11   9   0    0.77    0.82
 -11  -9   0    0.81    0.63
 -11   9  -1    0.16    0.85
 -11   9  -1    0.86    0.84
 -11  -9  -1    0.75    0.64
 -11   9  -2   -0.64    0.86
 -11   9  -2    1.26    0.86
 -11  -9  -2   -0.90    0.61
 -11   9  -3    0.12    0.97
 -11   9  -3    0.86    0.85
 -11  -9  -3    0.05    0.66
 -11   9  -4    0.55    1.04
 -11   9  -4    0.15    1.00
 -11  -9  -4   -0.20    0.68
 -12   0  14    2.26    0.89
 -12   0  14    4.17    1.04
 -12   0  13   -0.07    0.73
 -12   0  12    1.61    0.67
 -12   0  11   -0.18    0.59
 -12   0  10   19.09    0.95
 -12   0   9   -0.24    0.21
 -12   0   9    0.09    0.47
 -12   0   8   14.73    0.46
 -12   0   8   12.53    0.83
 -12   0   7   -0.16    0.18
 -12   0   7    0.01    0.36
 -12   0   6   19.20    0.80
 -12   0   6   19.05    0.53
 -12   0   5    0.11    0.18
 -12   0   5   -0.19    0.30
 -12   0   4    0.81    0.33
 -12   0   4    0.96    0.21
 -12   0   3   -0.26    0.27
 -12   0   3   -0.28    0.17
 -12   0   2   10.86    0.45
 -12   0   2   11.32    0.57
 -12   0   1   -0.15    0.25
 -12   0   1   -0.06    0.21
 -12   0   0    6.46    0.43
 -12   0   0    6.20    0.41
 -12   0  -1    0.12    0.24
 -12   0  -1   -0.56    0.23
 -12   0  -2    8.87    0.56
 -12   0  -2    8.09    0.45
 -12   0  -3    0.01    0.33
 -12   0  -3    0.02    0.23
 -12   0  -4   -0.03    0.37
 -12   0  -4   -0.15    0.23
 -12   0  -5   -0.39    0.41
 -12   0  -5   -0.30    0.22
 -12   0  -6   11.53    0.83
 -12   0  -7    0.24    0.51
 -12   0  -8    5.70    0.74
 -12   0  -9   -0.67    0.64
  12   0   9    0.02    0.52
  12   0  10   -0.02    0.60
 -12   0 -10    0.24    0.75
 -12   0 -11    0.14    0.88
  12   0  11    0.75    0.64
 -12   0 -12    0.05    0.97
 -12   1  14    0.94    0.79
 -12   1  14    2.32    0.95
 -12  -1  14    3.17    0.96
 -12  -1  14    2.59    0.91
 -12   1  13    0.85    0.71
 -12   1  13    0.45    0.81
 -12  -1  13    1.16    0.77
 -12   1  12   -0.08    0.62
 -12  -1  12    0.80    0.67
 -12   1  11    1.73    0.61
 -12  -1  11    1.29    0.66
 -12   1  10    5.49    0.65
 -12  -1  10    5.56    0.42
 -12  -1  10    5.82    0.66
 -12   1   9    0.40    0.49
 -12  -1   9    1.22    0.28
 -12  -1   9    0.89    0.48
 -12   1   8   10.41    0.78
 -12  -1   8   11.14    0.48
 -12  -1   8   10.96    0.76
 -12   1   7   12.68    0.72
 -12  -1   7   13.08    0.48
 -12  -1   7   13.49    0.77
 -12   1   6    0.02    0.35
 -12  -1   6   -0.04    0.19
 -12  -1   6    0.19    0.36
 -12   1   5    8.63    0.58
 -12   1   5    9.01    0.36
 -12  -1   5    9.25    0.60
 -12  -1   5    9.05    0.39
  12  -1  -5    8.88    0.47
  12  -1  -5    8.19    0.49
 -12   1   4    7.14    0.35
 -12   1   4    8.72    0.60
 -12  -1   4    8.36    0.63
 -12  -1   4    7.61    0.39
 -12   1   3   11.96    0.61
 -12   1   3   12.24    0.45
 -12  -1   3   11.88    0.45
 -12  -1   3   12.35    0.63
 -12   1   2    4.82    0.40
 -12   1   2    4.25    0.34
 -12  -1   2    3.84    0.40
 -12  -1   2    4.66    0.34
 -12   1   1    1.24    0.27
 -12   1   1    1.09    0.25
 -12  -1   1    1.44    0.23
 -12  -1   1    1.02    0.30
 -12   1   0    5.97    0.45
 -12   1   0    6.18    0.42
 -12  -1   0    6.34    0.44
 -12  -1   0    4.99    0.37
 -12   1  -1    1.13    0.31
 -12   1  -1    1.76    0.28
 -12  -1  -1    1.56    0.31
 -12  -1  -1    1.72    0.29
 -12   1  -2   19.12    0.63
 -12   1  -2   19.64    0.79
 -12  -1  -2   19.94    0.67
 -12  -1  -2   19.28    0.73
 -12   1  -3    0.13    0.33
 -12   1  -3    0.38    0.23
 -12  -1  -3    0.20    0.31
 -12  -1  -3    0.24    0.24
 -12   1  -4   10.22    0.45
 -12   1  -4   10.18    0.73
 -12  -1  -4    8.23    0.66
 -12  -1  -4    9.96    0.47
 -12   1  -5    1.28    0.47
 -12   1  -5    1.23    0.27
 -12  -1  -5    1.07    0.26
 -12  -1  -5    1.15    0.44
 -12   1  -6    0.44    0.49
 -12  -1  -6    0.58    0.46
 -12   1  -7   -0.77    0.51
 -12  -1  -7   -0.15    0.50
 -12   1  -8    1.11    0.65
 -12  -1  -8    2.46    0.64
 -12   1  -9    0.14    0.69
  12   1   9    0.32    0.59
 -12  -1  -9   -0.34    0.64
 -12   1 -10    3.46    0.83
  12   1  10    2.01    0.63
 -12  -1 -10    2.74    0.83
  12   1  11    0.05    0.65
 -12   1 -11   -0.53    0.88
 -12  -1 -11   -0.87    0.86
  12  -1  11    0.39    0.72
 -12   2  14    0.42    0.85
 -12   2  14    1.31    0.98
 -12  -2  14    1.96    1.04
 -12  -2  14   -0.26    0.91
 -12   2  13   -0.34    0.80
 -12   2  13   -0.48    0.70
 -12  -2  13   -0.48    0.79
 -12   2  12   -0.31    0.63
 -12  -2  12    0.62    0.66
 -12   2  11    1.23    0.61
 -12  -2  11    1.07    0.52
 -12  -2  11    0.97    0.61
 -12   2  10    6.51    0.66
 -12  -2  10    4.27    0.49
 -12  -2  10    4.62    0.70
 -12   2   9    3.80    0.57
 -12  -2   9    3.58    0.39
 -12  -2   9    3.25    0.57
 -12   2   8    6.11    0.56
 -12  -2   8    7.04    0.65
 -12  -2   8    6.87    0.50
 -12   2   7   -0.38    0.38
 -12  -2   7    0.35    0.27
 -12  -2   7    0.82    0.45
 -12   2   6   14.30    0.72
 -12  -2   6   14.99    0.55
 -12  -2   6   13.55    0.79
 -12   2   5    5.15    0.47
 -12  -2   5    5.15    0.54
 -12  -2   5    4.74    0.37
 -12   2   4    0.71    0.22
 -12   2   4    0.26    0.34
 -12  -2   4    0.73    0.21
 -12  -2   4    1.14    0.39
  12  -2  -4    0.91    0.22
 -12   2   3   -0.12    0.30
 -12   2   3    0.39    0.22
 -12  -2   3    0.14    0.23
 -12  -2   3   -0.25    0.33
 -12   2   2    0.19    0.32
 -12   2   2   -0.29    0.22
 -12  -2   2    0.25    0.21
 -12   2   1   18.76    0.67
 -12   2   1   19.17    0.68
 -12  -2   1   19.92    0.63
 -12   2   0    1.69    0.29
 -12   2   0    1.19    0.31
 -12  -2   0    1.61    0.29
 -12   2  -1    3.94    0.35
 -12   2  -1    3.78    0.40
 -12  -2  -1    3.72    0.37
 -12  -2  -1    3.52    0.40
 -12   2  -2    1.86    0.29
 -12   2  -2    2.14    0.43
 -12  -2  -2    1.97    0.32
 -12  -2  -2    2.16    0.34
 -12   2  -3   28.49    0.79
 -12   2  -3   27.49    0.99
 -12  -2  -3   27.07    0.81
 -12  -2  -3   27.86    0.93
 -12   2  -4    1.73    0.48
 -12   2  -4    1.55    0.28
 -12  -2  -4    1.34    0.38
 -12  -2  -4    1.61    0.30
 -12   2  -5    0.70    0.29
 -12   2  -5    1.10    0.48
 -12  -2  -5    1.75    0.32
 -12  -2  -5    0.55    0.38
 -12   2  -6   -0.05    0.30
 -12   2  -6   -0.06    0.50
 -12  -2  -6    0.12    0.47
 -12   2  -7    6.33    0.74
 -12  -2  -7    6.41    0.66
 -12   2  -8    0.80    0.67
 -12  -2  -8   -0.05    0.58
 -12   2  -9    0.71    0.77
  12   2   9    0.64    0.62
 -12  -2  -9    1.05    0.70
 -12   2 -10   -0.21    0.83
  12   2  10    1.92    0.63
 -12  -2 -10    3.21    0.83
 -12   2 -11    0.96    1.00
  12   2  11   -0.38    0.66
 -12  -2 -11    0.16    0.86
 -12   3  13    1.27    0.95
 -12   3  13    0.22    0.76
 -12  -3  13   -0.04    0.80
 -12   3  12    2.19    0.69
 -12   3  12    1.19    0.88
 -12  -3  12    2.76    0.74
 -12  -3  12    0.31    0.73
 -12   3  11    0.58    0.61
 -12  -3  11    0.59    0.66
 -12  -3  11    0.90    0.57
 -12   3  10   -1.26    0.49
 -12  -3  10    0.52    0.50
 -12  -3  10   -0.50    0.61
 -12   3   9    0.03    0.49
 -12  -3   9   -0.32    0.41
 -12  -3   9   -0.41    0.48
 -12   3   8   54.81    1.57
 -12  -3   8   54.85    1.42
 -12  -3   8   56.45    1.68
 -12   3   7    3.32    0.49
 -12  -3   7    4.46    0.43
 -12   3   6    5.46    0.51
 -12  -3   6    6.49    0.51
 -12   3   5    0.14    0.35
 -12  -3   5    0.33    0.31
 -12   3   4    1.53    0.24
 -12   3   4    1.76    0.37
  12  -3  -4    1.96    0.24
 -12  -3   4    1.37    0.31
 -12   3   3    4.96    0.47
 -12   3   3    5.28    0.41
 -12  -3   3    5.05    0.43
 -12   3   2    0.96    0.32
 -12   3   2    0.77    0.27
 -12  -3   2    1.19    0.30
 -12   3   1    8.56    0.53
 -12   3   1    7.87    0.51
 -12  -3   1    7.89    0.50
 -12   3   0    4.55    0.44
 -12   3   0    3.63    0.42
 -12  -3   0    4.08    0.37
 -12   3  -1    3.94    0.50
 -12   3  -1    2.59    0.33
 -12  -3  -1    2.31    0.34
 -12   3  -2    0.34    0.41
 -12   3  -2   -0.34    0.31
 -12  -3  -2    0.21    0.29
 -12   3  -3   13.31    0.60
 -12   3  -3   13.98    0.84
 -12  -3  -3   13.04    0.65
 -12   3  -4   44.83    1.41
 -12   3  -4   43.57    1.12
 -12  -3  -4   44.44    1.28
 -12   3  -5    0.37    0.34
 -12   3  -5    1.38    0.57
 -12  -3  -5    1.68    0.45
 -12   3  -6    0.64    0.36
 -12   3  -6    1.84    0.61
 -12  -3  -6    0.16    0.46
 -12   3  -7    0.77    0.61
 -12  -3  -7   -0.12    0.52
 -12   3  -8    2.84    0.79
 -12  -3  -8    2.96    0.68
 -12   3  -9    0.00    0.78
  12   3   9    0.82    0.60
 -12  -3  -9    0.49    0.70
  12   3  10    1.28    0.74
 -12   3 -10   -0.53    0.89
 -12  -3 -10    0.40    0.88
  12   3  11   -0.09    0.70
 -12   3 -11    0.15    0.96
 -12  -3 -11    0.35    0.89
 -12   4  13   -0.12    0.87
 -12   4  13    0.58    1.03
 -12  -4  13    1.52    0.90
 -12   4  12    1.44    0.75
 -12   4  12    1.19    0.93
 -12  -4  12    0.97    0.85
 -12  -4  12    3.74    0.74
 -12   4  11    1.86    0.80
 -12   4  11   -0.04    0.66
 -12  -4  11    1.42    0.75
 -12  -4  11    1.89    0.67
 -12   4  10    1.74    0.65
 -12  -4  10    0.99    0.72
 -12  -4  10    2.09    0.59
 -12   4   9    0.48    0.56
 -12  -4   9    1.06    0.55
 -12   4   8    0.34    0.50
 -12  -4   8    0.36    0.44
 -12   4   7    1.85    0.50
 -12  -4   7    2.52    0.48
 -12   4   6    1.01    0.42
 -12  -4   6    0.85    0.41
 -12   4   5    0.82    0.36
 -12  -4   5    0.83    0.36
 -12   4   4    1.02    0.39
 -12   4   4    0.55    0.27
 -12  -4   4   -0.12    0.31
 -12   4   3    4.41    0.37
 -12   4   3    4.83    0.49
 -12  -4   3    5.01    0.43
 -12   4   2    0.54    0.31
 -12   4   2    0.88    0.36
 -12  -4   2    0.74    0.31
 -12   4   1    0.83    0.35
 -12   4   1    0.79    0.35
 -12  -4   1    1.35    0.31
 -12   4   0   -0.05    0.37
 -12   4   0   -0.15    0.35
 -12  -4   0   -0.14    0.30
 -12   4  -1    1.07    0.39
 -12   4  -1    0.27    0.43
 -12  -4  -1    0.26    0.31
 -12   4  -2    0.35    0.47
 -12   4  -2    0.85    0.40
 -12  -4  -2    0.39    0.34
 -12   4  -3    8.31    0.58
 -12   4  -3    9.93    0.76
 -12  -4  -3    9.17    0.64
 -12   4  -4    6.21    0.72
 -12   4  -4    5.49    0.51
 -12  -4  -4    6.34    0.55
 -12   4  -5    1.94    0.43
 -12   4  -5    1.04    0.65
 -12  -4  -5    1.20    0.45
 -12   4  -6    0.23    0.64
 -12   4  -6    0.00    0.41
 -12  -4  -6    0.87    0.49
 -12   4  -7    0.14    0.67
 -12  -4  -7    0.57    0.56
 -12   4  -8    0.29    0.77
 -12  -4  -8   -0.33    0.62
 -12   4  -9    0.37    0.87
 -12  -4  -9    0.66    0.77
 -12   4 -10    2.33    0.99
  12   4  10    3.64    0.76
 -12  -4 -10    4.18    0.93
 -12   5  12    2.67    0.88
 -12   5  12    3.11    1.07
 -12  -5  12    2.21    0.92
 -12  -5  12    3.94    0.83
 -12   5  11    0.30    0.77
 -12   5  11    0.11    0.89
 -12  -5  11    2.51    0.76
 -12  -5  11    1.00    0.83
 -12   5  10    0.80    0.69
 -12   5  10   -0.48    0.73
 -12  -5  10    1.77    0.70
 -12   5   9    0.84    0.69
 -12   5   9   -0.33    0.56
 -12  -5   9    0.42    0.55
 -12   5   8    1.74    0.56
 -12  -5   8    1.47    0.52
 -12   5   7    3.13    0.60
 -12  -5   7    4.42    0.60
 -12   5   6    0.30    0.51
 -12  -5   6    0.68    0.44
 -12   5   5    1.55    0.50
 -12  -5   5    2.22    0.45
 -12   5   4    0.21    0.41
 -12   5   4    0.41    0.30
 -12  -5   4    0.11    0.36
 -12   5   3    2.90    0.50
 -12   5   3    1.94    0.37
 -12  -5   3    1.90    0.37
 -12   5   2   11.06    0.65
 -12   5   2   11.75    0.74
 -12  -5   2   12.26    0.67
 -12   5   1    0.40    0.42
 -12   5   1   -0.23    0.40
 -12  -5   1    0.54    0.33
 -12   5   0    5.63    0.57
 -12   5   0    5.36    0.58
 -12  -5   0    5.80    0.49
 -12   5  -1    2.15    0.54
 -12   5  -1    1.59    0.46
 -12  -5  -1    1.12    0.39
 -12   5  -2    6.68    0.69
 -12   5  -2    7.47    0.62
 -12  -5  -2    6.24    0.54
 -12   5  -3    0.91    0.51
 -12   5  -3    0.61    0.57
 -12  -5  -3    0.79    0.40
 -12   5  -4    2.92    0.71
 -12   5  -4    2.70    0.53
 -12  -5  -4    4.06    0.52
 -12   5  -5    0.22    0.67
 -12   5  -5    0.47    0.56
 -12  -5  -5   -0.18    0.43
 -12   5  -6    1.91    0.76
 -12   5  -6    1.57    0.60
 -12  -5  -6    1.82    0.55
 -12   5  -7    0.18    0.78
 -12  -5  -7    0.86    0.59
 -12   5  -8    0.69    0.83
 -12  -5  -8    1.12    0.69
 -12   5  -9    2.29    0.97
 -12  -5  -9    0.81    0.83
 -12   5 -10    1.10    1.07
 -12  -5 -10    1.38    0.96
 -12   6  11    9.34    1.02
 -12   6  11    9.35    1.22
 -12  -6  11   10.97    1.11
 -12   6  10    0.50    0.90
 -12   6  10    1.55    0.74
 -12  -6  10    1.04    0.74
 -12   6   9    0.65    0.65
 -12   6   9    0.19    0.80
 -12  -6   9    0.82    0.72
 -12   6   8    1.07    0.66
 -12   6   8   -0.22    0.73
 -12  -6   8    0.50    0.59
 -12   6   7   -0.33    0.65
 -12   6   7    0.12    0.57
 -12  -6   7   -0.03    0.57
 -12   6   6    2.60    0.61
 -12  -6   6    3.25    0.56
 -12   6   5    0.57    0.50
 -12  -6   5    1.12    0.46
 -12   6   4    2.58    0.57
 -12  -6   4    1.12    0.44
 -12   6   3    0.01    0.49
 -12   6   3    0.17    0.37
 -12  -6   3   -0.11    0.36
 -12   6   2    5.44    0.59
 -12   6   2    5.66    0.63
 -12  -6   2    6.26    0.55
 -12   6   1   -0.64    0.44
 -12   6   1    0.48    0.51
 -12  -6   1    0.01    0.38
 -12   6   0    1.51    0.49
 -12   6   0    1.25    0.55
 -12  -6   0    1.73    0.42
 -12   6  -1    4.69    0.70
 -12   6  -1    5.39    0.62
 -12  -6  -1    5.54    0.54
 -12   6  -2    5.33    0.72
 -12   6  -2    5.97    0.67
 -12  -6  -2    5.68    0.57
 -12   6  -3    0.27    0.64
 -12   6  -3   -0.18    0.54
 -12  -6  -3   -0.08    0.38
 -12   6  -4    7.01    0.86
 -12   6  -4    5.55    0.68
 -12  -6  -4    6.12    0.63
 -12   6  -5    4.33    0.88
 -12   6  -5    5.02    0.70
 -12  -6  -5    4.79    0.64
 -12   6  -6   -0.44    0.67
 -12   6  -6    0.19    0.82
 -12  -6  -6    0.69    0.58
 -12   6  -7   -0.97    0.84
 -12  -6  -7    0.28    0.67
 -12   6  -8   -0.37    0.98
 -12  -6  -8   -0.19    0.72
 -12   6  -9    2.51    1.09
 -12  -6  -9    0.96    0.83
 -12   7  10    0.99    0.83
 -12   7  10    1.04    1.05
 -12  -7  10    1.45    0.88
 -12   7   9   -0.37    0.95
 -12   7   9   -0.28    0.77
 -12  -7   9   -0.57    0.72
 -12   7   8    0.32    0.71
 -12   7   8    1.39    0.87
 -12  -7   8   -0.81    0.67
 -12   7   7    0.34    0.80
 -12   7   7    0.59    0.69
 -12  -7   7   -0.75    0.62
 -12   7   6    0.02    0.75
 -12   7   6    0.69    0.61
 -12  -7   6    0.51    0.60
 -12   7   5    0.54    0.73
 -12   7   5    0.05    0.62
 -12  -7   5    0.91    0.55
 -12   7   4    0.18    0.57
 -12  -7   4   -0.28    0.49
 -12   7   3   -0.04    0.59
 -12  -7   3   -0.25    0.48
 -12   7   2    2.05    0.64
 -12   7   2    1.23    0.60
 -12  -7   2    2.35    0.52
 -12   7   1    0.30    0.60
 -12   7   1    1.27    0.60
 -12  -7   1    1.05    0.47
 -12   7   0    6.00    0.72
 -12   7   0    5.98    0.76
 -12  -7   0    6.53    0.62
 -12   7  -1    0.12    0.63
 -12   7  -1    0.22    0.68
 -12  -7  -1    0.27    0.46
 -12   7  -2    5.37    0.71
 -12   7  -2    7.60    0.85
 -12  -7  -2    6.55    0.67
 -12   7  -3    4.57    0.75
 -12   7  -3    3.43    0.86
 -12  -7  -3    4.90    0.63
 -12   7  -4    0.86    0.68
 -12   7  -4    1.40    0.80
 -12  -7  -4    0.93    0.57
 -12   7  -5    0.81    0.73
 -12   7  -5   -0.58    0.84
 -12  -7  -5    1.18    0.63
 -12   7  -6    0.27    0.89
 -12   7  -6   -0.72    0.80
 -12  -7  -6   -0.30    0.64
 -12   7  -7    0.67    0.99
 -12  -7  -7   -0.47    0.73
 -12   8   8    0.51    0.83
 -12  -8   8   -0.51    0.83
 -12   8   7    2.33    0.80
 -12  -8   7    2.75    0.76
 -12   8   6    0.52    0.78
 -12  -8   6    1.52    0.72
 -12   8   5    6.16    0.80
 -12  -8   5    5.88    0.76
 -12   8   4    0.43    0.71
 -12  -8   4   -0.81    0.54
 -12   8   3    0.03    0.73
 -12  -8   3   -0.06    0.54
 -12   8   2    4.20    0.81
 -12  -8   2    2.83    0.62
 -12   8   1   -0.15    0.66
 -12   8   1    0.57    0.71
 -12  -8   1   -0.26    0.54
 -12   8   0    0.20    0.73
 -12   8   0    0.72    0.76
 -12  -8   0    1.08    0.55
 -12   8  -1    5.73    0.84
 -12   8  -1    6.00    0.92
 -12  -8  -1    4.90    0.64
 -12   8  -2    1.43    0.85
 -12   8  -2    0.14    0.73
 -12  -8  -2   -0.15    0.59
 -12   8  -3    0.32    0.91
 -12   8  -3   -1.09    0.77
 -12  -8  -3    0.12    0.61
 -12   8  -4    1.85    0.96
 -12   8  -4    0.02    0.86
 -12  -8  -4    0.89    0.65
 -12   8  -5    1.05    1.02
 -12   8  -5    0.15    0.89
 -12  -8  -5    2.05    0.75
 -12   9   5    0.06    0.84
 -12  -9   5    0.39    0.78
 -12   9   4   -1.11    0.83
 -12  -9   4   -1.08    0.66
 -12   9   3    0.09    0.80
 -12  -9   3   -0.22    0.66
 -12   9   2   -0.86    0.78
 -12  -9   2    1.26    0.66
 -12   9   1    1.97    0.80
 -12  -9   1    0.03    0.62
 -12   9   0    0.06    0.87
 -12   9   0    0.83    0.87
 -12  -9   0    2.65    0.67
 -12   9  -1   -0.34    0.86
 -12   9  -1    0.96    0.91
 -12  -9  -1    0.71    0.64
 -12   9  -2    0.66    0.87
 -12   9  -2    1.33    0.99
 -12  -9  -2    0.68    0.71
 -12   9  -3    0.50    0.92
 -12   9  -3   -0.57    1.00
 -12  -9  -3   -1.22    0.69
 -13   0  14    1.16    1.03
 -13   0  14   -0.33    0.90
 -13   0  13   -1.00    0.75
 -13   0  12    6.09    0.81
 -13   0  11   -0.61    0.59
 -13   0  10    2.09    0.55
 -13   0   9    0.19    0.51
 -13   0   8    0.01    0.43
 -13   0   8    0.53    0.22
 -13   0   7   -0.27    0.41
 -13   0   7   -0.17    0.22
 -13   0   6   23.98    0.91
 -13   0   6   22.80    0.63
 -13   0   5    0.15    0.37
 -13   0   5    0.19    0.21
 -13   0   4    4.28    0.47
 -13   0   4    4.31    0.33
 -13   0   3    0.15    0.32
 -13   0   3    0.18    0.22
 -13   0   2    4.41    0.34
 -13   0   2    4.36    0.43
 -13   0   1    0.21    0.23
 -13   0   1    0.49    0.31
 -13   0   0    0.80    0.25
 -13   0   0    0.52    0.27
 -13   0  -1   -0.21    0.24
 -13   0  -1   -0.16    0.31
 -13   0  -2   58.32    1.36
 -13   0  -2   57.67    1.49
 -13   0  -3    0.43    0.28
 -13   0  -3    0.47    0.39
 -13   0  -4    1.80    0.44
 -13   0  -4    1.75    0.30
 -13   0  -5   -0.23    0.25
 -13   0  -5    0.12    0.42
 -13   0  -6    0.41    0.48
 -13   0  -7   -0.20    0.54
 -13   0  -8    0.22    0.61
 -13   0  -9   -0.24    0.69
 -13   0 -10    0.79    0.83
 -13   0 -11   -0.21    0.89
 -13   1  14    3.83    1.07
 -13   1  14    4.22    0.90
 -13  -1  14    2.58    0.98
 -13   1  13    1.53    0.79
 -13  -1  13    1.25    0.85
 -13   1  12    0.61    0.68
 -13  -1  12    1.51    0.74
 -13   1  11    0.39    0.58
 -13  -1  11    1.26    0.64
 -13   1  10    0.04    0.51
 -13  -1  10    0.32    0.54
 -13   1   9   20.66    1.02
 -13  -1   9   20.94    1.00
 -13  -1   9   20.85    0.67
 -13   1   8   29.25    1.08
 -13  -1   8   29.36    0.78
 -13  -1   8   30.03    1.15
 -13   1   7    0.24    0.39
 -13  -1   7    0.20    0.23
 -13  -1   7    0.66    0.46
 -13   1   6    3.90    0.46
 -13   1   6    4.38    0.33
 -13  -1   6    4.42    0.31
 -13  -1   6    3.84    0.50
 -13   1   5    4.47    0.47
 -13   1   5    4.58    0.35
 -13  -1   5    4.45    0.49
 -13  -1   5    4.74    0.36
 -13   1   4    2.08    0.39
 -13   1   4    2.42    0.25
 -13  -1   4    2.29    0.26
 -13  -1   4    1.59    0.40
 -13   1   3    2.55    0.29
 -13   1   3    1.97    0.38
 -13  -1   3    2.67    0.27
 -13  -1   3    2.41    0.41
 -13   1   2    2.05    0.28
 -13   1   2    1.92    0.37
 -13  -1   2    1.93    0.27
 -13  -1   2    1.58    0.36
 -13   1   1    1.32    0.27
 -13   1   1    1.71    0.28
 -13  -1   1    1.34    0.25
 -13  -1   1    1.74    0.30
 -13   1   0   -0.09    0.27
 -13   1   0    0.29    0.28
 -13  -1   0    0.13    0.27
 -13  -1   0    0.15    0.29
 -13   1  -1   -0.10    0.34
 -13   1  -1    0.53    0.29
 -13  -1  -1    0.60    0.30
 -13  -1  -1    0.45    0.29
 -13   1  -2    0.31    0.28
 -13   1  -2    0.27    0.35
 -13  -1  -2    0.39    0.28
 -13  -1  -2    0.45    0.30
 -13   1  -3    8.73    0.50
 -13   1  -3    9.58    0.69
 -13  -1  -3    8.36    0.63
 -13  -1  -3    8.43    0.51
 -13   1  -4    2.67    0.33
 -13   1  -4    3.00    0.50
 -13  -1  -4    2.14    0.32
 -13  -1  -4    2.79    0.47
 -13   1  -5    0.55    0.47
 -13   1  -5   -0.38    0.27
 -13  -1  -5    0.72    0.27
 -13  -1  -5    0.22    0.45
 -13   1  -6    9.16    0.78
 -13  -1  -6   10.62    0.80
 -13   1  -7    0.11    0.56
 -13  -1  -7    0.79    0.57
 -13   1  -8    0.25    0.63
 -13  -1  -8   -0.17    0.59
 -13   1  -9   -0.27    0.70
 -13  -1  -9   -0.85    0.70
 -13   1 -10    0.38    0.82
 -13  -1 -10   -0.26    0.80
 -13   1 -11   -0.24    0.96
 -13  -1 -11   -0.81    0.96
 -13   2  14    0.07    1.04
 -13   2  14   -1.36    0.88
 -13  -2  14    1.15    0.93
 -13   2  13    0.44    0.75
 -13   2  13   -0.60    0.83
 -13  -2  13    0.97    0.86
 -13   2  12   -1.46    0.63
 -13  -2  12   -0.05    0.71
 -13   2  11    1.61    0.61
 -13  -2  11    1.09    0.64
 -13   2  10    4.74    0.65
 -13  -2  10    3.41    0.66
 -13  -2  10    4.27    0.51
 -13   2   9    5.50    0.65
 -13  -2   9    5.13    0.46
 -13  -2   9    5.15    0.67
 -13   2   8    2.44    0.52
 -13  -2   8    3.29    0.38
 -13  -2   8    3.18    0.56
 -13   2   7    1.98    0.46
 -13  -2   7    1.87    0.31
 -13  -2   7    1.71    0.52
 -13   2   6   27.42    0.99
 -13  -2   6   29.41    1.06
 -13  -2   6   28.24    0.80
 -13   2   5   -0.46    0.21
 -13   2   5   -0.45    0.32
 -13  -2   5    0.26    0.38
 -13  -2   5   -0.06    0.23
  13  -2  -5   -0.95    0.23
 -13   2   4    0.58    0.24
 -13   2   4    0.45    0.34
 -13  -2   4    0.35    0.38
 -13  -2   4    0.61    0.25
 -13   2   3    0.12    0.25
 -13   2   3   -0.24    0.30
 -13  -2   3    0.39    0.26
 -13  -2   3   -0.02    0.37
 -13   2   2    1.28    0.32
 -13   2   2    0.73    0.34
 -13  -2   2    0.67    0.27
 -13  -2   2    1.47    0.43
 -13   2   1    4.43    0.41
 -13   2   1    4.81    0.41
 -13  -2   1    4.18    0.38
 -13  -2   1    4.19    0.45
 -13   2   0    0.15    0.27
 -13   2   0    0.91    0.33
 -13  -2   0    0.04    0.34
 -13  -2   0    0.32    0.27
 -13   2  -1    8.64    0.65
 -13   2  -1    8.09    0.52
 -13  -2  -1    8.09    0.55
 -13  -2  -1    7.68    0.57
 -13   2  -2    8.16    0.50
 -13   2  -2    7.75    0.65
 -13  -2  -2    7.95    0.53
 -13  -2  -2    7.63    0.58
 -13   2  -3    2.79    0.37
 -13   2  -3    2.64    0.50
 -13  -2  -3    3.49    0.45
 -13  -2  -3    2.60    0.36
 -13   2  -4    0.57    0.30
 -13   2  -4    1.26    0.48
 -13  -2  -4    1.14    0.40
 -13  -2  -4    0.56    0.34
 -13   2  -5    2.62    0.35
 -13   2  -5    2.54    0.55
 -13  -2  -5    2.53    0.50
 -13  -2  -5    2.79    0.36
 -13   2  -6    0.28    0.53
 -13  -2  -6   -0.37    0.47
 -13   2  -7    0.16    0.61
 -13  -2  -7    0.27    0.52
 -13   2  -8   -0.63    0.66
 -13  -2  -8   -0.58    0.64
 -13   2  -9   -0.29    0.75
 -13  -2  -9    0.82    0.71
 -13   2 -10    0.76    0.87
 -13  -2 -10    1.51    0.84
 -13   2 -11    2.25    1.05
 -13  -2 -11    1.26    0.97
 -13   3  13    1.00    0.78
 -13   3  13    0.07    0.90
 -13  -3  13    1.33    0.88
 -13   3  12   11.56    1.16
 -13   3  12    8.04    0.87
 -13  -3  12    9.76    1.00
 -13   3  11    0.57    0.66
 -13  -3  11    0.28    0.55
 -13  -3  11   -0.34    0.66
 -13   3  10    0.39    0.58
 -13  -3  10    0.80    0.51
 -13  -3  10    1.39    0.68
 -13   3   9    0.39    0.53
 -13  -3   9    1.80    0.61
 -13  -3   9    1.85    0.47
 -13   3   8    0.68    0.48
 -13  -3   8    0.67    0.53
 -13  -3   8    0.35    0.38
 -13   3   7    1.36    0.46
 -13  -3   7    1.28    0.38
 -13  -3   7    1.26    0.57
 -13   3   6    3.94    0.50
 -13  -3   6    3.74    0.41
 -13   3   5    1.00    0.38
 -13  -3   5    1.57    0.33
 -13   3   4    1.30    0.29
 -13   3   4    1.02    0.40
 -13  -3   4    0.88    0.32
 -13   3   3    0.10    0.36
 -13   3   3   -0.22    0.28
 -13  -3   3    0.12    0.28
 -13   3   2    0.37    0.36
 -13   3   2    0.94    0.29
 -13  -3   2    0.37    0.31
 -13   3   1   13.26    0.64
 -13   3   1   13.62    0.65
 -13  -3   1   12.10    0.61
 -13   3   0    1.13    0.38
 -13   3   0    1.62    0.40
 -13  -3   0    1.69    0.34
 -13   3  -1    1.35    0.42
 -13   3  -1    1.91    0.45
 -13  -3  -1    1.74    0.37
 -13   3  -2    0.64    0.34
 -13   3  -2    0.27    0.42
 -13  -3  -2    0.35    0.33
 -13   3  -3   -0.22    0.49
 -13   3  -3   -0.17    0.35
 -13  -3  -3    0.13    0.34
 -13   3  -4    9.15    0.59
 -13   3  -4    8.69    0.74
 -13  -3  -4    8.65    0.71
 -13   3  -5   -0.16    0.54
 -13   3  -5    0.39    0.36
 -13  -3  -5   -0.49    0.41
 -13  -3  -5    0.26    0.39
 -13   3  -6    0.32    0.64
 -13  -3  -6    0.69    0.48
 -13   3  -7    1.74    0.71
 -13  -3  -7    1.26    0.60
 -13   3  -8    0.06    0.74
 -13  -3  -8    0.32    0.65
 -13   3  -9    0.85    0.88
 -13  -3  -9    2.33    0.79
 -13   3 -10    2.44    0.97
 -13  -3 -10    0.37    0.88
 -13   4  13    0.35    0.85
 -13   4  13    0.03    1.02
 -13  -4  13   -1.33    0.91
 -13   4  12   -0.12    0.91
 -13   4  12    2.03    0.78
 -13  -4  12    1.35    0.77
 -13   4  11    0.80    0.79
 -13   4  11    0.64    0.71
 -13  -4  11    1.40    0.81
 -13  -4  11    0.17    0.64
 -13   4  10    0.93    0.65
 -13  -4  10    0.32    0.57
 -13  -4  10    0.89    0.72
 -13   4   9    3.76    0.64
 -13  -4   9    2.31    0.72
 -13  -4   9    3.94    0.59
 -13   4   8    0.70    0.50
 -13  -4   8    2.03    0.50
 -13   4   7    1.82    0.50
 -13  -4   7    1.92    0.46
 -13   4   6    0.42    0.43
 -13  -4   6   -0.14    0.38
 -13   4   5    0.65    0.42
 -13  -4   5    0.15    0.35
 -13   4   4    0.40    0.43
 -13   4   4   -0.30    0.28
 -13  -4   4   -0.08    0.31
 -13   4   3    5.95    0.54
 -13   4   3    4.97    0.42
 -13  -4   3    5.14    0.44
 -13   4   2    0.13    0.37
 -13   4   2    0.51    0.35
 -13  -4   2    0.45    0.34
 -13   4   1   -0.17    0.37
 -13   4   1   -0.06    0.36
 -13  -4   1   -0.26    0.30
 -13   4   0    2.80    0.46
 -13   4   0    3.58    0.52
 -13  -4   0    2.56    0.40
 -13   4  -1   -0.41    0.38
 -13   4  -1   -0.45    0.47
 -13  -4  -1   -0.12    0.30
 -13   4  -2    1.01    0.43
 -13   4  -2    0.45    0.49
 -13  -4  -2    1.18    0.38
 -13   4  -3   17.02    1.00
 -13   4  -3   17.55    0.83
 -13  -4  -3   16.18    0.77
 -13   4  -4    2.33    0.49
 -13   4  -4    0.56    0.57
 -13  -4  -4    2.04    0.42
 -13   4  -5    1.70    0.63
 -13   4  -5    1.87    0.48
 -13  -4  -5    2.00    0.50
 -13   4  -6    1.23    0.73
 -13  -4  -6    1.46    0.56
 -13   4  -7    0.70    0.74
 -13  -4  -7    0.27    0.62
 -13   4  -8   -0.17    0.79
 -13  -4  -8   -1.13    0.71
 -13   4  -9    1.66    0.96
 -13  -4  -9    3.75    0.91
 -13   4 -10   -0.01    1.00
 -13  -4 -10    1.27    0.93
 -13   5  12   -0.38    0.91
 -13   5  12    1.04    0.86
 -13  -5  12    1.30    0.87
 -13  -5  12    1.22    0.88
 -13   5  11    0.20    0.91
 -13   5  11   -0.08    0.76
 -13  -5  11    0.02    0.83
 -13  -5  11    0.61    0.71
 -13   5  10   -0.49    0.62
 -13   5  10    0.47    0.85
 -13  -5  10   -0.09    0.64
 -13   5   9   -0.34    0.57
 -13  -5   9    0.77    0.60
 -13   5   8   -0.18    0.58
 -13  -5   8    0.62    0.52
 -13   5   7    0.61    0.58
 -13  -5   7    1.49    0.50
 -13   5   6    3.15    0.58
 -13  -5   6    3.33    0.53
 -13   5   5    0.00    0.50
 -13  -5   5   -0.09    0.39
 -13   5   4   -0.90    0.42
 -13   5   4   -0.33    0.32
 -13  -5   4   -0.67    0.35
 -13   5   3    0.33    0.42
 -13   5   3    0.79    0.38
 -13  -5   3    0.70    0.36
 -13   5   2    4.11    0.53
 -13   5   2    3.80    0.48
 -13  -5   2    3.94    0.44
 -13   5   1    1.95    0.55
 -13   5   1    0.80    0.47
 -13  -5   1    1.34    0.38
 -13   5   0    0.25    0.48
 -13   5   0    1.11    0.50
 -13  -5   0    0.27    0.36
 -13   5  -1    6.80    0.66
 -13   5  -1    5.09    0.59
 -13  -5  -1    4.66    0.51
 -13   5  -2    1.98    0.62
 -13   5  -2    3.47    0.57
 -13  -5  -2    3.60    0.47
 -13   5  -3   12.35    0.82
 -13   5  -3   11.46    0.89
 -13  -5  -3   10.59    0.76
 -13   5  -4   -0.91    0.50
 -13   5  -4   -0.05    0.64
 -13  -5  -4   -0.74    0.44
 -13   5  -5    0.23    0.60
 -13   5  -5    0.30    0.69
 -13  -5  -5    1.21    0.52
 -13   5  -6    0.91    0.74
 -13  -5  -6    0.61    0.61
 -13   5  -7    0.21    0.82
 -13  -5  -7   -0.84    0.61
 -13   5  -8   -0.97    0.88
 -13  -5  -8    0.88    0.72
 -13   5  -9   -0.65    0.96
 -13  -5  -9    0.41    0.86
 -13   6  11    0.51    0.82
 -13   6  11    0.45    1.04
 -13  -6  11   -0.68    0.84
 -13   6  10    0.79    0.79
 -13   6  10   -1.48    0.92
 -13  -6  10    0.28    0.71
 -13   6   9    0.65    0.73
 -13   6   9   -0.36    0.81
 -13  -6   9    2.17    0.73
 -13   6   8    1.98    0.80
 -13   6   8    0.71    0.62
 -13  -6   8    1.62    0.61
 -13   6   7    0.65    0.60
 -13  -6   7    0.86    0.60
 -13   6   6    0.50    0.60
 -13  -6   6    0.42    0.51
 -13   6   5    0.60    0.56
 -13  -6   5   -0.10    0.45
 -13   6   4    2.00    0.56
 -13  -6   4    1.39    0.48
 -13   6   3    1.14    0.56
 -13   6   3    0.83    0.44
 -13  -6   3    0.59    0.41
 -13   6   2    0.97    0.57
 -13   6   2    0.99    0.51
 -13  -6   2    0.25    0.42
 -13   6   1    0.01    0.51
 -13   6   1    0.06    0.54
 -13  -6   1    0.31    0.38
 -13   6   0    3.92    0.62
 -13   6   0    2.71    0.63
 -13  -6   0    3.24    0.51
 -13   6  -1   -0.89    0.64
 -13   6  -1   -0.61    0.48
 -13  -6  -1    0.26    0.42
 -13   6  -2    0.19    0.63
 -13   6  -2    0.17    0.55
 -13  -6  -2    0.24    0.45
 -13   6  -3   -0.34    0.57
 -13   6  -3    0.21    0.70
 -13  -6  -3    0.33    0.47
 -13   6  -4    0.42    0.60
 -13   6  -4   -0.17    0.74
 -13  -6  -4    0.11    0.52
 -13   6  -5    0.09    0.78
 -13   6  -5   -0.51    0.67
 -13  -6  -5   -0.45    0.56
 -13   6  -6    0.07    0.89
 -13  -6  -6    0.63    0.62
 -13   6  -7    1.29    0.98
 -13  -6  -7    2.52    0.74
 -13   6  -8   -0.13    1.01
 -13  -6  -8   -0.01    0.79
 -13   7   9    0.71    0.76
 -13   7   9   -0.09    1.00
 -13  -7   9   -0.23    0.81
 -13   7   8   -0.26    0.74
 -13   7   8    0.63    0.90
 -13  -7   8    0.16    0.73
 -13   7   7    0.66    0.66
 -13   7   7    0.21    0.82
 -13  -7   7    0.16    0.69
 -13   7   6    0.43    0.80
 -13   7   6   -0.49    0.66
 -13  -7   6    0.33    0.61
 -13   7   5    2.70    0.77
 -13   7   5    1.87    0.65
 -13  -7   5    1.65    0.62
 -13   7   4   -0.44    0.64
 -13  -7   4    1.25    0.55
 -13   7   3    5.78    0.71
 -13  -7   3    5.70    0.66
 -13   7   2    1.87    0.62
 -13   7   2    1.50    0.62
 -13  -7   2    0.85    0.53
 -13   7   1   -0.46    0.56
 -13   7   1   -0.03    0.64
 -13  -7   1    0.54    0.48
 -13   7   0    6.84    0.81
 -13   7   0    6.66    0.79
 -13  -7   0    7.08    0.66
 -13   7  -1    0.92    0.65
 -13   7  -1   -0.43    0.64
 -13  -7  -1   -0.49    0.49
 -13   7  -2    5.02    0.77
 -13   7  -2    5.60    0.84
 -13  -7  -2    4.25    0.64
 -13   7  -3    1.64    0.78
 -13   7  -3    1.16    0.71
 -13  -7  -3   -0.38    0.53
 -13   7  -4    0.50    0.81
 -13   7  -4   -0.16    0.73
 -13  -7  -4    0.63    0.62
 -13   7  -5    1.02    0.83
 -13   7  -5   -0.31    0.86
 -13  -7  -5    0.45    0.64
 -13   7  -6   -1.33    0.96
 -13  -7  -6   -0.67    0.67
 -13   7  -7   -2.74    1.00
 -13  -7  -7    0.88    0.82
 -13   8   7    0.67    0.84
 -13  -8   7    0.16    0.75
 -13   8   6    0.53    0.76
 -13  -8   6    0.47    0.70
 -13   8   5    0.24    0.74
 -13  -8   5    1.74    0.65
 -13   8   4    0.72    0.66
 -13  -8   4   -0.46    0.61
 -13   8   3    0.49    0.76
 -13  -8   3    0.03    0.60
 -13   8   2    0.02    0.72
 -13  -8   2   -0.29    0.60
 -13   8   1    1.01    0.79
 -13   8   1    1.73    0.78
 -13  -8   1    1.08    0.59
 -13   8   0    0.33    0.75
 -13   8   0    0.79    0.81
 -13  -8   0    1.24    0.59
 -13   8  -1    2.12    0.81
 -13   8  -1    1.55    0.86
 -13  -8  -1    1.60    0.65
 -13   8  -2    0.44    0.77
 -13   8  -2   -0.20    0.92
 -13  -8  -2    0.79    0.57
 -13   8  -3    0.37    0.85
 -13   8  -3    1.97    0.94
 -13  -8  -3    0.75    0.63
 -13   8  -4    0.75    0.98
 -13   8  -4    1.23    0.88
 -13  -8  -4    0.17    0.68
 -13   8  -5   -0.17    1.01
 -13   8  -5    1.52    0.92
 -13  -8  -5    1.86    0.79
 -13   9   4   -0.28    0.82
 -13  -9   4   -0.49    0.73
 -13   9   3    1.16    0.89
 -13  -9   3    1.10    0.75
 -13   9   2    0.46    0.89
 -13  -9   2   -0.60    0.69
 -13   9   1    0.39    0.87
 -13  -9   1    0.32    0.63
 -13   9   0    6.23    0.96
 -13   9   0    4.43    0.97
 -13  -9   0    5.83    0.80
 -13   9  -1    4.94    1.00
 -13   9  -1    4.66    1.03
 -13  -9  -1    3.91    0.76
 -14   0  14    0.43    0.90
 -14   0  13   -0.17    0.80
 -14   0  12    0.19    0.68
 -14   0  11   -0.31    0.60
 -14   0  10    1.05    0.59
 -14   0   9    0.35    0.57
 -14   0   8   -0.05    0.26
 -14   0   8    0.29    0.50
 -14   0   7    0.14    0.25
 -14   0   7   -0.06    0.43
 -14   0   6    4.25    0.33
 -14   0   6    3.72    0.51
 -14   0   5    0.08    0.23
 -14   0   5    0.19    0.39
 -14   0   4   17.05    0.59
 -14   0   4   17.00    0.77
 -14   0   3   -0.21    0.24
 -14   0   3    0.11    0.35
 -14   0   2    0.72    0.37
 -14   0   2    0.71    0.26
 -14   0   1    0.00    0.36
 -14   0   1   -0.12    0.24
 -14   0   0   60.92    1.49
 -14   0   0   60.62    1.47
 -14   0  -1   -0.64    0.32
 -14   0  -1   -0.14    0.29
 -14   0  -2    2.76    0.38
 -14   0  -2    2.31    0.44
 -14   0  -3   -0.31    0.30
 -14   0  -3   -0.03    0.39
 -14   0  -4    8.23    0.66
 -14   0  -4    8.07    0.52
 -14   0  -5   -0.11    0.48
 -14   0  -5   -0.30    0.29
 -14   0  -6   -0.14    0.51
 -14   0  -7    0.14    0.61
 -14   0  -8    0.66    0.71
 -14   0  -9    0.88    0.73
 -14   0 -10    0.36    0.86
 -14   0 -11    0.12    0.98
 -14   1  13    1.35    0.81
 -14  -1  13   -0.01    0.83
 -14   1  12    5.88    0.84
 -14  -1  12    7.75    0.87
 -14   1  11    0.81    0.65
 -14  -1  11   -0.15    0.67
 -14   1  10   41.98    1.43
 -14  -1  10   44.04    1.53
 -14   1   9    4.46    0.62
 -14  -1   9    4.84    0.38
 -14  -1   9    6.16    0.66
 -14   1   8    3.36    0.54
 -14  -1   8    2.74    0.32
 -14  -1   8    3.18    0.57
 -14   1   7    2.21    0.50
 -14  -1   7    1.91    0.54
 -14  -1   7    2.86    0.32
 -14   1   6    4.33    0.37
 -14   1   6    3.29    0.48
 -14  -1   6    3.96    0.54
 -14  -1   6    4.28    0.33
 -14   1   5    6.73    0.56
 -14   1   5    6.35    0.42
 -14  -1   5    6.92    0.43
 -14  -1   5    7.02    0.59
 -14   1   4    3.37    0.30
 -14   1   4    2.82    0.43
 -14  -1   4    2.46    0.45
 -14  -1   4    3.19    0.32
 -14   1   3    1.41    0.38
 -14   1   3    1.20    0.28
 -14  -1   3    1.01    0.28
 -14  -1   3    1.36    0.41
 -14   1   2    1.16    0.38
 -14   1   2    1.39    0.29
 -14  -1   2    0.63    0.37
 -14  -1   2    0.95    0.28
 -14   1   1    0.35    0.35
 -14   1   1   -0.26    0.29
 -14  -1   1    0.29    0.28
 -14  -1   1    0.07    0.37
 -14   1   0   11.37    0.63
 -14   1   0    9.26    0.60
 -14  -1   0   11.18    0.60
 -14  -1   0    9.06    0.60
 -14   1  -1    3.12    0.37
 -14   1  -1    2.99    0.46
 -14  -1  -1    3.37    0.42
 -14  -1  -1    3.31    0.38
 -14   1  -2    5.84    0.49
 -14   1  -2    6.70    0.57
 -14  -1  -2    6.38    0.51
 -14  -1  -2    6.53    0.51
 -14   1  -3   15.92    0.64
 -14   1  -3   16.31    0.86
 -14  -1  -3   16.56    0.67
 -14  -1  -3   17.92    0.85
 -14   1  -4    0.64    0.48
 -14   1  -4    0.07    0.30
 -14  -1  -4    0.59    0.35
 -14  -1  -4    0.19    0.44
 -14   1  -5   10.34    0.56
 -14   1  -5   12.73    0.84
 -14  -1  -5   11.23    0.57
 -14  -1  -5   10.18    0.85
 -14   1  -6    1.74    0.60
 -14  -1  -6    1.41    0.51
 -14   1  -7   -0.07    0.58
 -14  -1  -7    0.49    0.54
 -14   1  -8    0.22    0.67
 -14  -1  -8    0.57    0.64
 -14   1  -9    1.56    0.76
 -14  -1  -9    0.95    0.75
 -14   1 -10    2.51    0.94
 -14  -1 -10    1.65    0.90
 -14   2  13    1.37    0.80
 -14  -2  13    1.03    0.93
 -14   2  12    3.56    0.77
 -14  -2  12    5.85    0.87
 -14   2  11    3.41    0.69
 -14  -2  11    2.54    0.77
 -14   2  10   -0.10    0.60
 -14  -2  10   -0.20    0.46
 -14  -2  10    0.45    0.63
 -14   2   9    6.76    0.67
 -14  -2   9    5.94    0.69
 -14  -2   9    4.46    0.47
 -14   2   8   -0.04    0.44
 -14  -2   8    0.95    0.51
 -14  -2   8    0.95    0.36
 -14   2   7   13.87    0.81
 -14  -2   7   15.62    0.90
 -14  -2   7   14.63    0.62
 -14   2   6    0.56    0.41
 -14  -2   6    0.52    0.46
 -14  -2   6    0.59    0.31
 -14   2   5    0.11    0.39
 -14   2   5   -0.12    0.25
 -14  -2   5    0.17    0.27
 -14  -2   5    0.78    0.48
 -14   2   4    0.63    0.26
 -14   2   4   -0.04    0.39
 -14  -2   4    0.33    0.40
 -14  -2   4    0.11    0.31
 -14   2   3   -0.22    0.28
 -14   2   3    0.02    0.36
 -14  -2   3    0.30    0.38
 -14  -2   3   -0.49    0.27
 -14   2   2    0.27    0.37
 -14   2   2    0.07    0.30
 -14  -2   2    0.60    0.28
 -14  -2   2    0.03    0.39
 -14   2   1    1.31    0.35
 -14   2   1    1.17    0.37
 -14  -2   1    1.72    0.33
 -14  -2   1    1.37    0.43
 -14   2   0    3.31    0.48
 -14   2   0    3.44    0.42
 -14  -2   0    3.07    0.39
 -14  -2   0    3.56    0.46
 -14   2  -1    5.72    0.50
 -14   2  -1    6.27    0.55
 -14  -2  -1    6.73    0.55
 -14  -2  -1    4.19    0.48
 -14   2  -2   47.52    1.38
 -14   2  -2   46.26    1.19
 -14  -2  -2   46.33    1.29
 -14  -2  -2   48.35    1.25
 -14   2  -3   -0.59    0.44
 -14   2  -3   -0.27    0.32
 -14  -2  -3   -0.04    0.33
 -14  -2  -3   -0.11    0.38
 -14   2  -4    0.33    0.49
 -14   2  -4   -0.46    0.35
 -14  -2  -4    0.07    0.42
 -14  -2  -4   -0.11    0.35
 -14   2  -5    1.59    0.36
 -14   2  -5    2.27    0.59
 -14  -2  -5    2.12    0.38
 -14  -2  -5    2.03    0.54
 -14   2  -6    1.27    0.61
 -14  -2  -6    0.84    0.55
 -14   2  -7    0.39    0.69
 -14  -2  -7    0.04    0.58
 -14   2  -8    0.73    0.74
 -14  -2  -8    0.18    0.66
 -14   2  -9   -1.54    0.81
 -14  -2  -9    0.14    0.72
 -14   2 -10    0.80    0.92
 -14  -2 -10    0.64    0.91
 -14   3  13    1.86    0.81
 -14   3  13    1.89    1.02
 -14  -3  13    0.38    0.87
 -14   3  12    0.70    0.78
 -14  -3  12    0.93    0.80
 -14   3  11   -0.82    0.65
 -14  -3  11    0.55    0.59
 -14  -3  11   -0.62    0.69
 -14   3  10    0.06    0.56
 -14  -3  10   -0.24    0.50
 -14  -3  10    0.57    0.70
 -14   3   9    1.01    0.58
 -14  -3   9    0.51    0.46
 -14  -3   9    0.37    0.68
 -14   3   8    0.18    0.48
 -14  -3   8    0.27    0.56
 -14  -3   8   -0.61    0.38
 -14   3   7    7.20    0.62
 -14  -3   7    7.35    0.59
 -14  -3   7    6.22    0.69
 -14   3   6    4.57    0.51
 -14  -3   6    3.81    0.63
 -14  -3   6    5.35    0.45
 -14   3   5    3.19    0.47
 -14  -3   5    3.96    0.42
 -14  -3   5    2.94    0.58
 -14   3   4    0.43    0.29
 -14   3   4    0.57    0.41
 -14  -3   4    0.11    0.31
 -14   3   3    0.43    0.33
 -14   3   3    0.29    0.39
 -14  -3   3    0.27    0.33
 -14   3   2    0.02    0.31
 -14   3   2   -0.18    0.35
 -14  -3   2    0.03    0.31
 -14   3   1    7.08    0.53
 -14   3   1    6.90    0.54
 -14  -3   1    6.55    0.52
 -14   3   0    1.96    0.43
 -14   3   0    2.07    0.48
 -14  -3   0    1.60    0.38
 -14   3  -1    0.20    0.39
 -14   3  -1    1.36    0.46
 -14  -3  -1    0.66    0.35
 -14   3  -2   14.38    0.77
 -14   3  -2   14.90    0.87
 -14  -3  -2   13.92    0.75
 -14   3  -3    1.06    0.46
 -14   3  -3    1.09    0.53
 -14  -3  -3    1.31    0.43
 -14  -3  -3    0.94    0.42
 -14   3  -4    2.51    0.42
 -14   3  -4    3.56    0.66
 -14  -3  -4    2.17    0.47
 -14  -3  -4    3.07    0.51
 -14   3  -5    2.88    0.43
 -14   3  -5    3.91    0.70
 -14  -3  -5    3.12    0.52
 -14  -3  -5    3.79    0.50
 -14   3  -6    0.47    0.68
 -14  -3  -6    1.37    0.56
 -14   3  -7    2.56    0.81
 -14  -3  -7    4.07    0.72
 -14   3  -8    0.28    0.75
 -14  -3  -8    0.73    0.68
 -14   3  -9   -0.23    0.91
 -14  -3  -9   -0.79    0.76
 -14   3 -10    2.24    1.02
 -14  -3 -10    3.36    1.02
 -14   4  12    0.64    0.77
 -14   4  12    2.07    0.93
 -14  -4  12    0.76    0.85
 -14   4  11    0.71    0.75
 -14  -4  11    1.71    0.66
 -14  -4  11    0.19    0.85
 -14   4  10    1.29    0.64
 -14  -4  10   -0.51    0.69
 -14  -4  10    0.92    0.61
 -14   4   9    3.95    0.68
 -14  -4   9    4.08    0.59
 -14  -4   9    3.50    0.76
 -14   4   8    0.15    0.51
 -14  -4   8   -0.16    0.46
 -14  -4   8   -0.17    0.62
 -14   4   7    4.72    0.62
 -14  -4   7    5.75    0.53
 -14   4   6    0.24    0.43
 -14  -4   6    0.32    0.37
 -14   4   5    1.63    0.47
 -14  -4   5    2.16    0.39
 -14   4   4    0.55    0.46
 -14   4   4    0.24    0.32
 -14  -4   4   -0.19    0.33
 -14   4   3    0.54    0.43
 -14   4   3    0.43    0.34
 -14  -4   3    0.03    0.34
 -14   4   2    0.38    0.40
 -14   4   2    0.30    0.37
 -14  -4   2    0.16    0.34
 -14   4   1    7.81    0.62
 -14   4   1    7.82    0.61
 -14  -4   1    7.62    0.60
 -14   4   0    2.04    0.51
 -14   4   0    1.78    0.46
 -14  -4   0    1.34    0.38
 -14   4  -1    0.43    0.52
 -14   4  -1    1.06    0.46
 -14  -4  -1    0.27    0.37
 -14   4  -2    4.90    0.57
 -14   4  -2    4.56    0.63
 -14  -4  -2    4.68    0.50
 -14   4  -3    4.66    0.71
 -14   4  -3    5.09    0.57
 -14  -4  -3    4.55    0.58
 -14   4  -4    0.03    0.62
 -14   4  -4    0.52    0.48
 -14  -4  -4    0.19    0.45
 -14   4  -5   -0.43    0.70
 -14   4  -5   -1.35    0.52
 -14  -4  -5    0.60    0.51
 -14   4  -6    0.73    0.73
 -14  -4  -6    1.42    0.58
 -14   4  -7   -0.36    0.78
 -14  -4  -7    0.87    0.65
 -14   4  -8    2.95    0.87
 -14  -4  -8    0.75    0.78
 -14   4  -9    0.17    0.92
 -14  -4  -9    0.64    0.85
 -14   5  11    1.52    0.79
 -14   5  11    0.80    0.92
 -14  -5  11   -0.43    0.87
 -14  -5  11    1.84    0.78
 -14   5  10    0.14    0.87
 -14   5  10   -0.48    0.69
 -14  -5  10   -0.92    0.77
 -14  -5  10    1.08    0.68
 -14   5   9   -0.30    0.59
 -14  -5   9   -0.01    0.59
 -14   5   8    0.89    0.60
 -14  -5   8    0.88    0.54
 -14   5   7   -0.60    0.54
 -14  -5   7    0.35    0.49
 -14   5   6   -0.24    0.49
 -14  -5   6   -0.11    0.43
 -14   5   5   -0.10    0.47
 -14  -5   5   -0.67    0.40
 -14   5   4    0.43    0.52
 -14  -5   4    0.95    0.41
 -14   5   3    1.07    0.50
 -14   5   3    0.90    0.40
 -14  -5   3    1.39    0.42
 -14   5   2    5.60    0.63
 -14   5   2    5.62    0.56
 -14  -5   2    4.39    0.49
 -14   5   1    1.08    0.48
 -14   5   1    1.99    0.57
 -14  -5   1    2.30    0.42
 -14   5   0    0.89    0.54
 -14   5   0    0.18    0.51
 -14  -5   0   -0.20    0.40
 -14   5  -1    0.68    0.49
 -14   5  -1    0.28    0.59
 -14  -5  -1    0.79    0.39
 -14   5  -2    1.95    0.65
 -14   5  -2    2.42    0.56
 -14  -5  -2    1.62    0.47
 -14   5  -3    2.81    0.69
 -14   5  -3    2.66    0.58
 -14  -5  -3    2.62    0.51
 -14   5  -4   -0.25    0.58
 -14   5  -4   -0.03    0.71
 -14  -5  -4   -0.60    0.47
 -14   5  -5   -0.09    0.63
 -14   5  -5    0.40    0.75
 -14  -5  -5   -0.04    0.54
 -14   5  -6    3.89    0.93
 -14  -5  -6    3.42    0.70
 -14   5  -7    1.66    0.87
 -14  -5  -7    1.29    0.67
 -14   5  -8    3.34    1.12
 -14  -5  -8    3.84    0.87
 -14   6  10    0.76    0.98
 -14   6  10    0.79    0.79
 -14  -6  10    1.88    0.83
 -14   6   9    0.46    0.78
 -14   6   9    1.58    0.90
 -14  -6   9    2.21    0.74
 -14   6   8    0.46    0.80
 -14   6   8    0.08    0.65
 -14  -6   8    0.46    0.62
 -14   6   7    1.72    0.64
 -14  -6   7    2.22    0.67
 -14   6   6    0.56    0.60
 -14  -6   6   -0.14    0.51
 -14   6   5    0.09    0.58
 -14  -6   5    0.33    0.53
 -14   6   4    2.06    0.61
 -14  -6   4    1.91    0.54
 -14   6   3   -0.48    0.52
 -14   6   3   -0.14    0.47
 -14  -6   3    0.19    0.48
 -14   6   2    0.57    0.55
 -14   6   2    1.05    0.59
 -14  -6   2    0.38    0.44
 -14   6   1    2.10    0.62
 -14   6   1    1.40    0.61
 -14  -6   1    1.97    0.48
 -14   6   0    1.43    0.61
 -14   6   0    0.84    0.65
 -14  -6   0    0.33    0.49
 -14   6  -1    0.19    0.58
 -14   6  -1   -0.53    0.68
 -14  -6  -1   -0.11    0.44
 -14   6  -2    2.23    0.72
 -14   6  -2    1.62    0.65
 -14  -6  -2    0.75    0.48
 -14   6  -3    0.73    0.65
 -14   6  -3    1.19    0.82
 -14  -6  -3    1.60    0.57
 -14   6  -4    0.66    0.80
 -14   6  -4    0.33    0.68
 -14  -6  -4    0.23    0.54
 -14   6  -5   -0.47    0.71
 -14   6  -5    1.20    0.84
 -14  -6  -5   -0.90    0.59
 -14   6  -6    0.67    0.89
 -14  -6  -6   -0.07    0.65
 -14   6  -7    2.15    1.02
 -14  -6  -7    3.76    0.82
 -14   7   9    0.36    1.03
 -14   7   9    3.73    0.94
 -14  -7   9    3.00    0.86
 -14   7   8    0.22    0.77
 -14   7   8   -1.43    0.86
 -14  -7   8    1.40    0.78
 -14   7   7    3.50    0.78
 -14   7   7    2.04    0.92
 -14  -7   7    1.98    0.75
 -14   7   6    3.74    0.90
 -14   7   6    3.06    0.76
 -14  -7   6    2.44    0.68
 -14   7   5    0.47    0.64
 -14  -7   5    1.06    0.61
 -14   7   4    0.87    0.68
 -14  -7   4    1.60    0.60
 -14   7   3    0.21    0.61
 -14  -7   3   -0.70    0.49
 -14   7   2    0.01    0.65
 -14   7   2   -0.20    0.63
 -14  -7   2    1.30    0.52
 -14   7   1    5.36    0.79
 -14   7   1    3.68    0.71
 -14  -7   1    3.24    0.61
 -14   7   0    2.42    0.71
 -14   7   0    2.95    0.75
 -14  -7   0    3.01    0.58
 -14   7  -1    1.54    0.77
 -14   7  -1    0.66    0.66
 -14  -7  -1   -0.15    0.55
 -14   7  -2    0.38    0.80
 -14   7  -2    0.22    0.68
 -14  -7  -2    0.08    0.54
 -14   7  -3    1.05    0.77
 -14   7  -3   -0.06    0.83
 -14  -7  -3    0.57    0.59
 -14   7  -4   -0.48    0.78
 -14   7  -4   -0.50    0.92
 -14  -7  -4   -0.26    0.63
 -14   7  -5    0.05    0.85
 -14   7  -5   -0.19    1.03
 -14  -7  -5   -1.32    0.66
 -14   7  -6   -1.13    1.05
 -14  -7  -6    0.80    0.76
 -14   8   7    0.54    0.90
 -14  -8   7   -0.17    0.78
 -14   8   6    1.75    0.81
 -14  -8   6    0.96    0.74
 -14   8   5    1.26    0.85
 -14  -8   5    1.90    0.72
 -14   8   4    2.01    0.78
 -14  -8   4    4.57    0.75
 -14   8   3    2.64    0.80
 -14  -8   3    3.39    0.70
 -14   8   2    1.46    0.75
 -14  -8   2    2.11    0.64
 -14   8   1    3.09    0.81
 -14   8   1    1.75    0.83
 -14  -8   1    0.86    0.63
 -14   8   0    0.15    0.81
 -14   8   0    0.04    0.85
 -14  -8   0   -0.95    0.56
 -14   8  -1    1.29    0.92
 -14   8  -1   -0.37    0.79
 -14  -8  -1   -0.48    0.60
 -14   8  -2    2.33    0.92
 -14   8  -2    2.02    0.84
 -14  -8  -2    1.95    0.67
 -14   8  -3    4.35    1.09
 -14   8  -3    2.43    0.94
 -14  -8  -3    3.85    0.75
 -14   8  -4   -0.44    0.99
 -14   8  -4    1.15    0.97
 -14  -8  -4    1.05    0.76
 -15   0  13    0.70    0.86
 -15   0  12    3.89    0.83
 -15   0  11   -0.03    0.64
 -15   0  10   28.03    1.24
 -15   0   9    0.63    0.57
 -15   0   8    7.72    0.70
 -15   0   7   -0.71    0.41
 -15   0   7    0.20    0.29
 -15   0   6    6.02    0.45
 -15   0   6    5.52    0.60
 -15   0   5    0.12    0.43
 -15   0   5    0.13    0.25
 -15   0   4   11.78    0.55
 -15   0   4   11.37    0.74
 -15   0   3   -0.47    0.26
 -15   0   3   -0.45    0.40
 -15   0   2   -0.25    0.37
 -15   0   2   -0.10    0.28
 -15   0   1   -0.22    0.34
 -15   0   1   -0.40    0.33
 -15   0   0    0.97    0.37
 -15   0   0    0.87    0.39
 -15   0  -1    0.18    0.38
 -15   0  -1   -0.15    0.38
 -15   0  -2    3.40    0.41
 -15   0  -2    3.44    0.51
 -15   0  -3    0.31    0.44
 -15   0  -3   -0.01    0.31
 -15   0  -4   34.12    1.26
 -15   0  -4   34.88    0.96
 -15   0  -5    0.08    0.48
 -15   0  -6    1.26    0.55
 -15   0  -7   -0.96    0.62
 -15   0  -8    2.37    0.75
 -15   0  -9    0.19    0.86
 -15   0 -10    1.43    0.95
 -15   1  13    4.79    0.90
 -15  -1  13    4.43    0.98
 -15   1  12   -0.81    0.74
 -15  -1  12    0.81    0.79
 -15   1  11    7.07    0.85
 -15  -1  11    6.17    0.85
 -15   1  10    0.22    0.61
 -15  -1  10   -0.28    0.60
 -15   1   9    0.40    0.54
 -15  -1   9    0.75    0.57
 -15   1   8    1.59    0.55
 -15  -1   8    2.03    0.57
 -15  -1   8    2.45    0.34
 -15   1   7    6.06    0.64
 -15  -1   7    6.91    0.66
 -15  -1   7    6.21    0.48
 -15   1   6   12.17    0.77
 -15   1   6   10.95    0.52
 -15  -1   6   11.52    0.53
 -15  -1   6   11.82    0.79
 -15   1   5    1.87    0.32
 -15   1   5    2.09    0.45
 -15  -1   5    2.51    0.48
 -15  -1   5    2.53    0.33
 -15   1   4    2.79    0.34
 -15   1   4    2.94    0.48
 -15  -1   4    3.19    0.53
 -15  -1   4    3.10    0.35
 -15   1   3    0.72    0.33
 -15   1   3    0.83    0.41
 -15  -1   3    0.57    0.40
 -15  -1   3    1.38    0.32
 -15   1   2    0.05    0.39
 -15   1   2   -0.39    0.30
 -15  -1   2    0.90    0.44
 -15  -1   2    0.41    0.33
 -15   1   1    1.52    0.41
 -15   1   1    2.73    0.43
 -15  -1   1    3.38    0.46
 -15  -1   1    3.44    0.41
 -15   1   0    2.30    0.44
 -15   1   0    1.93    0.46
 -15  -1   0    1.97    0.38
 -15  -1   0    1.41    0.42
 -15   1  -1   19.80    0.82
 -15   1  -1   18.87    0.84
 -15  -1  -1   19.82    0.84
 -15  -1  -1   18.83    0.81
 -15   1  -2   36.09    1.17
 -15   1  -2   35.99    1.01
 -15  -1  -2   34.21    1.10
 -15  -1  -2   34.03    1.03
 -15   1  -3    5.38    0.43
 -15   1  -3    5.06    0.57
 -15  -1  -3    4.61    0.57
 -15  -1  -3    4.97    0.45
 -15   1  -4   -0.18    0.35
 -15   1  -4    0.21    0.50
 -15  -1  -4    0.14    0.35
 -15  -1  -4   -0.07    0.46
 -15   1  -5    0.33    0.54
 -15  -1  -5    0.97    0.52
 -15   1  -6    0.60    0.58
 -15  -1  -6    0.02    0.57
 -15   1  -7   -0.77    0.67
 -15  -1  -7    0.50    0.63
 -15   1  -8    0.29    0.74
 -15  -1  -8    1.08    0.70
 -15   1  -9    0.72    0.80
 -15  -1  -9    0.64    0.81
 -15   1 -10    2.00    0.93
 -15  -1 -10   -1.01    0.95
 -15   2  13    4.76    0.89
 -15  -2  13    0.89    0.99
 -15   2  12    0.13    0.70
 -15  -2  12   -0.29    0.80
 -15   2  11    1.43    0.69
 -15  -2  11   -0.19    0.69
 -15   2  10    0.88    0.58
 -15  -2  10   -0.23    0.59
 -15   2   9    0.24    0.53
 -15  -2   9   -0.49    0.42
 -15  -2   9    0.56    0.59
 -15   2   8   -0.46    0.47
 -15  -2   8   -0.10    0.53
 -15  -2   8    0.36    0.37
 -15   2   7    0.30    0.45
 -15  -2   7    1.01    0.54
 -15  -2   7    0.99    0.37
 -15   2   6    3.52    0.56
 -15  -2   6    4.41    0.60
 -15  -2   6    3.02    0.41
 -15   2   5    8.33    0.70
 -15   2   5    8.91    0.49
 -15  -2   5    7.93    0.56
 -15  -2   5   11.14    0.81
 -15   2   4    0.02    0.43
 -15   2   4   -0.03    0.30
 -15  -2   4   -0.73    0.44
 -15  -2   4    0.02    0.32
 -15   2   3    0.18    0.38
 -15   2   3    0.18    0.31
 -15  -2   3   -0.03    0.29
 -15  -2   3   -0.18    0.45
 -15   2   2   10.67    0.72
 -15   2   2   10.30    0.61
 -15  -2   2    9.81    0.74
 -15  -2   2    9.98    0.57
 -15   2   1    3.16    0.45
 -15   2   1    3.15    0.44
 -15  -2   1    2.26    0.49
 -15  -2   1    3.06    0.39
 -15   2   0    0.26    0.39
 -15   2   0    0.06    0.43
 -15  -2   0    0.28    0.44
 -15  -2   0   -0.09    0.34
 -15   2  -1   16.00    0.80
 -15   2  -1   17.78    0.86
 -15  -2  -1   16.71    0.75
 -15  -2  -1   18.70    0.85
 -15   2  -2    2.81    0.52
 -15   2  -2    2.24    0.42
 -15  -2  -2    2.21    0.46
 -15  -2  -2    2.20    0.46
 -15   2  -3    5.42    0.65
 -15   2  -3    5.75    0.49
 -15  -2  -3    5.47    0.55
 -15  -2  -3    5.22    0.50
 -15   2  -4    6.70    0.48
 -15   2  -4    6.65    0.72
 -15  -2  -4    6.79    0.63
 -15  -2  -4    7.32    0.61
 -15   2  -5    0.12    0.56
 -15  -2  -5   -1.13    0.46
 -15   2  -6    2.05    0.66
 -15  -2  -6    1.70    0.62
 -15   2  -7    0.16    0.71
 -15  -2  -7    0.18    0.67
 -15   2  -8   -0.47    0.80
 -15  -2  -8    0.56    0.77
 -15   2  -9    1.02    0.91
 -15  -2  -9    0.47    0.78
 -15   2 -10    1.58    1.01
 -15  -2 -10    0.59    0.95
 -15   3  12    0.19    0.78
 -15  -3  12    0.08    0.81
 -15   3  11    6.13    0.85
 -15  -3  11    4.11    0.88
 -15   3  10    0.04    0.58
 -15  -3  10    0.10    0.51
 -15  -3  10    0.04    0.71
 -15   3   9   -0.25    0.51
 -15  -3   9   -0.29    0.44
 -15  -3   9    0.98    0.71
 -15   3   8    0.95    0.54
 -15  -3   8    0.33    0.42
 -15  -3   8    0.43    0.68
 -15   3   7    1.03    0.49
 -15  -3   7    0.13    0.39
 -15  -3   7   -0.30    0.56
 -15   3   6    3.04    0.52
 -15  -3   6    2.70    0.60
 -15  -3   6    2.68    0.41
 -15   3   5    0.63    0.39
 -15  -3   5    0.63    0.49
 -15  -3   5    1.53    0.37
 -15   3   4    1.40    0.44
 -15   3   4    1.75    0.35
 -15  -3   4    2.04    0.37
 -15  -3   4    1.26    0.52
 -15   3   3    0.43    0.35
 -15   3   3   -0.08    0.40
 -15  -3   3    0.05    0.35
 -15  -3   3   -0.76    0.48
 -15   3   2    1.78    0.41
 -15   3   2    1.26    0.46
 -15  -3   2    1.16    0.37
 -15   3   1    5.84    0.56
 -15   3   1    6.77    0.61
 -15  -3   1    6.90    0.57
 -15   3   0    0.52    0.41
 -15   3   0    0.62    0.46
 -15  -3   0    0.37    0.37
 -15  -3   0   -0.68    0.46
 -15   3  -1    8.46    0.69
[truncated: 80,826 more chars]
