# Supplementary material for: Crystal structure and Hirshfeld surface analysis of (E)-2-[1-hy­droxy-2-(pyridin-2-yl)eth­yl]-4-[2-(4-meth­oxy­phen­yl)diazen-1-yl]phenol
Source: Acta Crystallogr E Crystallogr Commun. 2019 Apr 9;75(Pt 5):600–3. doi: 10.1107/S2056989019004377 (PMC6505601; doi:10.1107/S2056989019004377)
Supplement: Supplementary file 2 [file e-75-00600-Isup2.hkl]

data_I                                                                          
_shelx_title ' 14aprb in P 21/c'                                                
_shelx_refln_list_code          4                                               
_shelx_F_calc_maximum      237.37                                               
_exptl_crystal_F_000       736.00                                               
_reflns_d_resolution_high  0.8106                                               
                                                                                
loop_                                                                           
 _space_group_symop_operation_xyz                                               
 'x, y, z'                                                                      
 '-x, y+1/2, -z+1/2'                                                            
 '-x, -y, -z'                                                                   
 'x, -y-1/2, z-1/2'                                                             
                                                                                
_cell_length_a    18.4510                                                       
_cell_length_b     8.1690                                                       
_cell_length_c    11.5910                                                       
_cell_angle_alpha  90.000                                                       
_cell_angle_beta  100.059                                                       
_cell_angle_gamma  90.000                                                       
                                                                                
_shelx_F_squared_multiplier     1.000                                           
                                                                                
loop_                                                                           
 _refln_index_h                                                                 
 _refln_index_k                                                                 
 _refln_index_l                                                                 
 _refln_F_squared_calc                                                          
 _refln_F_squared_meas                                                          
 _refln_F_squared_sigma                                                         
 _refln_observed_status                                                         
   2   0   0       5632.35       5458.55        74.26 o                         
   3   0   0       5782.06       5519.42        53.60 o                         
   4   0   0       4976.28       4841.96        47.91 o                         
   5   0   0         12.83         18.44         3.24 o                         
   6   0   0       1434.59       1339.05        23.35 o                         
   7   0   0       5128.23       4985.52        72.50 o                         
   8   0   0        790.82        742.49        17.61 o                         
   9   0   0        792.83        766.88        18.94 o                         
  10   0   0          7.71         17.72         8.14 o                         
  11   0   0       1770.36       1728.57        34.14 o                         
  12   0   0        397.19        394.31        18.49 o                         
  13   0   0         21.52         41.75        11.43 o                         
  14   0   0       3693.53       3787.51        65.22 o                         
  15   0   0         47.84         57.42        16.73 o                         
  16   0   0       8811.75       9174.76       139.48 o                         
  17   0   0       2253.51       2396.34        54.42 o                         
  18   0   0         47.53         67.12        22.87 o                         
  19   0   0          2.41         12.84        24.46 o                         
  20   0   0         46.65         98.94        28.42 o                         
  21   0   0         54.27         76.90        38.02 o                         
  22   0   0         48.33         41.13        34.58 o                         
   1   1   0        932.12        900.47        22.88 o                         
   2   1   0        402.20        324.70         4.28 o                         
   3   1   0       1253.22       1197.39        11.20 o                         
   4   1   0        200.10        182.09         4.16 o                         
   5   1   0       2897.31       2720.16        29.24 o                         
   6   1   0        656.38        621.43        10.28 o                         
   7   1   0        591.30        587.29        14.65 o                         
   8   1   0        352.05        363.79        10.90 o                         
   9   1   0         58.55         42.04         5.73 o                         
  10   1   0        811.76        884.05        15.80 o                         
  11   1   0        168.07        184.47         9.07 o                         
  12   1   0        362.04        364.52        16.22 o                         
  13   1   0          3.11          7.35         8.64 o                         
  14   1   0        665.54        641.98        38.05 o                         
  15   1   0        115.87        121.44        13.14 o                         
  16   1   0       1768.97       1658.16        30.54 o                         
  17   1   0        462.37        429.17        18.77 o                         
  18   1   0         55.98         82.69        21.86 o                         
  19   1   0          4.53         13.77        17.10 o                         
  20   1   0         66.98         87.15        23.06 o                         
  21   1   0          5.08         54.57        21.40 o                         
  22   1   0         28.22         -2.35        23.62 o                         
   0   2   0      13182.63      13947.33       119.57 o                         
   1   2   0        148.28        149.58         2.86 o                         
   2   2   0       2583.56       2596.22        17.61 o                         
   3   2   0       1531.26       1436.48        13.11 o                         
   4   2   0       2592.33       2547.02        28.12 o                         
   5   2   0        163.27        192.48         7.06 o                         
   6   2   0        165.73        141.40         7.15 o                         
   7   2   0         76.61         80.34         6.55 o                         
   8   2   0        288.65        291.05        10.99 o                         
   9   2   0        361.99        378.19        12.67 o                         
  10   2   0         84.30         84.60         8.38 o                         
  11   2   0          3.61         -5.71         8.09 o                         
  12   2   0         73.80         96.01        10.66 o                         
  13   2   0         14.16         21.50         9.81 o                         
  14   2   0        207.46        207.97        13.50 o                         
  15   2   0          8.53          7.27        12.27 o                         
  16   2   0        677.55        721.43        23.99 o                         
  17   2   0         19.98         14.39        14.93 o                         
  18   2   0         13.80         13.42        17.54 o                         
  19   2   0         41.00         77.06        18.49 o                         
  20   2   0         36.39         36.66        20.07 o                         
  21   2   0          7.88         -9.96        21.83 o                         
   1   3   0          4.66          2.91         2.45 o                         
   2   3   0        540.42        535.74         7.55 o                         
   3   3   0       2078.81       2010.94        21.43 o                         
   4   3   0       8622.12       8891.55       104.30 o                         
   5   3   0        838.59        891.44        16.55 o                         
   6   3   0       1110.92       1123.78        19.66 o                         
   7   3   0       2828.91       3022.49        40.65 o                         
   8   3   0        505.94        510.45        14.60 o                         
   9   3   0        185.02        192.55        12.35 o                         
  10   3   0       2546.77       2254.26       168.23 o                         
  11   3   0        164.28        157.86        11.53 o                         
  12   3   0        220.95        255.80        14.63 o                         
  13   3   0         84.96         95.54        13.34 o                         
  14   3   0         97.09        116.06        15.26 o                         
  15   3   0         13.91         14.04        15.65 o                         
  16   3   0         22.96         37.73        14.52 o                         
  17   3   0        114.00        138.77        17.06 o                         
  18   3   0          1.33         40.75        17.33 o                         
  19   3   0          3.34         30.99        19.14 o                         
  20   3   0        167.06        181.59        26.18 o                         
  21   3   0        139.47        182.36        24.47 o                         
   0   4   0        230.44        202.45         8.28 o                         
   1   4   0        454.55        426.36        10.00 o                         
   2   4   0        285.26        280.79         9.26 o                         
   3   4   0          0.37          8.87         5.45 o                         
   4   4   0       1152.25       1096.57        14.79 o                         
   5   4   0         66.37         69.59         7.90 o                         
   6   4   0        314.06        367.11        13.84 o                         
   7   4   0        609.47        684.68        25.04 o                         
   8   4   0         86.46        111.93        10.65 o                         
   9   4   0         17.30         -3.04         9.02 o                         
  10   4   0        766.22        776.35        21.68 o                         
  11   4   0        124.05        128.88        13.27 o                         
  12   4   0          0.50         -7.22        12.09 o                         
  13   4   0        186.00        184.04        17.23 o                         
  14   4   0        112.67        105.95        15.83 o                         
  15   4   0         19.72         11.09        16.57 o                         
  16   4   0         49.51         20.26        18.73 o                         
  17   4   0          3.93          9.98        18.71 o                         
  18   4   0          1.64         -5.82        18.45 o                         
  19   4   0         91.98         98.63        21.35 o                         
  20   4   0        142.10        201.03        24.59 o                         
   1   5   0        166.82        168.95         7.30 o                         
   2   5   0        425.61        451.33        20.33 o                         
   3   5   0          2.66          6.06         7.03 o                         
   4   5   0        543.34        589.53        18.71 o                         
   5   5   0        328.94        321.73        15.68 o                         
   6   5   0         23.87         22.39         7.28 o                         
   7   5   0         58.49         48.98        12.28 o                         
   8   5   0         18.49         21.55        11.19 o                         
   9   5   0         12.52         27.47        11.33 o                         
  10   5   0          0.29          2.54        11.81 o                         
  11   5   0        210.93        208.39        17.28 o                         
  12   5   0        369.79        350.69        19.50 o                         
  13   5   0         29.81         31.71        16.14 o                         
  14   5   0          1.31         14.82        16.95 o                         
  15   5   0          0.89         12.02        21.49 o                         
  16   5   0          0.13        -19.62        19.32 o                         
  17   5   0          1.48          6.48        21.47 o                         
  18   5   0          4.34         23.38        23.22 o                         
  19   5   0         57.78         89.41        23.74 o                         
   0   6   0         14.67         31.53        12.47 o                         
   1   6   0        263.42        254.70        12.82 o                         
   2   6   0         81.81         81.13        12.23 o                         
   3   6   0        937.77        918.35        25.04 o                         
   4   6   0        162.13        162.80        12.49 o                         
   5   6   0       1084.37       1115.54        27.61 o                         
   6   6   0        575.66        596.92        23.07 o                         
   7   6   0         20.70         14.67        13.11 o                         
   8   6   0          3.87         16.18        13.65 o                         
   9   6   0         91.71         97.26        15.17 o                         
  10   6   0        147.84        112.58        16.58 o                         
  11   6   0         15.20         17.71        15.24 o                         
  12   6   0         75.83         96.25        17.19 o                         
  13   6   0        206.32        208.95        20.82 o                         
  14   6   0         71.19         51.48        20.53 o                         
  15   6   0          0.64        -14.02        28.43 o                         
  16   6   0         43.37         27.92        22.55 o                         
  17   6   0         94.06         86.88        24.41 o                         
  18   6   0          8.10         59.51        48.99 o                         
   1   7   0          6.53          7.26        11.02 o                         
   2   7   0        270.49        276.11        14.15 o                         
   3   7   0        874.62        891.20        22.07 o                         
   4   7   0        263.54        232.50        14.30 o                         
   5   7   0         47.19         43.15        18.33 o                         
   6   7   0        129.42        101.18        15.90 o                         
   7   7   0        441.33        433.35        21.45 o                         
   8   7   0         99.79        113.35        17.60 o                         
   9   7   0         68.09         61.29        16.93 o                         
  10   7   0        156.86        191.43        27.16 o                         
  11   7   0        246.10        239.43        34.84 o                         
  12   7   0        388.01        388.05        24.91 o                         
  13   7   0        416.22        429.62        26.77 o                         
  14   7   0        163.78        177.28        24.02 o                         
  15   7   0          3.50        -12.31        23.74 o                         
  16   7   0         57.09         67.65        25.58 o                         
   0   8   0        198.47        187.01        24.05 o                         
   1   8   0          6.61         30.18        13.54 o                         
   2   8   0          0.67        -19.06        12.71 o                         
   3   8   0        490.67        499.42        19.13 o                         
   4   8   0         75.59        106.42        15.33 o                         
   5   8   0         44.01         22.20        17.72 o                         
   6   8   0        310.36        270.25        19.92 o                         
   7   8   0        320.24        231.80        41.14 o                         
   8   8   0         40.54         20.62        18.51 o                         
   9   8   0         71.05         56.51        20.82 o                         
  10   8   0         85.72         68.75        20.68 o                         
  11   8   0        175.54        141.10        25.03 o                         
  12   8   0         58.88         44.08        23.70 o                         
  13   8   0          2.21         51.42        25.08 o                         
   1   9   0        438.93        448.47        22.69 o                         
   2   9   0        372.74        350.10        25.91 o                         
   3   9   0        396.50        406.50        20.56 o                         
   4   9   0         58.60         57.62        17.13 o                         
   5   9   0         68.45         79.51        19.74 o                         
   6   9   0          1.78         38.59        20.27 o                         
   7   9   0         14.91         43.73        32.12 o                         
   8   9   0        120.97         94.86        21.76 o                         
   9   9   0        176.47        160.70        23.65 o                         
  10   9   0         27.42         19.11        29.59 o                         
   0  10   0        234.54        237.77        35.02 o                         
   1  10   0          0.01        -14.36        21.22 o                         
   2  10   0          0.08         15.20        21.92 o                         
 -22   1   1        160.90        161.14        34.28 o                         
 -21   1   1          0.61         15.76        20.72 o                         
 -20   1   1        114.72        156.85        19.53 o                         
 -19   1   1          0.19         -0.37        28.07 o                         
 -18   1   1       1156.59       1124.18        29.41 o                         
 -17   1   1        147.61        202.90        16.73 o                         
 -16   1   1         32.78         52.09        13.08 o                         
 -15   1   1        170.47        184.61        23.12 o                         
 -14   1   1          0.13          6.58         9.84 o                         
 -13   1   1         87.77         95.45         8.51 o                         
 -12   1   1         75.99         77.57         8.06 o                         
 -11   1   1         39.88         22.15         6.85 o                         
 -10   1   1         63.91         57.10         6.31 o                         
  -9   1   1        455.31        442.93        10.67 o                         
  -8   1   1       3691.00       3855.78        47.72 o                         
  -7   1   1        267.61        252.14         7.05 o                         
  -6   1   1        119.33        115.33         4.76 o                         
  -5   1   1       1963.78       1832.07        18.15 o                         
  -4   1   1          7.00          3.14         3.43 o                         
  -3   1   1        159.09        146.19         3.58 o                         
  -2   1   1       7443.37       7704.70        59.56 o                         
  -1   1   1       2816.24       2691.70        20.45 o                         
   0   1   1        810.84        742.30         7.76 o                         
   1   1   1        568.64        568.63         4.40 o                         
   2   1   1        599.45        528.26         4.22 o                         
   3   1   1       3760.73       3506.21        22.44 o                         
   4   1   1       3736.45       3567.89        25.91 o                         
   5   1   1        807.39        768.99        11.19 o                         
   6   1   1        262.11        293.46         7.65 o                         
   7   1   1        134.40        136.19         7.07 o                         
   8   1   1        377.53        409.29        11.53 o                         
   9   1   1       1206.41       1212.29        18.29 o                         
  10   1   1         58.64         49.59         6.52 o                         
  11   1   1        310.62        308.09        12.13 o                         
  12   1   1        100.85         99.61         9.24 o                         
  13   1   1         10.95         24.06         9.45 o                         
  14   1   1        180.39        200.22        12.56 o                         
  15   1   1       1250.94       1205.31        25.78 o                         
  16   1   1         19.54         23.12        13.05 o                         
  17   1   1          4.81         14.47        14.55 o                         
  18   1   1          9.15         45.05        16.28 o                         
  19   1   1         66.60         74.60        29.00 o                         
  20   1   1          4.54         -5.98        20.09 o                         
  21   1   1         10.26        -21.22        21.78 o                         
 -22   2   1         96.89        127.70        24.97 o                         
 -21   2   1         42.32         38.77        21.19 o                         
 -20   2   1         23.87         32.04        18.77 o                         
 -19   2   1         49.61         40.15        17.45 o                         
 -18   2   1        475.82        437.17        21.06 o                         
 -17   2   1       1251.67       1263.85        29.03 o                         
 -16   2   1        180.56        133.95        16.37 o                         
 -15   2   1        165.02        186.15        13.65 o                         
 -14   2   1         88.18         90.05        11.37 o                         
 -13   2   1        277.15        275.32        12.79 o                         
 -12   2   1       1202.65       1204.39        23.71 o                         
 -11   2   1         53.90         56.10         9.25 o                         
 -10   2   1          8.51         10.31         6.76 o                         
  -9   2   1        534.41        504.24        22.92 o                         
  -8   2   1       1390.48       1353.70        21.45 o                         
  -7   2   1       3956.44       4143.57        51.09 o                         
  -6   2   1        534.45        498.19         9.94 o                         
  -5   2   1       1508.63       1482.69        18.22 o                         
  -4   2   1       4184.33       4172.96        43.08 o                         
  -3   2   1       1028.12        983.44        13.00 o                         
  -2   2   1       1089.07       1050.62         9.17 o                         
  -1   2   1      56344.04      60759.07       361.09 o                         
   0   2   1          7.64          7.04         1.80 o                         
   1   2   1        167.62        145.07         3.30 o                         
   2   2   1       1580.23       1550.64        12.16 o                         
   3   2   1       4162.07       4095.18        27.96 o                         
   4   2   1          0.38          3.98         2.91 o                         
   5   2   1        151.99        154.86         8.29 o                         
   6   2   1         61.59         54.29         5.55 o                         
   7   2   1        468.69        465.60        12.14 o                         
   8   2   1        743.40        718.42        15.51 o                         
   9   2   1        949.66        970.66        19.12 o                         
  10   2   1         93.95         99.30         9.06 o                         
  11   2   1          0.23         10.58         9.05 o                         
  12   2   1        236.49        234.29        11.79 o                         
  13   2   1        502.68        505.19        17.66 o                         
  14   2   1        374.77        360.99        27.80 o                         
  15   2   1       1090.29       1076.92        33.92 o                         
  16   2   1        976.08        980.88        26.48 o                         
  17   2   1         65.53         72.60        16.26 o                         
  18   2   1         46.10         50.92        17.04 o                         
  19   2   1        147.44        171.69        19.83 o                         
  20   2   1          2.02         -7.48        20.04 o                         
  21   2   1          8.37         20.58        27.98 o                         
 -21   3   1          0.30         34.61        22.43 o                         
 -20   3   1          2.54         -9.29        19.83 o                         
 -19   3   1         93.65        128.95        19.12 o                         
 -18   3   1        781.83        714.49        28.25 o                         
 -17   3   1          0.38         28.04        14.98 o                         
 -16   3   1          9.61         13.69        14.01 o                         
 -15   3   1        389.34        406.32        20.83 o                         
 -14   3   1        432.63        426.70        19.07 o                         
 -13   3   1        850.08        809.70        26.28 o                         
 -12   3   1        504.08        505.14        18.46 o                         
 -11   3   1        565.95        521.13        17.74 o                         
 -10   3   1         42.25         40.63        10.75 o                         
  -9   3   1        219.76        248.18        11.48 o                         
  -8   3   1        426.11        502.09        14.28 o                         
  -7   3   1        204.81        240.23        14.02 o                         
  -6   3   1          7.02          1.30         6.10 o                         
  -5   3   1        108.72        103.68         7.03 o                         
  -4   3   1        824.73        857.85        15.83 o                         
  -3   3   1        984.04        965.56        14.60 o                         
  -2   3   1          3.76         11.87         3.35 o                         
  -1   3   1       4555.79       4636.53        38.45 o                         
   0   3   1        576.53        604.93         8.93 o                         
   1   3   1        884.83        915.74        10.99 o                         
   2   3   1         20.27         17.17         3.27 o                         
   3   3   1        125.77        137.67         5.35 o                         
   4   3   1        247.08        242.11         6.13 o                         
   5   3   1        432.56        428.82        13.31 o                         
   6   3   1        676.90        694.60        15.60 o                         
   7   3   1          4.72          1.12         7.81 o                         
   8   3   1        573.70        662.46        16.41 o                         
   9   3   1          5.82          1.23         7.88 o                         
  10   3   1          4.75         15.38         9.13 o                         
  11   3   1          8.60         21.50         9.75 o                         
  12   3   1        161.41        177.85        27.82 o                         
  13   3   1         79.15        105.56        14.73 o                         
  14   3   1         38.82         43.94        17.70 o                         
  15   3   1        533.89        491.31        20.61 o                         
  16   3   1        397.96        409.54        28.88 o                         
  17   3   1        161.56        211.39        20.90 o                         
  18   3   1          6.27          4.84        16.96 o                         
  19   3   1        218.87        286.77        22.06 o                         
  20   3   1          0.46         36.00        21.71 o                         
  21   3   1          5.38         43.47        23.84 o                         
 -20   4   1          8.48        -27.80        21.79 o                         
 -19   4   1          0.10          5.09        19.65 o                         
 -18   4   1        226.58        265.32        21.61 o                         
 -17   4   1         38.37         17.36        18.85 o                         
 -16   4   1         18.58         14.04        19.03 o                         
 -15   4   1         67.94         61.86        15.91 o                         
 -14   4   1        533.50        482.97        21.94 o                         
 -13   4   1          0.05        -10.56        12.19 o                         
 -12   4   1         66.59         65.64        12.05 o                         
 -11   4   1          6.96          7.57        10.26 o                         
 -10   4   1          0.06         -0.95        11.82 o                         
  -9   4   1         52.26         65.29        10.18 o                         
  -8   4   1         47.27         37.48         8.48 o                         
  -7   4   1       1739.41       1822.77        29.13 o                         
  -6   4   1       1349.93       1409.05        24.58 o                         
  -5   4   1        747.99        742.07        17.39 o                         
  -4   4   1        513.00        510.17        12.14 o                         
  -3   4   1       1033.67       1068.21        12.20 o                         
  -2   4   1       1511.32       1518.80        14.34 o                         
  -1   4   1         29.75         30.78         3.82 o                         
   0   4   1         53.42         48.56         4.66 o                         
   1   4   1         83.05         94.43         7.39 o                         
   2   4   1        674.14        707.43        11.66 o                         
   3   4   1       3230.93       3256.43        37.93 o                         
   4   4   1       2289.77       2265.78        28.88 o                         
   5   4   1          1.97          6.71         7.53 o                         
   6   4   1         13.86         10.74         5.51 o                         
   7   4   1         75.84         70.59         6.97 o                         
   8   4   1        428.23        412.24        23.86 o                         
   9   4   1       1048.48       1079.04        25.38 o                         
  10   4   1         37.00         44.59        11.79 o                         
  11   4   1          3.07          2.34        11.96 o                         
  12   4   1         24.21         32.33        15.55 o                         
  13   4   1          0.22        -18.76        13.12 o                         
  14   4   1         12.04         35.39        15.72 o                         
  15   4   1        362.06        399.14        22.33 o                         
  16   4   1          0.05         29.34        18.30 o                         
  17   4   1         11.54         -3.49        17.78 o                         
  18   4   1          0.00        -23.35        19.08 o                         
  19   4   1        298.41        341.85        24.80 o                         
  20   4   1         24.98         35.73        23.99 o                         
 -19   5   1          2.38         22.64        28.25 o                         
 -18   5   1         10.84         87.29        25.55 o                         
 -17   5   1         39.83         38.61        24.98 o                         
 -16   5   1          2.15         38.98        19.62 o                         
 -15   5   1         36.40         39.83        17.88 o                         
 -14   5   1        136.48        120.00        18.87 o                         
 -13   5   1         76.19         84.89        17.22 o                         
 -12   5   1          2.57         15.86        13.57 o                         
 -11   5   1         78.80        103.86        19.59 o                         
 -10   5   1        672.77        640.96        22.50 o                         
  -9   5   1         62.63         75.97        11.97 o                         
  -8   5   1        126.83        131.55        12.25 o                         
  -7   5   1        349.84        350.62        16.77 o                         
  -6   5   1        318.41        358.87        12.72 o                         
  -5   5   1       1547.08       1512.69        22.61 o                         
  -4   5   1       2796.14       2634.00        72.42 o                         
  -3   5   1         60.71         71.61         7.98 o                         
  -2   5   1         88.89         95.85         6.30 o                         
  -1   5   1          5.42          7.64         5.15 o                         
   0   5   1        199.30        216.05         7.38 o                         
   1   5   1         13.76          4.67         6.45 o                         
   2   5   1        782.52        750.46        16.27 o                         
   3   5   1        266.36        278.19        21.14 o                         
   4   5   1         79.32         78.90         7.84 o                         
   5   5   1          2.07         -6.16         7.93 o                         
   6   5   1       2250.74       2317.55        37.49 o                         
   7   5   1        209.95        226.22        13.94 o                         
   8   5   1         96.53         94.83         9.81 o                         
   9   5   1        457.97        479.38        20.95 o                         
  10   5   1          6.51         39.25        13.10 o                         
  11   5   1         74.21         60.63        14.34 o                         
  12   5   1        100.68        100.52        16.24 o                         
  13   5   1        308.48        341.83        37.23 o                         
  14   5   1         48.46         38.47        16.89 o                         
  15   5   1          0.23         17.93        18.16 o                         
  16   5   1        167.26        199.25        22.47 o                         
  17   5   1          9.43         25.70        22.47 o                         
  18   5   1         88.40        103.55        32.89 o                         
  19   5   1         21.85         37.47        23.92 o                         
 -18   6   1        165.59        180.70        29.96 o                         
 -17   6   1         17.72        -10.25        23.60 o                         
 -16   6   1          3.18         13.44        21.00 o                         
 -15   6   1          0.24         -2.01        20.28 o                         
 -14   6   1         53.42        115.89        20.09 o                         
 -13   6   1          9.29          9.15        16.54 o                         
 -12   6   1         18.71         -4.42        17.64 o                         
 -11   6   1        591.73        556.25        23.73 o                         
 -10   6   1         94.60         97.23        18.95 o                         
  -9   6   1          0.44          0.42        14.02 o                         
  -8   6   1        237.21        237.44        12.64 o                         
  -7   6   1        409.84        377.29        26.45 o                         
  -6   6   1        782.15        749.64        19.61 o                         
  -5   6   1         49.38         58.56         8.82 o                         
  -4   6   1        176.41        188.50         8.64 o                         
  -3   6   1         10.88          5.04         9.01 o                         
  -2   6   1         56.21         58.35         6.10 o                         
  -1   6   1        167.28        163.48         8.40 o                         
   0   6   1         29.62         43.36         9.93 o                         
   1   6   1         11.51          1.09         9.18 o                         
   2   6   1        233.44        222.87        12.92 o                         
   3   6   1        336.59        321.96        15.18 o                         
   4   6   1          1.11          9.22        10.23 o                         
   5   6   1         13.84         12.69        10.45 o                         
   6   6   1       1267.84       1212.03        28.85 o                         
   7   6   1        274.04        252.69        17.31 o                         
   8   6   1        146.83        150.21        15.85 o                         
   9   6   1         53.28         41.03        14.32 o                         
  10   6   1         63.84         74.48        16.42 o                         
  11   6   1          8.18         19.66        15.95 o                         
  12   6   1        300.74        330.31        21.94 o                         
  13   6   1          5.04        -21.12        20.88 o                         
  14   6   1          8.09         -8.00        19.42 o                         
  15   6   1         68.96         72.15        26.33 o                         
  16   6   1         19.29         32.56        22.91 o                         
  17   6   1          0.09        -28.52        24.22 o                         
 -16   7   1         46.55         82.37        25.48 o                         
 -15   7   1          0.62        -11.10        23.54 o                         
 -14   7   1        259.68        256.22        37.47 o                         
 -13   7   1         34.00          2.95        19.74 o                         
 -12   7   1         84.05         55.36        19.63 o                         
 -11   7   1         65.08         58.31        18.89 o                         
 -10   7   1          8.73          7.32        30.96 o                         
  -9   7   1         23.40         24.70        16.03 o                         
  -8   7   1         94.09         76.54        16.24 o                         
  -7   7   1        126.90         94.18        16.45 o                         
  -6   7   1        445.98        396.21        18.59 o                         
  -5   7   1        159.57        162.34        14.92 o                         
  -4   7   1        358.20        373.51        15.76 o                         
  -3   7   1        124.35        126.65        12.42 o                         
  -2   7   1         49.71         45.42        11.12 o                         
  -1   7   1          0.31         -5.70        10.64 o                         
   0   7   1         53.73         74.13        11.60 o                         
   1   7   1         39.52         36.55        11.77 o                         
   2   7   1        366.15        366.38        15.62 o                         
   3   7   1          0.69         10.52        14.09 o                         
   4   7   1         35.29         32.76        17.90 o                         
   5   7   1         29.38         24.68        13.24 o                         
   6   7   1         10.83          0.54        16.29 o                         
   7   7   1         40.54          8.00        20.54 o                         
   8   7   1        543.28        527.67        24.42 o                         
   9   7   1        227.69        230.21        36.97 o                         
  10   7   1        112.60        118.79        19.19 o                         
  11   7   1          0.00         27.15        18.51 o                         
  12   7   1         32.19         13.12        20.32 o                         
  13   7   1         19.37         -3.11        26.30 o                         
  14   7   1         23.16         36.70        25.87 o                         
  15   7   1         11.51         28.24        24.65 o                         
 -13   8   1         97.11         78.25        25.20 o                         
 -12   8   1         20.30          1.23        22.45 o                         
 -11   8   1         80.74        108.88        22.92 o                         
 -10   8   1         95.03         71.65        20.79 o                         
  -9   8   1        142.42        118.98        24.83 o                         
  -8   8   1          1.34        -23.96        17.01 o                         
  -7   8   1        173.76        161.15        18.47 o                         
  -6   8   1        288.41        296.90        19.11 o                         
  -5   8   1         35.41         48.31        15.80 o                         
  -4   8   1        422.20        432.71        19.78 o                         
  -3   8   1         83.23         93.93        14.12 o                         
  -2   8   1          7.57         18.70        16.37 o                         
  -1   8   1         41.06         62.34        15.28 o                         
   0   8   1         69.71         64.48        18.98 o                         
   1   8   1          0.27         -0.83        13.61 o                         
   2   8   1        312.37        301.09        17.36 o                         
   3   8   1        117.26        116.02        15.23 o                         
   4   8   1         58.19         46.56        14.75 o                         
   5   8   1         27.25         33.01        18.81 o                         
   6   8   1        136.28        144.65        19.78 o                         
   7   8   1         87.08         71.46        19.89 o                         
   8   8   1         26.80         16.15        20.26 o                         
   9   8   1         14.93         43.62        22.62 o                         
  10   8   1        120.15        119.57        22.31 o                         
  11   8   1         46.60         52.15        23.02 o                         
  12   8   1        319.70        338.75        27.76 o                         
  13   8   1        113.77        108.97        27.22 o                         
 -10   9   1          2.98         -5.97        22.36 o                         
  -9   9   1          4.85         71.63        21.87 o                         
  -8   9   1         84.25         69.51        20.61 o                         
  -7   9   1         33.98         21.30        20.33 o                         
  -6   9   1          2.89         -6.08        18.63 o                         
  -5   9   1          0.26         22.53        18.83 o                         
  -4   9   1        415.33        435.10        26.64 o                         
  -3   9   1        583.21        610.56        25.57 o                         
  -2   9   1        601.12        621.99        32.47 o                         
  -1   9   1         94.60         84.18        19.10 o                         
   0   9   1         45.39         71.54        17.92 o                         
   1   9   1          3.83         -2.48        16.34 o                         
   2   9   1        100.40        128.87        17.08 o                         
   3   9   1        179.21        178.67        18.80 o                         
   4   9   1         42.67         61.53        18.03 o                         
   5   9   1        126.45        141.76        22.58 o                         
   6   9   1          4.97        -19.63        19.68 o                         
   7   9   1         62.06         33.02        21.12 o                         
   8   9   1         28.41         32.18        26.65 o                         
   9   9   1        211.02        171.88        25.90 o                         
  -2  10   1        116.22         97.66        22.21 o                         
  -1  10   1          0.88         -0.19        21.44 o                         
   0  10   1          1.37         12.15        20.76 o                         
   1  10   1        107.05        147.51        31.97 o                         
   2  10   1        397.16        426.15        26.23 o                         
 -22   0   2          8.83        -32.03        31.05 o                         
 -21   0   2          9.47         -6.40        28.64 o                         
 -20   0   2         10.89         12.07        25.96 o                         
 -19   0   2          1.15         22.59        23.77 o                         
 -18   0   2          1.18        -21.15        26.18 o                         
 -17   0   2        510.30        507.86        52.35 o                         
 -16   0   2       1149.35       1174.01        36.20 o                         
 -15   0   2          7.66        -10.26        13.92 o                         
 -14   0   2         32.77         44.51        13.26 o                         
 -13   0   2        269.49        273.67        16.62 o                         
 -12   0   2        716.80        688.16        22.01 o                         
 -11   0   2          0.97         -0.99        12.15 o                         
 -10   0   2         83.52         97.33         9.13 o                         
  -9   0   2        615.98        764.42        18.42 o                         
  -8   0   2       4431.21       4676.49        69.09 o                         
  -7   0   2        511.72        491.90         9.99 o                         
  -6   0   2       1609.25       1512.72        20.13 o                         
  -5   0   2       2697.64       2470.94        38.56 o                         
  -4   0   2        845.78        767.56        10.35 o                         
  -3   0   2       9581.90       9679.30        93.10 o                         
   0   0   2       3424.96       3361.83        30.08 o                         
   1   0   2       2430.69       2250.63        23.91 o                         
   2   0   2         25.37         25.07         2.83 o                         
   3   0   2         39.68         34.38         2.82 o                         
   4   0   2        226.22        212.77         5.78 o                         
   5   0   2        243.26        245.22         7.10 o                         
   6   0   2        588.13        578.91        13.78 o                         
   7   0   2        738.66        781.43        42.38 o                         
   8   0   2         86.45        115.78         9.28 o                         
   9   0   2         23.52         50.24        18.70 o                         
  10   0   2        515.78        573.52        26.18 o                         
  11   0   2        131.31        146.45        12.42 o                         
  12   0   2        490.26        524.38        24.31 o                         
  13   0   2       3647.32       3616.61        62.61 o                         
  14   0   2        161.12        161.24        17.92 o                         
  15   0   2        208.10        212.90        19.92 o                         
  16   0   2        215.98        194.99        22.42 o                         
  17   0   2        485.24        554.25        33.28 o                         
  18   0   2         30.02         51.64        38.02 o                         
  19   0   2         18.39        -22.07        29.92 o                         
  20   0   2          1.53          9.80        32.72 o                         
  21   0   2         63.55         87.60        32.47 o                         
 -22   1   2        111.44        165.08        24.21 o                         
 -21   1   2         22.45         38.28        20.90 o                         
 -20   1   2        101.51         75.31        19.46 o                         
 -19   1   2       1593.53       1567.54        34.65 o                         
 -18   1   2        645.37        638.56        36.08 o                         
 -17   1   2        163.85        149.82        18.89 o                         
 -16   1   2         23.12          6.99        12.01 o                         
 -15   1   2          0.81         11.78        14.84 o                         
 -14   1   2         69.08         68.07        10.00 o                         
 -13   1   2        124.77        119.29         9.68 o                         
 -12   1   2        264.06        276.22        12.50 o                         
 -11   1   2       1444.90       1425.47        21.05 o                         
 -10   1   2        180.30        221.78        10.44 o                         
  -9   1   2       1460.39       1652.60        21.67 o                         
  -8   1   2        221.55        206.40         7.82 o                         
  -7   1   2       1362.43       1293.06        16.01 o                         
  -6   1   2       2369.47       2284.84        24.68 o                         
  -5   1   2        127.70        105.29         3.81 o                         
  -4   1   2        409.33        345.04         7.39 o                         
  -3   1   2       3775.37       3674.47        33.41 o                         
  -2   1   2      18599.04      19673.90       187.52 o                         
  -1   1   2       8162.98       8407.61        61.54 o                         
   0   1   2      10529.58      10443.23        67.07 o                         
   1   1   2       2459.10       2366.68        14.29 o                         
   2   1   2       1202.80       1107.65         7.85 o                         
   3   1   2       1983.16       1829.23        13.39 o                         
   4   1   2          3.14          1.49         2.05 o                         
   5   1   2       1326.62       1223.22        13.81 o                         
   6   1   2        211.33        184.34         9.81 o                         
   7   1   2       2157.97       2272.15        30.86 o                         
   8   1   2       3300.79       3539.97        38.97 o                         
   9   1   2         77.69         81.59         6.72 o                         
  10   1   2         87.66        112.30         7.59 o                         
  11   1   2         45.63         36.40        11.23 o                         
  12   1   2       1232.14       1214.48        21.73 o                         
  13   1   2          9.35         22.30         9.31 o                         
  14   1   2        399.94        395.82        16.13 o                         
  15   1   2       2216.68       2186.66        34.55 o                         
  16   1   2       1097.40       1022.30        32.93 o                         
  17   1   2         67.09         35.02        17.54 o                         
  18   1   2          0.77          2.81        16.23 o                         
  19   1   2          5.70         15.80        18.77 o                         
  20   1   2         23.15         13.43        20.54 o                         
  21   1   2          3.60        -26.91        22.62 o                         
 -22   2   2        169.15        199.70        25.33 o                         
 -21   2   2          2.59        -19.75        37.96 o                         
 -20   2   2          0.13          4.63        25.74 o                         
 -19   2   2        714.70        739.08        41.69 o                         
 -18   2   2        380.42        391.93        19.92 o                         
 -17   2   2          0.55         13.94        13.70 o                         
 -16   2   2        921.55        933.62        24.29 o                         
 -15   2   2        614.04        634.90        20.20 o                         
 -14   2   2          0.00         16.30        10.14 o                         
 -13   2   2         47.23         64.16        12.14 o                         
 -12   2   2          0.94          2.34        10.17 o                         
 -11   2   2        446.39        443.22        14.45 o                         
 -10   2   2        686.68        673.29        15.96 o                         
  -9   2   2        160.33        169.98         8.68 o                         
  -8   2   2       3652.81       3922.97        41.93 o                         
  -7   2   2        432.49        437.72         9.34 o                         
  -6   2   2        293.75        292.51         7.59 o                         
  -5   2   2       2436.91       2439.35        26.71 o                         
  -4   2   2       3211.75       3298.07        30.67 o                         
  -3   2   2      16879.62      18019.65       137.90 o                         
  -2   2   2      16683.61      17592.93       151.01 o                         
  -1   2   2        879.30        846.21         7.70 o                         
   0   2   2       2036.47       1952.45        14.68 o                         
   1   2   2        878.79        838.28         7.71 o                         
   2   2   2       1114.95       1075.28         9.05 o                         
   3   2   2       2919.24       2836.46        20.21 o                         
   4   2   2        554.06        537.46         7.32 o                         
   5   2   2          0.58         -2.32         3.56 o                         
   6   2   2         30.90         31.34         5.74 o                         
   7   2   2       1369.89       1372.65        22.33 o                         
   8   2   2       1055.46       1163.99        24.91 o                         
   9   2   2        179.68        200.46        10.52 o                         
  10   2   2        673.94        648.01        55.28 o                         
  11   2   2       2032.85       1974.09        32.72 o                         
  12   2   2        121.12        125.47        10.43 o                         
  13   2   2        505.72        493.01        17.35 o                         
  14   2   2       3007.06       2935.75        39.64 o                         
  15   2   2        109.50        146.98        14.37 o                         
  16   2   2         83.88        104.43        15.05 o                         
  17   2   2         29.83         45.81        21.14 o                         
  18   2   2        165.80        164.50        19.18 o                         
  19   2   2         49.65         55.88        20.87 o                         
  20   2   2          0.33        -22.95        36.16 o                         
  21   2   2        102.58        156.31        24.72 o                         
 -21   3   2        203.66        276.49        42.75 o                         
 -20   3   2         98.10        141.02        31.22 o                         
 -19   3   2        258.95        282.40        21.09 o                         
 -18   3   2        191.14        257.92        18.77 o                         
 -17   3   2          7.61          5.22        16.17 o                         
 -16   3   2        449.11        410.58        18.46 o                         
 -15   3   2        106.35         89.88        14.70 o                         
 -14   3   2          4.72         -2.36        11.58 o                         
 -13   3   2         40.58         36.67        11.58 o                         
 -12   3   2         42.23         61.55        10.60 o                         
 -11   3   2          3.49         10.96         9.63 o                         
 -10   3   2         81.18         77.95        17.18 o                         
  -9   3   2        334.21        354.09        12.89 o                         
  -8   3   2          1.58         -0.10         6.88 o                         
  -7   3   2         34.84         49.68         6.06 o                         
  -6   3   2         24.87         33.21         5.54 o                         
  -5   3   2          2.45         -4.44         6.21 o                         
  -4   3   2        142.17        129.14         7.22 o                         
  -3   3   2       1836.57       1880.09        17.12 o                         
  -2   3   2        882.91        871.15        11.11 o                         
  -1   3   2        391.61        380.74        10.73 o                         
   0   3   2       1802.69       1775.67        17.85 o                         
   1   3   2        128.52        142.07         5.61 o                         
   2   3   2        168.77        178.23         6.23 o                         
   3   3   2       1819.61       1830.80        18.00 o                         
   4   3   2        100.71         94.76         5.44 o                         
   5   3   2         12.87         10.35         4.70 o                         
   6   3   2        270.73        266.96         9.93 o                         
   7   3   2         53.59         58.78         7.95 o                         
   8   3   2         44.99         54.41         8.32 o                         
   9   3   2          1.07         -0.92         8.45 o                         
  10   3   2         29.82         26.23         9.69 o                         
  11   3   2          1.89         -3.20        10.15 o                         
  12   3   2          0.63          3.12        12.34 o                         
  13   3   2         29.26         26.76        12.86 o                         
  14   3   2        934.06        895.22        28.49 o                         
  15   3   2          7.53         24.24        13.77 o                         
  16   3   2         72.83         97.58        26.27 o                         
  17   3   2         80.55        115.95        25.56 o                         
  18   3   2         51.18         34.81        18.60 o                         
  19   3   2        111.74        133.58        21.66 o                         
  20   3   2        100.41        149.34        24.67 o                         
 -20   4   2          3.76         28.73        22.28 o                         
 -19   4   2          3.47         -4.20        19.16 o                         
 -18   4   2        247.45        257.19        20.60 o                         
 -17   4   2         52.26         38.88        18.33 o                         
 -16   4   2        309.46        269.21        20.53 o                         
 -15   4   2          4.46         12.67        14.94 o                         
 -14   4   2         21.54         17.08        13.23 o                         
 -13   4   2         41.89         22.96        12.69 o                         
 -12   4   2         54.67         44.39        11.67 o                         
 -11   4   2          0.07         -3.47        10.22 o                         
 -10   4   2         41.89         52.97        10.14 o                         
  -9   4   2        438.29        433.97        16.72 o                         
  -8   4   2         13.54         11.70         7.81 o                         
  -7   4   2        262.00        265.88        12.30 o                         
  -6   4   2         13.29         23.62         7.29 o                         
  -5   4   2         12.96         20.98         6.91 o                         
  -4   4   2          0.74         10.02         4.72 o                         
  -3   4   2        140.72        131.42         6.06 o                         
  -2   4   2       3009.42       3020.18        28.80 o                         
  -1   4   2        101.56         99.36         5.82 o                         
   0   4   2        148.84        168.43        15.96 o                         
   1   4   2       1417.19       1508.83        19.10 o                         
   2   4   2       1962.58       1982.15        22.71 o                         
   3   4   2        234.07        241.26         8.38 o                         
   4   4   2          0.32          0.87         5.27 o                         
   5   4   2         93.12        114.25         8.01 o                         
   6   4   2         65.83         59.51         6.81 o                         
   7   4   2          3.20          2.64         6.89 o                         
   8   4   2        285.83        300.82        14.89 o                         
   9   4   2        187.48        197.64        13.52 o                         
  10   4   2         26.32         12.83        11.27 o                         
  11   4   2         79.80         80.44        13.24 o                         
  12   4   2         31.74         33.08        14.14 o                         
  13   4   2         54.44         56.97        15.34 o                         
  14   4   2        299.19        294.36        20.12 o                         
  15   4   2        236.71        258.22        20.88 o                         
  16   4   2        115.65        124.52        21.61 o                         
  17   4   2        566.15        603.14        25.48 o                         
  18   4   2        105.81        132.45        21.45 o                         
  19   4   2         53.25         42.06        22.78 o                         
 -19   5   2        284.37        327.32        29.36 o                         
 -18   5   2         35.00         49.01        22.81 o                         
 -17   5   2          1.88        -29.31        20.56 o                         
 -16   5   2         38.96         20.66        19.32 o                         
 -15   5   2       1644.22       1428.38        38.82 o                         
 -14   5   2        317.63        322.07        24.42 o                         
 -13   5   2        239.19        245.78        17.24 o                         
 -12   5   2        755.37        728.90        24.60 o                         
 -11   5   2          0.17          4.88        11.97 o                         
 -10   5   2         85.56         86.15        12.51 o                         
  -9   5   2          7.47          4.19        11.16 o                         
  -8   5   2        101.11        104.49        12.07 o                         
  -7   5   2        161.84        149.04        15.00 o                         
  -6   5   2          3.74         -1.42         7.54 o                         
  -5   5   2         65.92         64.66         7.76 o                         
  -4   5   2         13.10          3.47         6.29 o                         
  -3   5   2          0.28         10.67         5.05 o                         
  -2   5   2        543.09        552.23        10.38 o                         
  -1   5   2        288.63        269.57         8.87 o                         
   0   5   2        409.63        415.74        11.60 o                         
   1   5   2       3857.55       4030.65        41.17 o                         
   2   5   2        382.23        377.66        13.28 o                         
   3   5   2          0.88         -8.88         5.92 o                         
   4   5   2       1139.45       1210.29        21.27 o                         
   5   5   2          5.64          3.78         8.46 o                         
   6   5   2        318.49        308.82        15.90 o                         
   7   5   2        473.50        467.38        24.99 o                         
   8   5   2        319.69        304.91        18.75 o                         
   9   5   2          7.57          9.38        14.41 o                         
  10   5   2        215.25        236.82        17.08 o                         
  11   5   2        140.49        155.31        16.44 o                         
  12   5   2        447.82        423.09        21.86 o                         
  13   5   2        196.91        205.50        26.34 o                         
  14   5   2        143.08        125.36        19.63 o                         
  15   5   2         25.37         37.43        18.99 o                         
  16   5   2          0.42        -17.67        23.60 o                         
  17   5   2        138.60        101.48        24.82 o                         
  18   5   2        664.56        758.94        35.26 o                         
 -18   6   2          0.51        -15.13        28.67 o                         
 -17   6   2         24.37         13.43        30.54 o                         
 -16   6   2         16.77         43.62        21.68 o                         
 -15   6   2        146.65        115.65        21.83 o                         
 -14   6   2          0.41         39.64        18.51 o                         
 -13   6   2         34.76         43.33        17.56 o                         
 -12   6   2        386.24        363.83        21.13 o                         
 -11   6   2          0.34         11.98        14.43 o                         
 -10   6   2         49.74         45.26        14.19 o                         
  -9   6   2          0.00         -6.14        12.66 o                         
  -8   6   2         99.58        107.59        11.29 o                         
  -7   6   2         55.82         53.64        12.26 o                         
  -6   6   2         63.66         59.90         9.52 o                         
  -5   6   2        588.37        581.79        15.36 o                         
  -4   6   2        517.07        467.37        13.96 o                         
  -3   6   2         13.51         17.46         6.76 o                         
  -2   6   2          3.27         -3.86         6.82 o                         
  -1   6   2          3.19         -6.32         7.29 o                         
   0   6   2         15.66         19.68         8.22 o                         
   1   6   2          0.25          2.45         8.29 o                         
   2   6   2        258.59        286.59        11.79 o                         
   3   6   2        423.51        436.19        16.68 o                         
   4   6   2        530.13        557.27        19.18 o                         
   5   6   2         12.51          8.17        11.29 o                         
   6   6   2        289.63        327.38        23.40 o                         
   7   6   2        115.33        107.04        20.68 o                         
   8   6   2          7.24          2.21        14.01 o                         
   9   6   2         42.14         55.43        15.74 o                         
  10   6   2         36.83         45.61        17.01 o                         
  11   6   2        201.10        197.71        20.42 o                         
  12   6   2        389.62        354.41        23.17 o                         
  13   6   2          1.03         12.67        19.00 o                         
  14   6   2         73.66         89.41        24.47 o                         
  15   6   2          0.74          6.26        21.91 o                         
  16   6   2         12.41         39.10        28.10 o                         
  17   6   2        157.24        181.47        27.50 o                         
 -16   7   2          0.46         13.49        28.30 o                         
 -15   7   2          5.18          1.69        26.79 o                         
 -14   7   2         36.07         27.13        28.28 o                         
 -13   7   2         53.35         85.87        21.05 o                         
 -12   7   2        104.32        122.79        20.87 o                         
 -11   7   2          5.55         -0.64        17.41 o                         
 -10   7   2         56.48         65.86        24.19 o                         
  -9   7   2         49.31         47.31        26.80 o                         
  -8   7   2          4.44        -10.30        14.67 o                         
  -7   7   2         44.52         44.04        12.24 o                         
  -6   7   2       1817.47       1775.18        26.54 o                         
  -5   7   2       1051.40       1080.57        20.59 o                         
  -4   7   2         71.33         70.36        10.01 o                         
  -3   7   2        790.33        758.60        16.97 o                         
  -2   7   2        111.18        111.94        11.39 o                         
  -1   7   2        164.20        171.92        10.42 o                         
   0   7   2        103.68        106.26        12.55 o                         
   1   7   2         17.61         25.78        16.23 o                         
   2   7   2        236.08        232.58        15.72 o                         
   3   7   2         79.94         72.53        13.79 o                         
   4   7   2          5.11         -1.11        13.76 o                         
   5   7   2         38.88         37.84        13.49 o                         
   6   7   2          4.64         17.12        15.17 o                         
   7   7   2          1.79        -11.40        15.00 o                         
   8   7   2         23.36         14.83        16.94 o                         
   9   7   2        130.61        119.36        20.64 o                         
  10   7   2       1051.75       1066.13        35.18 o                         
  11   7   2         13.72         -8.61        19.34 o                         
  12   7   2        381.39        405.58        33.39 o                         
  13   7   2        284.59        305.00        26.47 o                         
  14   7   2          2.55         12.90        23.30 o                         
  15   7   2          0.01          0.88        28.41 o                         
 -13   8   2         11.83         -9.29        28.73 o                         
 -12   8   2        220.10        216.10        42.69 o                         
 -11   8   2        121.67         88.97        20.93 o                         
 -10   8   2        104.46         63.93        21.41 o                         
  -9   8   2          0.61         38.91        24.02 o                         
  -8   8   2         21.99         18.22        16.91 o                         
  -7   8   2         55.45         19.15        19.43 o                         
  -6   8   2        665.70        662.60        25.46 o                         
  -5   8   2       1685.95       1581.59        38.40 o                         
  -4   8   2         36.11         52.90        16.89 o                         
  -3   8   2        453.57        478.26        35.51 o                         
  -2   8   2        111.72        135.97        14.63 o                         
  -1   8   2          3.45          9.00        13.73 o                         
   0   8   2         10.83         12.87        13.86 o                         
   1   8   2         10.41         41.54        21.84 o                         
   2   8   2          4.22         -9.67        14.01 o                         
   3   8   2        149.85        147.52        16.21 o                         
   4   8   2        149.25        168.45        17.82 o                         
   5   8   2          0.24         12.04        15.23 o                         
   6   8   2          0.01         33.12        19.11 o                         
   7   8   2         19.64         23.62        20.44 o                         
   8   8   2         30.69         36.68        23.97 o                         
   9   8   2          4.01         21.10        20.82 o                         
  10   8   2        207.23        225.11        28.82 o                         
  11   8   2       1514.99       1449.60        44.83 o                         
  12   8   2         46.40         23.81        26.77 o                         
 -10   9   2        100.47         83.51        22.93 o                         
  -9   9   2        139.28        147.22        22.56 o                         
  -8   9   2         15.38          2.90        20.96 o                         
  -7   9   2         39.24         49.10        30.67 o                         
  -6   9   2         12.03          7.60        21.43 o                         
  -5   9   2        356.04        354.74        25.04 o                         
  -4   9   2         17.37         24.75        20.06 o                         
  -3   9   2         28.97         57.57        19.85 o                         
  -2   9   2         64.02         50.67        18.42 o                         
  -1   9   2        149.15        127.42        19.44 o                         
   0   9   2        251.48        243.36        18.96 o                         
   1   9   2         59.19         20.30        16.76 o                         
   2   9   2         94.84         85.48        17.78 o                         
   3   9   2         10.80         42.55        17.97 o                         
   4   9   2         13.72         28.84        17.82 o                         
   5   9   2        314.98        348.88        27.07 o                         
   6   9   2         23.08         29.06        60.46 o                         
   7   9   2         63.76         12.98        35.87 o                         
   8   9   2         42.38         40.24        29.74 o                         
   9   9   2        144.99        122.53        26.98 o                         
 -22   1   3         88.27        144.98        34.55 o                         
 -21   1   3          2.31         -0.69        19.95 o                         
 -20   1   3        516.57        497.26        23.65 o                         
 -19   1   3        288.49        309.92        28.02 o                         
 -18   1   3          6.08         13.77        15.13 o                         
 -17   1   3        703.52        707.21        23.68 o                         
 -16   1   3         52.45         42.51        12.17 o                         
 -15   1   3         42.22         59.17        11.17 o                         
 -14   1   3         81.70         76.01        10.06 o                         
 -13   1   3        142.81        155.31        10.05 o                         
 -12   1   3        780.51        753.76        16.05 o                         
 -11   1   3         26.21         25.79         6.42 o                         
 -10   1   3         15.71         17.29         5.39 o                         
  -9   1   3        795.16        822.69        11.93 o                         
  -8   1   3        174.93        176.91         5.87 o                         
  -7   1   3        104.03        118.35         4.97 o                         
  -6   1   3        534.25        510.16        23.06 o                         
  -5   1   3        172.22        174.59         7.43 o                         
  -4   1   3       1541.63       1566.22        18.75 o                         
  -3   1   3      12219.67      12476.86       120.84 o                         
  -2   1   3          0.16         -0.54         2.59 o                         
  -1   1   3       1273.95       1208.12        10.98 o                         
   0   1   3        806.36        818.36         7.33 o                         
   1   1   3        782.71        780.06        10.00 o                         
   2   1   3        383.83        365.41         4.31 o                         
   3   1   3        607.69        600.53         6.43 o                         
   4   1   3        887.46        840.79         8.75 o                         
   5   1   3        179.15        172.02         4.62 o                         
   6   1   3        182.62        172.91         5.13 o                         
   7   1   3        191.44        219.25         6.59 o                         
   8   1   3        485.88        495.20        10.29 o                         
   9   1   3        186.66        178.05         7.99 o                         
  10   1   3          6.48          3.58         6.92 o                         
  11   1   3        467.64        486.97        14.44 o                         
  12   1   3          9.69         15.58         8.34 o                         
  13   1   3        566.49        543.88        17.65 o                         
  14   1   3        982.64       1033.83        22.90 o                         
  15   1   3        296.89        315.91        15.34 o                         
  16   1   3        126.29        124.05        14.48 o                         
  17   1   3         93.94         49.32        21.50 o                         
  18   1   3        123.76        132.62        26.63 o                         
  19   1   3         21.32         23.86        19.80 o                         
  20   1   3          6.53         40.02        32.39 o                         
 -22   2   3         18.93        -37.69        25.13 o                         
 -21   2   3         71.39         88.62        21.62 o                         
 -20   2   3        354.01        385.66        23.89 o                         
 -19   2   3          0.16         30.84        17.00 o                         
 -18   2   3          2.60         -4.94        15.76 o                         
 -17   2   3         58.04         80.55        14.29 o                         
 -16   2   3         42.61         46.76        12.69 o                         
 -15   2   3          1.95          2.98        10.66 o                         
 -14   2   3         14.46         -8.63         9.72 o                         
 -13   2   3          9.85          5.06         8.88 o                         
 -12   2   3          5.49          5.00         8.10 o                         
 -11   2   3         17.85         23.84         7.65 o                         
 -10   2   3        610.95        644.27        12.48 o                         
  -9   2   3         48.32         60.31         5.56 o                         
  -8   2   3        397.04        417.55         9.04 o                         
  -7   2   3       4833.37       5014.28        51.14 o                         
  -6   2   3        430.71        442.75        14.08 o                         
  -5   2   3       1316.58       1265.12        19.88 o                         
  -4   2   3       6415.17       6558.96        75.95 o                         
  -3   2   3        929.99        960.97        12.26 o                         
  -2   2   3         32.90         38.86         2.82 o                         
  -1   2   3        712.51        709.16        13.45 o                         
   0   2   3       2066.54       2031.55        16.28 o                         
   1   2   3         70.77         84.86         3.18 o                         
   2   2   3          0.37         -1.50         2.54 o                         
   3   2   3          8.81         11.65         2.74 o                         
   4   2   3         13.62         14.98         2.98 o                         
   5   2   3        210.49        208.95         5.79 o                         
   6   2   3        818.59        949.12        15.31 o                         
   7   2   3       2197.60       2190.78        29.42 o                         
   8   2   3        406.26        427.65        13.95 o                         
   9   2   3        685.16        697.09        38.43 o                         
  10   2   3          0.20         -4.84         8.75 o                         
  11   2   3        106.18        118.79        17.92 o                         
  12   2   3       1759.06       1730.41        27.07 o                         
  13   2   3        155.83        179.98        12.73 o                         
  14   2   3          4.20        -14.63        11.19 o                         
  15   2   3        337.46        341.62        16.76 o                         
  16   2   3       1352.67       1293.47        29.95 o                         
  17   2   3         38.57         21.50        19.79 o                         
  18   2   3          9.83          7.01        19.88 o                         
  19   2   3        108.98         93.08        21.59 o                         
  20   2   3         50.56         42.28        63.57 o                         
 -21   3   3        273.87        267.82        28.38 o                         
 -20   3   3        142.37        125.26        23.29 o                         
 -19   3   3        187.06        253.59        25.19 o                         
 -18   3   3         15.16         17.09        15.75 o                         
 -17   3   3          3.02         -5.78        14.00 o                         
 -16   3   3        898.35        789.60        23.80 o                         
 -15   3   3          0.26         -2.49        12.01 o                         
 -14   3   3         12.95         20.70        12.48 o                         
 -13   3   3         16.75         -0.50        10.81 o                         
 -12   3   3        347.52        318.75        15.64 o                         
 -11   3   3          0.16         -6.89         8.82 o                         
 -10   3   3         58.16         64.78         8.96 o                         
  -9   3   3        490.25        501.59        11.90 o                         
  -8   3   3         27.24         26.10         5.85 o                         
  -7   3   3        427.91        400.86        11.61 o                         
  -6   3   3       1287.77       1235.87        17.07 o                         
  -5   3   3         67.12         76.47         4.56 o                         
  -4   3   3        240.64        255.32         7.72 o                         
  -3   3   3       3081.30       3174.25        31.20 o                         
  -2   3   3        104.45         97.93         5.06 o                         
  -1   3   3        335.90        356.92         7.14 o                         
   0   3   3       8506.77       8795.09        78.91 o                         
   1   3   3         66.73         67.16         4.88 o                         
   2   3   3         63.88         79.10         5.34 o                         
   3   3   3          0.54          4.63         3.53 o                         
   4   3   3       1001.76        988.31        12.81 o                         
   5   3   3        147.33        147.15         6.89 o                         
   6   3   3          9.28         12.58         5.82 o                         
   7   3   3       1452.16       1446.88        21.59 o                         
   8   3   3         15.21          8.73         8.57 o                         
   9   3   3         11.34         16.09         9.89 o                         
  10   3   3          0.34         19.98        10.02 o                         
  11   3   3       1513.74       1447.79        29.23 o                         
  12   3   3        845.28        833.09        24.33 o                         
  13   3   3          0.41         -4.39        13.61 o                         
  14   3   3         78.71         68.62        14.16 o                         
  15   3   3         77.84         78.58        15.90 o                         
  16   3   3        177.76        195.91        18.40 o                         
  17   3   3          9.68         20.83        17.84 o                         
  18   3   3         34.28         42.62        20.29 o                         
  19   3   3         96.70         97.41        23.08 o                         
  20   3   3          0.51          5.53        35.02 o                         
 -20   4   3        380.42        374.50        29.07 o                         
 -19   4   3        223.03        192.54        24.66 o                         
 -18   4   3         41.21         59.45        18.57 o                         
 -17   4   3         73.42         68.81        18.51 o                         
 -16   4   3        463.62        498.67        22.26 o                         
 -15   4   3         16.76          2.17        14.32 o                         
 -14   4   3          2.59         19.81        13.08 o                         
 -13   4   3        314.58        330.10        16.69 o                         
 -12   4   3        293.59        294.25        15.17 o                         
 -11   4   3         43.66         55.16        13.88 o                         
 -10   4   3          0.70         -8.04         9.42 o                         
  -9   4   3        182.19        180.29        11.25 o                         
  -8   4   3        151.56        132.21        10.15 o                         
  -7   4   3        121.68        129.02        11.46 o                         
  -6   4   3        324.69        335.03        11.48 o                         
  -5   4   3       3396.93       3481.02        32.13 o                         
  -4   4   3       3758.43       3805.85        38.33 o                         
  -3   4   3       2912.01       2871.97        30.69 o                         
  -2   4   3       1655.17       1653.90        22.45 o                         
  -1   4   3          7.91         12.51         4.89 o                         
   0   4   3         53.49         58.89         4.85 o                         
   1   4   3          0.00         -0.89         5.29 o                         
   2   4   3        918.61        981.72        15.08 o                         
   3   4   3          7.63          9.87         5.50 o                         
   4   4   3        392.71        425.36        10.98 o                         
   5   4   3         86.20         91.99         6.31 o                         
   6   4   3          6.67          8.69         6.16 o                         
   7   4   3         76.42         71.56        10.69 o                         
   8   4   3         44.77         69.99        11.86 o                         
   9   4   3        638.34        627.79        21.22 o                         
  10   4   3       1898.08       1922.49        34.86 o                         
  11   4   3       1498.41       1474.84        31.76 o                         
  12   4   3        599.68        563.61        25.67 o                         
  13   4   3       1090.64       1052.39        30.64 o                         
  14   4   3        284.24        298.96        21.99 o                         
  15   4   3         83.46         71.15        19.88 o                         
  16   4   3        579.07        571.28        34.01 o                         
  17   4   3        153.67        150.73        24.74 o                         
  18   4   3        358.14        416.02        25.90 o                         
  19   4   3         16.24         75.09        23.43 o                         
 -19   5   3         57.43         27.65        30.32 o                         
 -18   5   3          0.11        -12.28        25.89 o                         
 -17   5   3        246.05        152.58        26.53 o                         
 -16   5   3         46.85          3.26        17.83 o                         
 -15   5   3         45.70         67.60        16.99 o                         
 -14   5   3         50.75         70.32        15.62 o                         
 -13   5   3         29.39         38.48        13.83 o                         
 -12   5   3        146.31        137.55        18.61 o                         
 -11   5   3         17.87         25.34        12.53 o                         
 -10   5   3         12.94         -7.28        11.18 o                         
  -9   5   3          0.06          1.91        10.16 o                         
  -8   5   3          3.57         16.11        10.05 o                         
  -7   5   3        604.15        606.64        16.51 o                         
  -6   5   3         27.76         26.35         7.51 o                         
  -5   5   3        179.40        173.81         8.26 o                         
  -4   5   3        196.57        218.47         9.80 o                         
  -3   5   3        120.89        124.82         8.64 o                         
  -2   5   3          0.13         -3.75        10.62 o                         
  -1   5   3        473.72        455.52        12.41 o                         
   0   5   3        269.14        302.66        10.71 o                         
   1   5   3         73.70         78.49         7.31 o                         
   2   5   3        129.93        140.48         8.57 o                         
   3   5   3        628.30        632.79        14.21 o                         
   4   5   3        145.91        142.14         9.11 o                         
   5   5   3         11.54          7.90         7.77 o                         
   6   5   3         14.24         11.80        11.71 o                         
   7   5   3         10.73         -3.26        18.69 o                         
   8   5   3        385.26        397.43        19.14 o                         
   9   5   3       1779.45       1788.67        35.59 o                         
  10   5   3         12.78          9.73        13.81 o                         
  11   5   3          0.38         15.93        15.33 o                         
  12   5   3         55.42         48.43        17.17 o                         
  13   5   3        716.60        714.75        29.44 o                         
  14   5   3        149.26        167.05        20.87 o                         
  15   5   3          1.38         -2.07        22.23 o                         
  16   5   3         49.49         17.98        22.18 o                         
  17   5   3          0.06         14.06        24.31 o                         
  18   5   3          2.14         25.89        24.09 o                         
 -18   6   3          8.45         -5.59        28.75 o                         
 -17   6   3         71.28        116.48        29.11 o                         
 -16   6   3          9.07         12.37        24.26 o                         
 -15   6   3         53.33         61.31        32.10 o                         
 -14   6   3         13.11         -8.38        17.58 o                         
 -13   6   3         49.31         51.43        16.48 o                         
 -12   6   3          3.43          1.44        14.23 o                         
 -11   6   3        258.89        250.54        17.42 o                         
 -10   6   3        287.53        311.08        17.48 o                         
  -9   6   3        124.42        124.46        11.67 o                         
  -8   6   3        228.63        189.96        12.04 o                         
  -7   6   3       1282.98       1244.35        21.42 o                         
  -6   6   3        904.34        901.77        18.18 o                         
  -5   6   3         42.43         23.36         9.29 o                         
  -4   6   3        478.42        436.53        14.24 o                         
  -3   6   3         19.39         86.32         8.17 o                         
  -2   6   3        180.50        181.38        14.14 o                         
  -1   6   3        108.10        111.77        10.28 o                         
   0   6   3         98.99         92.03         9.29 o                         
   1   6   3        160.12        152.24        10.11 o                         
   2   6   3        173.10        169.89        10.58 o                         
   3   6   3         92.92         95.73         9.97 o                         
   4   6   3        172.58        164.81        11.11 o                         
   5   6   3         65.28         73.95        12.14 o                         
   6   6   3          3.70         -0.38        12.13 o                         
   7   6   3          8.77         22.18        14.11 o                         
   8   6   3          0.06         10.53        15.04 o                         
   9   6   3        501.59        503.88        23.78 o                         
  10   6   3        457.37        466.20        23.86 o                         
  11   6   3        208.77        195.60        20.40 o                         
  12   6   3          3.10         -1.26        17.42 o                         
  13   6   3          9.66          4.76        20.07 o                         
  14   6   3         43.04         74.33        23.67 o                         
  15   6   3          0.00        -15.48        33.77 o                         
  16   6   3        109.57        210.55        27.12 o                         
 -16   7   3        202.41        200.89        33.28 o                         
 -15   7   3        243.85        249.48        30.51 o                         
 -14   7   3          1.02        -18.36        28.36 o                         
 -13   7   3        365.18        357.59        30.13 o                         
 -12   7   3         19.04         -9.71        23.21 o                         
 -11   7   3         38.30         45.74        17.81 o                         
 -10   7   3         16.23          2.99        14.64 o                         
  -9   7   3          5.86         17.44        12.82 o                         
  -8   7   3         74.60         98.31        13.60 o                         
  -7   7   3         44.28         51.88        11.54 o                         
  -6   7   3        670.36        650.47        28.34 o                         
  -5   7   3         42.92         38.23        11.76 o                         
  -4   7   3         78.26         80.58        11.80 o                         
  -3   7   3         20.97         13.92        10.17 o                         
  -2   7   3        264.48        258.61        12.22 o                         
  -1   7   3        488.75        464.15        15.00 o                         
   0   7   3        319.97        320.16        13.11 o                         
   1   7   3          6.05         -1.11        10.32 o                         
   2   7   3        193.78        214.72        12.43 o                         
   3   7   3        492.17        477.58        19.83 o                         
   4   7   3        160.80        176.95        21.12 o                         
   5   7   3        246.07        243.59        17.90 o                         
   6   7   3        292.44        326.99        27.71 o                         
   7   7   3        224.80        253.81        21.13 o                         
   8   7   3        451.22        451.36        24.07 o                         
   9   7   3         71.19         88.42        20.28 o                         
  10   7   3          1.24        -14.98        19.07 o                         
  11   7   3        155.59        151.21        22.94 o                         
  12   7   3        275.36        281.82        26.22 o                         
  13   7   3         31.30         41.11        37.03 o                         
  14   7   3         19.46         33.51        25.42 o                         
 -13   8   3         38.53         14.52        29.35 o                         
 -12   8   3          0.65         -1.35        27.06 o                         
 -11   8   3          0.66          4.76        59.52 o                         
 -10   8   3         60.45         31.45        19.20 o                         
  -9   8   3          0.18        -21.95        17.79 o                         
  -8   8   3         18.60          2.10        19.90 o                         
  -7   8   3         11.43         -4.35        18.33 o                         
  -6   8   3         46.02         53.50        18.42 o                         
  -5   8   3          3.00          5.40        35.06 o                         
  -4   8   3          9.11          0.33        17.28 o                         
  -3   8   3         70.44         90.28        16.40 o                         
  -2   8   3        418.58        425.37        18.51 o                         
  -1   8   3        161.25        165.39        12.73 o                         
   0   8   3        175.82        200.59        18.40 o                         
   1   8   3         16.67          1.45        14.05 o                         
   2   8   3         14.77         27.77        16.87 o                         
   3   8   3        229.44        242.39        18.71 o                         
   4   8   3          4.60          9.02        15.61 o                         
   5   8   3         48.61        100.50        17.71 o                         
   6   8   3         10.33         29.15        19.57 o                         
   7   8   3         53.10         42.10        21.09 o                         
   8   8   3         69.47         91.02        21.54 o                         
   9   8   3        280.38        291.65        26.49 o                         
  10   8   3          0.66         14.91        27.19 o                         
  11   8   3         83.54         64.69        24.86 o                         
  -9   9   3         58.59         33.46        29.49 o                         
  -8   9   3         20.92        117.34        37.50 o                         
  -7   9   3        745.64        758.20        35.71 o                         
  -6   9   3         49.23         36.98        21.70 o                         
  -5   9   3          3.20         -9.33        30.41 o                         
  -4   9   3         14.17         35.96        20.62 o                         
  -3   9   3        167.21        183.98        23.17 o                         
  -2   9   3        158.76        159.10        20.60 o                         
  -1   9   3          8.57          1.63        16.77 o                         
   0   9   3         17.84         36.19        17.01 o                         
   1   9   3          5.79         19.61        17.64 o                         
   2   9   3         29.20         55.01        17.66 o                         
   3   9   3        114.43        106.99        18.88 o                         
   4   9   3         17.54         29.83        21.77 o                         
   5   9   3        368.99        364.94        24.60 o                         
   6   9   3         65.98         81.56        23.41 o                         
   7   9   3          1.80         32.74        33.57 o                         
   8   9   3         14.90         27.32        25.25 o                         
 -22   0   4        196.16        273.00        36.55 o                         
 -21   0   4        189.88        235.83        36.46 o                         
 -20   0   4          0.02          2.13        43.32 o                         
 -19   0   4         34.76         63.10        23.06 o                         
 -18   0   4        261.03        316.68        25.60 o                         
 -17   0   4        333.85        326.20        23.21 o                         
 -16   0   4        136.74        106.57        21.19 o                         
 -15   0   4        764.92        725.33        27.51 o                         
 -14   0   4       1081.69       1061.52        29.19 o                         
 -13   0   4        294.57        268.01        16.83 o                         
 -12   0   4         59.04         57.08        11.04 o                         
 -11   0   4       4810.50       5208.11        79.03 o                         
 -10   0   4        988.52       1030.08        22.57 o                         
  -9   0   4          0.00          1.82         5.11 o                         
  -8   0   4       6804.35       6832.09        67.61 o                         
  -7   0   4        461.87        457.43        16.17 o                         
  -6   0   4        985.75        902.18        15.65 o                         
  -5   0   4          6.24          8.04         3.59 o                         
  -4   0   4        992.00       1103.81        16.36 o                         
  -3   0   4       1763.27       1743.00        26.67 o                         
  -2   0   4        237.95        217.06         7.54 o                         
  -1   0   4       7423.76       7245.29        72.11 o                         
   0   0   4         36.92         39.12         3.88 o                         
   1   0   4        169.25        174.95         6.27 o                         
   2   0   4        673.22        627.33        16.52 o                         
   3   0   4       1479.69       1427.84        28.05 o                         
   4   0   4       1237.68       1295.38        25.99 o                         
   5   0   4       7937.72       8887.28       128.02 o                         
   6   0   4      10479.34      11694.83       165.93 o                         
   7   0   4       1065.62       1119.40        18.32 o                         
   8   0   4       1643.79       1798.81        44.08 o                         
   9   0   4         64.31         44.96         9.14 o                         
  10   0   4         83.66         87.88        10.34 o                         
  11   0   4          3.76         10.40        11.14 o                         
  12   0   4          2.81         -6.48        12.17 o                         
  13   0   4        130.15        110.08        15.45 o                         
  14   0   4        558.82        506.84        25.46 o                         
  15   0   4       2269.20       2156.81        47.59 o                         
  16   0   4        149.19        192.93        22.25 o                         
  17   0   4          2.51         24.49        22.44 o                         
  18   0   4         99.71        114.06        43.01 o                         
  19   0   4          2.41         11.22        43.01 o                         
  20   0   4          0.33        -22.44        46.75 o                         
 -22   1   4         26.26         36.03        32.14 o                         
 -21   1   4         13.58         -1.18        20.32 o                         
 -20   1   4         22.61         33.45        18.63 o                         
 -19   1   4         34.13         73.68        17.64 o                         
 -18   1   4        139.79        163.52        15.77 o                         
 -17   1   4        772.82        750.79        23.52 o                         
 -16   1   4         76.85         75.40        12.86 o                         
 -15   1   4        173.34        186.01        12.54 o                         
 -14   1   4        188.22        193.78        11.52 o                         
 -13   1   4        122.51        139.62         9.44 o                         
 -12   1   4        442.01        480.51        20.96 o                         
 -11   1   4         32.00         33.20         5.95 o                         
 -10   1   4        881.37        888.54        12.95 o                         
  -9   1   4        640.51        596.08        10.09 o                         
  -8   1   4        323.97        333.99         6.44 o                         
  -7   1   4        125.79        130.22         8.01 o                         
  -6   1   4        215.42        203.71        10.91 o                         
  -5   1   4        489.37        486.75        14.21 o                         
  -4   1   4        140.57        139.00         7.23 o                         
  -3   1   4       1399.48       1445.30        15.17 o                         
  -2   1   4       5335.81       5398.21        44.52 o                         
  -1   1   4       3893.28       3968.08        42.46 o                         
   0   1   4         31.46         37.94         3.10 o                         
   1   1   4         13.64          8.75         2.66 o                         
   2   1   4        789.35        731.26         8.10 o                         
   3   1   4        414.13        423.26         5.90 o                         
   4   1   4        192.71        191.70         4.51 o                         
   5   1   4        785.95        826.99         9.17 o                         
   6   1   4         44.23         56.23         4.06 o                         
   7   1   4        130.45        150.71         4.69 o                         
   8   1   4        521.09        563.58         8.99 o                         
   9   1   4         21.44         13.62         6.37 o                         
  10   1   4          2.05         -1.16         7.15 o                         
  11   1   4        214.31        205.55        10.36 o                         
  12   1   4        669.27        613.61        21.95 o                         
  13   1   4        153.94        161.43        11.89 o                         
  14   1   4         22.03         21.77        11.62 o                         
  15   1   4          3.77          0.97        12.45 o                         
  16   1   4         20.35         25.88        14.18 o                         
  17   1   4        359.93        354.19        18.81 o                         
  18   1   4         50.44         33.61        29.44 o                         
  19   1   4          5.23         -8.68        48.93 o                         
  20   1   4          0.82        -11.70        33.80 o                         
 -22   2   4         12.76        -18.90        35.06 o                         
 -21   2   4          9.43         39.11        36.69 o                         
 -20   2   4        172.95        200.85        23.88 o                         
 -19   2   4         36.74         63.41        17.38 o                         
 -18   2   4        149.56        175.31        18.04 o                         
 -17   2   4          1.93          6.32        13.15 o                         
 -16   2   4          4.23         15.75        11.95 o                         
 -15   2   4          4.09         -9.30        11.11 o                         
 -14   2   4          9.30         17.98        10.11 o                         
 -13   2   4         45.19         32.21         8.91 o                         
 -12   2   4         48.52         47.46         7.00 o                         
 -11   2   4        335.17        318.52        10.19 o                         
 -10   2   4         18.98         18.87         5.33 o                         
  -9   2   4         16.86         15.54         8.78 o                         
  -8   2   4        103.57         82.61        10.02 o                         
  -7   2   4         84.25         61.59         8.78 o                         
  -6   2   4          9.92         14.61         5.74 o                         
  -5   2   4       1375.34       1373.77        22.40 o                         
  -4   2   4        734.28        747.09        18.51 o                         
  -3   2   4        168.61        174.38         5.54 o                         
  -2   2   4       2146.62       2205.73        22.43 o                         
  -1   2   4          9.52          7.49         3.40 o                         
   0   2   4         11.48         18.41         3.50 o                         
   1   2   4         67.99        104.06         4.18 o                         
   2   2   4        345.77        369.15         6.30 o                         
   3   2   4       1589.42       1665.89        14.57 o                         
   4   2   4        795.53        849.25         9.47 o                         
   5   2   4       1279.98       1227.96        13.71 o                         
   6   2   4        153.55        133.34         5.52 o                         
   7   2   4         56.79         53.34         6.02 o                         
   8   2   4         18.45         10.27         7.20 o                         
   9   2   4        408.38        400.28        22.07 o                         
  10   2   4        250.15        234.05        12.85 o                         
  11   2   4        146.14        147.89        11.87 o                         
  12   2   4        101.42         97.15        10.52 o                         
  13   2   4         51.51         51.79        11.43 o                         
  14   2   4          0.49         -4.85        12.19 o                         
  15   2   4        448.47        427.96        18.40 o                         
  16   2   4        189.38        202.09        19.70 o                         
  17   2   4        257.07        236.38        20.31 o                         
  18   2   4         69.18         36.53        30.32 o                         
  19   2   4         83.59         34.23       102.84 o                         
 -21   3   4        494.21        436.33        37.62 o                         
 -20   3   4        357.40        365.04        26.99 o                         
 -19   3   4         15.36         14.91        20.85 o                         
 -18   3   4       1122.82       1078.11        35.21 o                         
 -17   3   4        220.35        178.25        20.96 o                         
 -16   3   4         22.02          9.35        13.33 o                         
 -15   3   4        128.29        107.54        12.64 o                         
 -14   3   4         24.86         22.08        11.73 o                         
 -13   3   4         77.38         69.39        11.80 o                         
 -12   3   4        104.50        106.24         8.61 o                         
 -11   3   4        401.37        386.39        11.93 o                         
 -10   3   4        398.88        370.68        28.67 o                         
  -9   3   4          2.74         28.38        11.08 o                         
  -8   3   4        136.62        124.69        11.90 o                         
  -7   3   4        123.19        123.41        11.90 o                         
  -6   3   4         12.01         19.96         7.51 o                         
  -5   3   4        635.02        631.36        10.07 o                         
  -4   3   4       7270.53       7592.98        68.64 o                         
  -3   3   4          1.89          2.42         4.06 o                         
  -2   3   4       1537.17       1569.87        16.51 o                         
  -1   3   4       3163.96       3553.23        39.37 o                         
   0   3   4          9.55         21.06         5.11 o                         
   1   3   4        699.45        753.50        10.72 o                         
   2   3   4        522.23        491.72         8.95 o                         
   3   3   4        452.12        461.72         8.89 o                         
   4   3   4        191.42        208.17         9.85 o                         
   5   3   4         22.09         20.55         4.86 o                         
   6   3   4          0.12          0.69         7.08 o                         
   7   3   4          6.49         10.25         7.66 o                         
   8   3   4        229.86        217.37        10.89 o                         
   9   3   4          2.29         -2.86        10.06 o                         
  10   3   4        524.28        514.35        24.94 o                         
  11   3   4        557.13        511.76        21.06 o                         
  12   3   4       2873.82       2753.99        45.09 o                         
  13   3   4        581.14        553.61        24.11 o                         
  14   3   4        149.53        173.22        17.54 o                         
  15   3   4        729.24        710.28        25.94 o                         
  16   3   4         64.03         83.64        25.22 o                         
  17   3   4          0.04         17.95        19.21 o                         
  18   3   4         30.60         83.72        32.49 o                         
  19   3   4         77.75         82.81        34.13 o                         
 -20   4   4         12.70         34.39        35.43 o                         
 -19   4   4         89.74        106.18        22.35 o                         
 -18   4   4         27.61         51.78        21.07 o                         
 -17   4   4          0.26          1.74        19.42 o                         
 -16   4   4         41.95         31.24        20.07 o                         
 -15   4   4          0.69          8.18        14.10 o                         
 -14   4   4          4.54         10.25        12.81 o                         
 -13   4   4          8.39         -2.73        11.66 o                         
 -12   4   4         14.40         28.00        18.23 o                         
 -11   4   4         40.74         36.20        10.49 o                         
 -10   4   4         89.59         94.18         8.76 o                         
  -9   4   4        375.70        373.88        16.58 o                         
  -8   4   4        360.24        348.26        10.41 o                         
  -7   4   4       1429.14       1342.99        32.48 o                         
  -6   4   4        181.54        184.04         8.44 o                         
  -5   4   4       5348.05       5460.73        47.81 o                         
  -4   4   4       1726.86       1700.05        28.21 o                         
  -3   4   4          1.86          3.85         5.77 o                         
  -2   4   4        158.18        139.87         7.91 o                         
  -1   4   4          1.70         -1.13         5.79 o                         
   0   4   4       1021.21       1065.98        14.19 o                         
   1   4   4        411.40        463.88         9.77 o                         
   2   4   4          6.92         15.45         5.08 o                         
   3   4   4         77.26         83.50         5.58 o                         
   4   4   4        396.51        393.21        11.96 o                         
   5   4   4         40.99         41.88         6.57 o                         
   6   4   4         48.39         49.71         9.08 o                         
   7   4   4          2.98          0.16         9.30 o                         
   8   4   4          0.31         -4.13        19.04 o                         
   9   4   4       1155.72       1153.72        27.37 o                         
  10   4   4         70.42         99.10        13.98 o                         
  11   4   4        954.81        931.26        27.61 o                         
  12   4   4        404.04        372.67        20.68 o                         
  13   4   4         93.87        115.46        28.76 o                         
  14   4   4         12.59         16.36        18.08 o                         
  15   4   4         69.88         80.69        21.09 o                         
  16   4   4         26.83         24.53        19.89 o                         
  17   4   4         85.86         88.88        22.07 o                         
  18   4   4         82.08         16.25        33.54 o                         
 -19   5   4         27.29        -29.96        24.07 o                         
 -18   5   4         26.08         -1.71        25.78 o                         
 -17   5   4         52.51         42.13        25.11 o                         
 -16   5   4         12.82         17.06        22.87 o                         
 -15   5   4         58.69         36.09        21.10 o                         
 -14   5   4          4.34         44.92        20.07 o                         
 -13   5   4          0.56        -19.25        12.83 o                         
 -12   5   4         21.31         15.92        12.52 o                         
 -11   5   4         65.26         49.44        12.82 o                         
 -10   5   4          0.11          2.03         9.68 o                         
  -9   5   4         50.62         44.11         9.49 o                         
  -8   5   4        874.52        826.59        17.46 o                         
  -7   5   4       2157.36       2152.96        30.30 o                         
  -6   5   4        301.29        281.71        12.40 o                         
  -5   5   4        912.17        877.70        16.94 o                         
  -4   5   4          0.09         -1.58         7.70 o                         
  -3   5   4        114.96        110.78        10.20 o                         
  -2   5   4        202.36        208.03        12.10 o                         
  -1   5   4        591.96        559.22        17.41 o                         
   0   5   4         90.97         92.16         9.58 o                         
   1   5   4        489.97        514.39        13.82 o                         
   2   5   4          2.03         -1.54         7.49 o                         
   3   5   4          3.66         -1.75         8.05 o                         
   4   5   4         22.68         13.54         8.10 o                         
   5   5   4         27.12         33.16         9.06 o                         
   6   5   4         72.12         70.36        11.35 o                         
   7   5   4        119.98        126.26        12.61 o                         
   8   5   4        783.64        725.68        25.52 o                         
   9   5   4         68.63         76.74        15.55 o                         
  10   5   4        328.44        335.66        26.52 o                         
  11   5   4        920.70        883.18        29.95 o                         
  12   5   4        183.75        212.73        27.22 o                         
  13   5   4          0.03        -27.44        18.29 o                         
  14   5   4         12.23        -20.73        20.24 o                         
  15   5   4          0.54        -24.78        22.10 o                         
  16   5   4         12.38         72.62        37.24 o                         
  17   5   4          2.26          9.58        26.85 o                         
 -17   6   4         15.14         75.86        27.15 o                         
 -16   6   4          1.11        -15.53        26.20 o                         
 -15   6   4          9.97         -5.90        22.98 o                         
 -14   6   4        107.97        123.33        25.20 o                         
 -13   6   4        109.30        105.84        22.71 o                         
 -12   6   4        137.75        118.77        45.50 o                         
 -11   6   4         53.83         52.63        13.32 o                         
 -10   6   4          5.02         21.03        15.74 o                         
  -9   6   4         89.65         80.32        10.94 o                         
  -8   6   4        662.55        634.10        19.99 o                         
  -7   6   4        320.19        296.80        14.27 o                         
  -6   6   4        143.99        134.53        10.89 o                         
  -5   6   4        841.40        832.46        18.85 o                         
  -4   6   4        770.19        724.80        27.42 o                         
  -3   6   4         19.83         19.26        11.04 o                         
  -2   6   4          0.01         21.25        10.32 o                         
  -1   6   4         17.05         11.36         9.74 o                         
   0   6   4        302.44        317.52        13.56 o                         
   1   6   4         31.60         33.22         9.72 o                         
   2   6   4         17.97         15.81         9.62 o                         
   3   6   4        194.29        202.46        12.11 o                         
   4   6   4        120.65        148.50        12.29 o                         
   5   6   4        112.24         87.58        11.75 o                         
   6   6   4        261.89        281.02        16.65 o                         
   7   6   4         55.46         62.79        28.61 o                         
   8   6   4        400.55        404.64        22.02 o                         
   9   6   4       2234.88       2146.94        43.49 o                         
  10   6   4        386.07        370.98        23.13 o                         
  11   6   4        187.40        179.29        21.75 o                         
  12   6   4        371.94        384.13        25.37 o                         
  13   6   4          5.74          8.60        21.63 o                         
  14   6   4          3.83         23.67        23.30 o                         
  15   6   4         13.57          1.42        24.18 o                         
 -15   7   4         26.47        -12.12        27.39 o                         
 -14   7   4         87.74         78.40        28.04 o                         
 -13   7   4         48.92         29.23        52.67 o                         
 -12   7   4          1.04         -4.20        23.16 o                         
 -11   7   4          1.21         12.60        26.27 o                         
 -10   7   4         33.90         47.25        17.18 o                         
  -9   7   4        122.73        111.66        15.35 o                         
  -8   7   4        191.73        204.23        21.62 o                         
  -7   7   4       1489.58       1506.65        34.55 o                         
  -6   7   4         28.12         10.41        12.50 o                         
  -5   7   4         95.56         59.98        11.73 o                         
  -4   7   4        355.82        341.94        15.37 o                         
  -3   7   4        659.15        663.90        19.90 o                         
  -2   7   4         62.03         39.56        11.65 o                         
  -1   7   4        138.60        121.98        11.55 o                         
   0   7   4          3.92        -13.58        10.65 o                         
   1   7   4        145.55        150.45        12.67 o                         
   2   7   4         68.25         81.76        12.16 o                         
   3   7   4        180.77        183.54        13.32 o                         
   4   7   4        173.26        161.94        13.75 o                         
   5   7   4         69.28         94.51        15.72 o                         
   6   7   4         14.74         11.68        15.64 o                         
   7   7   4         77.96        109.39        19.32 o                         
   8   7   4        851.42        935.39        34.03 o                         
   9   7   4        469.94        483.57        26.47 o                         
  10   7   4         15.14         34.26        21.34 o                         
  11   7   4         17.30         25.75        21.44 o                         
  12   7   4         73.33         64.71        23.90 o                         
  13   7   4         14.38         20.90        25.44 o                         
 -13   8   4          0.39          6.65        36.77 o                         
 -12   8   4          1.70        -17.10        38.64 o                         
 -11   8   4          1.58         33.54        28.05 o                         
 -10   8   4          0.00         19.05        26.65 o                         
  -9   8   4         60.22         26.93        27.15 o                         
  -8   8   4          0.46        -16.33        25.00 o                         
  -7   8   4        134.79        116.47        19.65 o                         
  -6   8   4         59.12         64.34        18.99 o                         
  -5   8   4          2.74         22.77        23.14 o                         
  -4   8   4          0.39         24.45        15.97 o                         
  -3   8   4         34.32         26.87        13.32 o                         
  -2   8   4          3.51          2.31        13.16 o                         
  -1   8   4         13.34         14.94        13.15 o                         
   0   8   4          1.07        -18.47        12.57 o                         
   1   8   4         13.44         16.68        18.04 o                         
   2   8   4        111.20        110.72        14.82 o                         
   3   8   4        120.84         99.81        17.63 o                         
   4   8   4         26.93         15.85        19.52 o                         
   5   8   4        265.54        288.24        20.33 o                         
   6   8   4        173.61        192.74        22.70 o                         
   7   8   4         38.15         43.70        21.98 o                         
   8   8   4         74.35         62.66        24.01 o                         
   9   8   4         50.79         36.18        24.46 o                         
  10   8   4        143.06        167.24        27.43 o                         
  -9   9   4         30.27         45.06        30.13 o                         
  -8   9   4         22.26         53.07        33.97 o                         
  -7   9   4        112.75        124.46        30.88 o                         
  -6   9   4         26.29         49.43        28.99 o                         
  -5   9   4          6.60         17.07        21.21 o                         
  -4   9   4          3.16         16.40        22.16 o                         
  -3   9   4          0.00        -28.03        18.69 o                         
  -2   9   4         10.24         -2.36        19.16 o                         
  -1   9   4         19.37          7.76        19.65 o                         
   0   9   4         11.24         40.70        18.27 o                         
   1   9   4        363.09        390.80        21.61 o                         
   2   9   4          4.46        -11.32        18.53 o                         
   3   9   4          5.83        -32.32        21.55 o                         
   4   9   4          1.25         15.41        20.56 o                         
   5   9   4         76.23        103.85        21.91 o                         
   6   9   4         83.73         79.35        25.18 o                         
 -22   1   5        147.12        187.21        28.05 o                         
 -21   1   5         26.62         17.08        34.43 o                         
 -20   1   5          0.80         39.35        22.24 o                         
 -19   1   5        439.82        441.02        21.12 o                         
 -18   1   5         44.81         48.86        14.53 o                         
 -17   1   5          0.15         10.07        13.20 o                         
 -16   1   5          1.43        -17.13        11.42 o                         
 -15   1   5        134.02        140.98        11.73 o                         
 -14   1   5        374.35        419.07        15.06 o                         
 -13   1   5        273.65        286.13        12.57 o                         
 -12   1   5        555.68        553.15        11.63 o                         
 -11   1   5        825.10        806.80        12.17 o                         
 -10   1   5       1598.31       1505.88        43.36 o                         
  -9   1   5          0.03          7.78         6.87 o                         
  -8   1   5         23.14         15.48         6.67 o                         
  -7   1   5        223.66        234.76        10.91 o                         
  -6   1   5        131.26        138.88         9.41 o                         
  -5   1   5        166.45        180.41         8.66 o                         
  -4   1   5       1065.84       1127.03        14.33 o                         
  -3   1   5       5726.27       5929.20        59.55 o                         
  -2   1   5        573.92        684.18        10.37 o                         
  -1   1   5        118.97        110.11         4.56 o                         
   0   1   5        236.89        242.47         6.67 o                         
   1   1   5       1060.48       1022.52        11.01 o                         
   2   1   5        321.10        311.59         7.12 o                         
   3   1   5        268.49        248.94         9.81 o                         
   4   1   5       1583.46       1578.46        22.48 o                         
   5   1   5        130.04        162.63         9.06 o                         
   6   1   5          6.45         15.37         7.32 o                         
   7   1   5        217.53        222.51        10.31 o                         
   8   1   5          2.86         -0.08         5.93 o                         
   9   1   5         11.57          3.43         5.16 o                         
  10   1   5        368.73        364.55        10.47 o                         
  11   1   5        288.93        275.47        15.92 o                         
  12   1   5         91.82         72.92        10.08 o                         
  13   1   5          9.92         15.47        12.86 o                         
  14   1   5        744.21        689.25        30.95 o                         
  15   1   5         19.76         40.89        23.35 o                         
  16   1   5         10.95        -31.04        24.23 o                         
  17   1   5         23.35         70.15        27.95 o                         
  18   1   5         30.23         27.67        31.40 o                         
  19   1   5          5.57         -7.14        33.25 o                         
 -21   2   5         14.97         13.77        23.07 o                         
 -20   2   5         90.61         63.36        23.01 o                         
 -19   2   5         77.96         84.88        22.80 o                         
 -18   2   5        101.43         84.52        18.86 o                         
 -17   2   5          0.01         15.43        13.37 o                         
 -16   2   5        157.36        154.05        13.82 o                         
 -15   2   5        518.18        557.42        34.70 o                         
 -14   2   5         19.35         10.38         9.78 o                         
 -13   2   5          0.30        -15.71        10.47 o                         
 -12   2   5        294.70        309.28        15.95 o                         
 -11   2   5        485.58        472.75        20.20 o                         
 -10   2   5        354.10        339.71        17.81 o                         
  -9   2   5        103.00         87.87        10.74 o                         
  -8   2   5        740.67        732.77        21.21 o                         
  -7   2   5         72.35         79.09         8.62 o                         
  -6   2   5        332.45        306.07        20.14 o                         
  -5   2   5        828.84        795.76        20.71 o                         
  -4   2   5        574.01        584.84        17.81 o                         
  -3   2   5        156.44        155.64         5.90 o                         
  -2   2   5        403.13        427.51         9.92 o                         
  -1   2   5        739.14        677.83        10.10 o                         
   0   2   5        502.35        534.38        10.19 o                         
   1   2   5        236.39        234.09         7.12 o                         
   2   2   5         93.34        114.50         6.79 o                         
   3   2   5        815.35        833.90        10.63 o                         
   4   2   5       1036.26       1118.63        11.58 o                         
   5   2   5       2762.73       2834.97        24.73 o                         
   6   2   5        381.76        392.88         8.64 o                         
   7   2   5        644.68        641.54        10.68 o                         
   8   2   5        474.07        470.46        10.44 o                         
   9   2   5        287.48        286.16        12.38 o                         
  10   2   5         59.59         56.81         8.82 o                         
  11   2   5         59.19         64.95         9.61 o                         
  12   2   5         71.55         72.50        15.53 o                         
  13   2   5        167.15        165.40        12.94 o                         
  14   2   5         99.99        122.65        13.62 o                         
  15   2   5          2.15        -35.29        38.95 o                         
  16   2   5        110.18        114.72        29.19 o                         
  17   2   5         99.33         73.89        30.34 o                         
  18   2   5         29.80         36.46        31.73 o                         
  19   2   5         13.41         -2.25        45.50 o                         
 -21   3   5        175.09        215.40        27.83 o                         
 -20   3   5          1.89        -17.79        34.74 o                         
 -19   3   5        105.93        126.23        22.40 o                         
 -18   3   5         34.24         38.44        19.41 o                         
 -17   3   5         15.34         38.69        20.56 o                         
 -16   3   5         53.26         40.35        16.74 o                         
 -15   3   5         51.32         64.35        19.13 o                         
 -14   3   5        240.01        219.45        19.85 o                         
 -13   3   5         92.88         85.28        17.76 o                         
 -12   3   5         13.51         15.01        14.46 o                         
 -11   3   5         33.74         27.45        12.69 o                         
 -10   3   5         99.26        100.00        13.92 o                         
  -9   3   5        245.38        275.75        17.04 o                         
  -8   3   5        846.83        835.31        25.27 o                         
  -7   3   5        303.71        304.74        17.20 o                         
  -6   3   5       1889.88       1853.32        30.57 o                         
  -5   3   5       3220.16       3267.80        77.29 o                         
  -4   3   5        164.73        186.53         6.67 o                         
  -3   3   5        137.61        171.34         6.41 o                         
  -2   3   5        138.14        146.18         6.67 o                         
  -1   3   5          5.81         -1.25         4.93 o                         
   0   3   5        997.22       1081.03        15.29 o                         
   1   3   5        845.34        796.76        13.86 o                         
   2   3   5          6.40         18.93         5.71 o                         
   3   3   5         14.09         12.02         5.10 o                         
   4   3   5         14.90          9.13         5.32 o                         
   5   3   5       1327.96       1312.78        33.05 o                         
   6   3   5         33.60         34.94         6.97 o                         
   7   3   5        239.93        210.71        11.07 o                         
   8   3   5         47.59         55.02        10.06 o                         
   9   3   5        188.00        188.32        12.23 o                         
  10   3   5        110.77        107.57        13.63 o                         
  11   3   5       2209.23       2204.37        39.15 o                         
  12   3   5         85.53         68.13        23.46 o                         
  13   3   5          7.10          1.67        12.81 o                         
  14   3   5        230.02        210.24        16.01 o                         
  15   3   5         15.45         29.23        18.52 o                         
  16   3   5         63.72         44.61        27.69 o                         
  17   3   5         13.76         -0.79        29.14 o                         
  18   3   5         62.69         28.08        34.41 o                         
 -20   4   5         36.68         17.62        26.34 o                         
 -19   4   5        116.22         85.64        22.01 o                         
 -18   4   5        432.31        434.49        27.01 o                         
 -17   4   5         10.37        -27.56        18.42 o                         
 -16   4   5          6.47         15.56        21.03 o                         
 -15   4   5          1.23         14.19        18.12 o                         
 -14   4   5         91.95        123.33        18.71 o                         
 -13   4   5          6.53         23.51        16.76 o                         
 -12   4   5         46.16         51.42        15.87 o                         
 -11   4   5        490.70        492.27        25.71 o                         
 -10   4   5        237.75        244.06        20.57 o                         
  -9   4   5       1413.17       1379.43        35.90 o                         
  -8   4   5        314.32        297.49        23.68 o                         
  -7   4   5        646.70        682.61        22.43 o                         
  -6   4   5       1517.90       1544.47        18.60 o                         
  -5   4   5        222.94        226.28        11.67 o                         
  -4   4   5        183.49        187.43         8.22 o                         
  -3   4   5       1551.35       1614.45        23.29 o                         
  -2   4   5         19.22         20.37         6.47 o                         
  -1   4   5        857.30        880.17        14.72 o                         
   0   4   5       1162.05       1135.57        29.73 o                         
   1   4   5         75.52         86.14         7.31 o                         
   2   4   5          0.00          6.79         5.73 o                         
   3   4   5         14.92         16.40         5.93 o                         
   4   4   5         36.23         55.15         6.82 o                         
   5   4   5         38.56         36.91         6.65 o                         
   6   4   5         22.45         28.67         9.70 o                         
   7   4   5       1066.79       1048.00        21.74 o                         
   8   4   5       1969.31       1844.99        29.56 o                         
   9   4   5          5.03          4.37        19.61 o                         
  10   4   5        464.40        471.74        22.16 o                         
  11   4   5        272.65        305.33        18.91 o                         
  12   4   5         84.19         94.90        17.96 o                         
  13   4   5        134.00        117.24        18.91 o                         
  14   4   5          0.01        -23.86        29.34 o                         
  15   4   5         62.18         51.70        31.72 o                         
  16   4   5         75.01         70.45        29.27 o                         
  17   4   5          0.77        -15.18        31.45 o                         
 -19   5   5        323.37        285.22        29.68 o                         
 -18   5   5          0.26        -16.26        30.23 o                         
 -17   5   5         72.10         57.10        25.55 o                         
 -16   5   5         13.66         -3.67        43.63 o                         
 -15   5   5         27.84         27.98        22.27 o                         
 -14   5   5          1.57        -25.43        18.99 o                         
 -13   5   5          1.77         -3.15        19.17 o                         
 -12   5   5        104.69        123.28        20.88 o                         
 -11   5   5         13.31         27.97        18.89 o                         
 -10   5   5        127.26        117.90        19.14 o                         
  -9   5   5         25.61         39.30        22.44 o                         
  -8   5   5       2865.09       2905.93        37.22 o                         
  -7   5   5         41.25         48.48         8.14 o                         
  -6   5   5          2.32         10.36         8.19 o                         
  -5   5   5       1190.80       1145.09        19.64 o                         
  -4   5   5        215.69        234.87        18.06 o                         
  -3   5   5         14.42         20.17        13.49 o                         
  -2   5   5         95.95         99.31         9.91 o                         
  -1   5   5         46.93         36.01         7.48 o                         
   0   5   5         37.23         39.53         7.22 o                         
   1   5   5         33.31         32.80         6.90 o                         
   2   5   5         58.28         63.08         7.18 o                         
   3   5   5         66.41         71.36         6.97 o                         
   4   5   5         31.23         35.70         9.24 o                         
   5   5   5         63.77         63.80         9.96 o                         
   6   5   5          7.07          3.32         9.35 o                         
   7   5   5        117.39        116.61        14.20 o                         
   8   5   5        253.94        252.09        15.35 o                         
   9   5   5        127.72        145.03        17.45 o                         
  10   5   5        446.95        432.30        40.19 o                         
  11   5   5       1116.18       1045.23        33.39 o                         
  12   5   5         25.22          8.33        18.94 o                         
  13   5   5         38.15         38.90        21.28 o                         
  14   5   5         15.31          4.13        22.42 o                         
  15   5   5          0.27        -36.73        24.49 o                         
  16   5   5          1.47        -39.15        33.97 o                         
 -17   6   5         11.95         54.84        29.17 o                         
 -16   6   5          0.24         -7.37        34.28 o                         
 -15   6   5        178.61        256.17        29.50 o                         
 -14   6   5          7.71         13.43        24.39 o                         
 -13   6   5         29.97         13.21        21.86 o                         
 -12   6   5         32.72         53.38        21.10 o                         
 -11   6   5         55.07        113.95        22.67 o                         
 -10   6   5        349.52        377.06        22.37 o                         
  -9   6   5          0.03         -9.50        11.51 o                         
  -8   6   5        117.66        124.22        12.19 o                         
  -7   6   5        516.80        483.41        15.89 o                         
  -6   6   5        219.12        226.56        11.95 o                         
  -5   6   5       1102.49       1050.98        20.77 o                         
  -4   6   5          7.56         23.30        10.81 o                         
  -3   6   5        418.77        405.10        17.95 o                         
  -2   6   5         23.86         21.06        10.38 o                         
  -1   6   5        108.88        110.31         9.06 o                         
   0   6   5         51.33         31.33        16.96 o                         
   1   6   5        260.89        277.55        13.25 o                         
   2   6   5        232.95        255.29        17.10 o                         
   3   6   5         71.29         90.03        11.71 o                         
   4   6   5         22.76         12.43        11.09 o                         
   5   6   5         15.23         12.00        11.38 o                         
   6   6   5         67.71         44.47        19.61 o                         
   7   6   5        180.26        192.65        16.13 o                         
   8   6   5         71.26         47.77        17.54 o                         
   9   6   5        150.64        177.77        20.88 o                         
  10   6   5         45.51         17.96        20.06 o                         
  11   6   5        628.84        674.22        33.60 o                         
  12   6   5        340.61        298.06        25.94 o                         
  13   6   5          1.71        -19.81        23.46 o                         
  14   6   5          0.30        -11.01        35.16 o                         
 -15   7   5         32.53         42.88        29.55 o                         
 -14   7   5         41.67         48.12        27.52 o                         
 -13   7   5         78.07        128.63        24.16 o                         
 -12   7   5         30.65         32.13        22.34 o                         
 -11   7   5         63.93         78.27        26.97 o                         
 -10   7   5        119.22        132.08        22.30 o                         
  -9   7   5        347.34        349.39        24.34 o                         
  -8   7   5        216.06        251.64        16.68 o                         
  -7   7   5        155.74        170.31        15.42 o                         
  -6   7   5       1386.84       1260.69        26.13 o                         
  -5   7   5         14.46         -2.93        14.69 o                         
  -4   7   5          0.28         -5.16        11.38 o                         
  -3   7   5          1.34         -9.83        11.97 o                         
  -2   7   5        158.62        160.46        14.21 o                         
  -1   7   5          6.19         15.02        15.74 o                         
   0   7   5        336.80        351.30        17.18 o                         
   1   7   5        165.40        157.69        14.02 o                         
   2   7   5        122.59        145.96        16.78 o                         
   3   7   5        157.14        155.55        14.19 o                         
   4   7   5         40.88         28.33        13.45 o                         
   5   7   5          5.60          9.52        14.07 o                         
   6   7   5         36.79         59.49        17.22 o                         
   7   7   5        186.94        215.71        21.93 o                         
   8   7   5        608.99        593.67        27.91 o                         
   9   7   5        320.81        356.72        26.15 o                         
  10   7   5        331.98        332.50        27.49 o                         
  11   7   5        102.04         97.86        24.77 o                         
  12   7   5         16.37         34.44        29.64 o                         
 -12   8   5        341.78        374.96        34.34 o                         
 -11   8   5         14.84         22.45        28.64 o                         
 -10   8   5         53.27         91.56        28.74 o                         
  -9   8   5          0.03         20.22        27.48 o                         
  -8   8   5         64.81         60.62        38.02 o                         
  -7   8   5         85.05         85.44        26.71 o                         
  -6   8   5          0.20        -13.72        17.89 o                         
  -5   8   5          0.05        -11.81        14.41 o                         
  -4   8   5         39.49         -2.87        14.86 o                         
  -3   8   5         16.95          3.36        14.73 o                         
  -2   8   5          9.53         28.56        14.73 o                         
  -1   8   5         12.80        -21.83        14.56 o                         
   0   8   5         18.03         25.24        22.26 o                         
   1   8   5         71.75         80.26        15.16 o                         
   2   8   5        371.54        399.99        18.46 o                         
   3   8   5         48.15         47.68        15.21 o                         
   4   8   5         44.61         -5.13        25.19 o                         
   5   8   5         12.21          2.39        18.68 o                         
   6   8   5          2.25        -18.94        22.30 o                         
   7   8   5          2.02        -15.15        22.59 o                         
   8   8   5        124.49        144.85        26.01 o                         
   9   8   5         22.03         44.48        24.97 o                         
  -7   9   5          5.36         31.26        51.42 o                         
  -6   9   5         27.73         10.70        32.41 o                         
  -5   9   5        280.79        221.63        33.49 o                         
  -4   9   5        305.56        298.25        23.26 o                         
  -3   9   5         39.07         34.05        19.71 o                         
  -2   9   5         47.75         31.84        20.04 o                         
  -1   9   5          4.83         -4.41        21.86 o                         
   0   9   5          7.33         30.72        20.17 o                         
   1   9   5        188.51        164.20        30.77 o                         
   2   9   5          9.02         29.59        28.43 o                         
   3   9   5          0.71         -2.36        20.65 o                         
   4   9   5         87.84        122.27        32.57 o                         
 -22   0   6         10.10        -18.70        44.88 o                         
 -21   0   6        163.07        129.64        46.75 o                         
 -20   0   6         65.15         59.83        41.76 o                         
 -19   0   6         65.93         48.20        22.75 o                         
 -18   0   6          6.63         10.29        19.12 o                         
 -17   0   6         35.50         47.65        29.61 o                         
 -16   0   6        115.90        104.52        17.29 o                         
 -15   0   6        427.99        364.60        22.44 o                         
 -14   0   6        248.95        256.03        17.27 o                         
 -13   0   6       1400.37       1445.70        36.77 o                         
 -12   0   6       1258.55       1190.20        27.54 o                         
 -11   0   6          6.72         20.98        15.58 o                         
 -10   0   6         59.69         56.21        10.99 o                         
  -9   0   6        136.66        159.78         9.43 o                         
  -8   0   6          2.25         -6.43        15.82 o                         
  -7   0   6        339.34        312.99        11.61 o                         
  -6   0   6          1.80         -7.87         8.34 o                         
  -5   0   6        137.82        166.68        11.37 o                         
  -4   0   6       2081.13       2247.64        30.82 o                         
  -3   0   6        147.74        140.78         9.47 o                         
  -2   0   6        853.80        804.72        16.44 o                         
  -1   0   6        307.07        343.64        13.86 o                         
   0   0   6        167.57        157.19         8.80 o                         
   1   0   6         34.71         37.11         5.92 o                         
   2   0   6        364.87        363.28        22.75 o                         
   3   0   6        309.11        311.39        17.63 o                         
   4   0   6       1237.07       1267.46        29.52 o                         
   5   0   6        580.67        650.65        23.11 o                         
   6   0   6        603.03        552.34        32.41 o                         
   7   0   6        587.44        550.23        23.99 o                         
   8   0   6         90.65         79.65        14.96 o                         
   9   0   6          2.85          7.07        14.02 o                         
  10   0   6        164.37        158.44        18.71 o                         
  11   0   6        466.89        372.72        36.15 o                         
  12   0   6        844.52        718.63        51.73 o                         
  13   0   6         43.85         25.55        29.92 o                         
  14   0   6          0.49         -8.73        31.79 o                         
  15   0   6         59.06         78.53        34.28 o                         
  16   0   6          0.30         -1.25        38.64 o                         
  17   0   6         23.93         18.07        44.25 o                         
  18   0   6          2.91        -39.27        43.01 o                         
 -21   1   6          0.22        -39.34        48.30 o                         
 -20   1   6        254.49        225.31        34.60 o                         
 -19   1   6        409.37        390.45        25.13 o                         
 -18   1   6          0.98        -26.55        17.70 o                         
 -17   1   6         51.05         58.95        16.87 o                         
 -16   1   6        253.34        248.48        14.41 o                         
 -15   1   6        761.46        715.92        19.19 o                         
 -14   1   6        262.79        256.10        12.65 o                         
 -13   1   6        243.11        265.05        11.71 o                         
 -12   1   6         15.72          2.14         9.44 o                         
 -11   1   6        161.46        163.95        11.86 o                         
 -10   1   6         91.32         87.72        10.23 o                         
  -9   1   6         21.32         27.27         7.97 o                         
  -8   1   6          0.35          0.27         7.14 o                         
  -7   1   6         41.74         28.58         6.90 o                         
  -6   1   6        272.84        270.18        15.26 o                         
  -5   1   6       1315.00       1352.35        18.43 o                         
  -4   1   6       3313.62       3540.17        34.35 o                         
  -3   1   6       1881.03       1894.38        19.47 o                         
  -2   1   6        430.92        425.08         8.56 o                         
  -1   1   6        529.23        556.57        11.24 o                         
   0   1   6        218.68        202.76         8.32 o                         
   1   1   6         55.80         61.57         4.58 o                         
   2   1   6        140.95        142.79         5.57 o                         
   3   1   6         35.26         25.04         7.83 o                         
   4   1   6       2194.32       2345.90        31.07 o                         
   5   1   6        126.41        142.17        10.03 o                         
   6   1   6          1.96         -1.95         8.93 o                         
   7   1   6         59.20         64.31         9.91 o                         
   8   1   6          0.24         -1.78         9.98 o                         
   9   1   6         79.17         70.55        11.44 o                         
  10   1   6        341.74        306.85        18.18 o                         
  11   1   6         14.22         16.66        34.90 o                         
  12   1   6         58.03         31.92        20.90 o                         
  13   1   6        734.50        618.62        45.50 o                         
  14   1   6        121.51         97.33        24.22 o                         
  15   1   6          9.37         19.16        25.34 o                         
  16   1   6          2.77        -12.66        27.31 o                         
  17   1   6          2.84         11.60        31.28 o                         
  18   1   6          4.38        -13.87        33.45 o                         
 -21   2   6          0.32         10.10        24.74 o                         
 -20   2   6          2.10         14.53        22.71 o                         
 -19   2   6        429.18        374.30        24.89 o                         
 -18   2   6         61.80         66.57        19.51 o                         
 -17   2   6         16.08          0.47        16.03 o                         
 -16   2   6         18.62         10.36        18.16 o                         
 -15   2   6        230.21        222.28        21.10 o                         
 -14   2   6         59.81         34.98        13.57 o                         
 -13   2   6       1824.53       1764.99        33.45 o                         
 -12   2   6        978.63        902.57        23.84 o                         
 -11   2   6        889.90        864.05        33.98 o                         
 -10   2   6        619.92        576.47        19.27 o                         
  -9   2   6        641.45        632.75        31.79 o                         
  -8   2   6        435.12        421.06        15.35 o                         
  -7   2   6        169.03        175.11        11.14 o                         
  -6   2   6        102.83        114.68        16.21 o                         
  -5   2   6        551.93        527.78        18.94 o                         
  -4   2   6         84.33         80.81         7.22 o                         
  -3   2   6        421.24        463.18        16.03 o                         
  -2   2   6         80.36         83.94         6.52 o                         
  -1   2   6        746.17        766.60        13.27 o                         
   0   2   6        327.26        370.71        14.88 o                         
   1   2   6        595.07        560.99        11.68 o                         
   2   2   6        346.11        358.93         8.53 o                         
   3   2   6       2628.55       2660.52        23.89 o                         
   4   2   6          7.33          8.33         5.87 o                         
   5   2   6         14.22         24.35         6.61 o                         
   6   2   6        825.09        828.03        13.37 o                         
   7   2   6        817.32        815.63        15.44 o                         
   8   2   6        300.84        281.41         8.70 o                         
   9   2   6        142.65        150.68         8.07 o                         
  10   2   6          0.83          3.88         8.05 o                         
  11   2   6        404.56        380.17        15.12 o                         
  12   2   6          8.91         -0.26        14.06 o                         
  13   2   6          2.22         -4.02        21.92 o                         
  14   2   6         59.17         65.06        25.46 o                         
  15   2   6        137.01        116.71        28.16 o                         
  16   2   6          6.76          6.24        28.30 o                         
  17   2   6         36.04         49.99        32.39 o                         
  18   2   6         45.32         29.07        47.37 o                         
 -20   3   6         53.01         48.29        23.94 o                         
 -19   3   6          7.48        -17.30        20.46 o                         
 -18   3   6        179.27        179.33        26.40 o                         
 -17   3   6         31.83         20.07        18.04 o                         
 -16   3   6         12.07         50.39        16.61 o                         
 -15   3   6        148.08        174.58        17.68 o                         
 -14   3   6        276.68        300.32        26.27 o                         
 -13   3   6        263.17        238.27        19.76 o                         
 -12   3   6        352.70        375.17        32.10 o                         
 -11   3   6       1351.62       1350.63        35.18 o                         
 -10   3   6        245.27        278.51        18.63 o                         
  -9   3   6       1210.05       1193.21        86.95 o                         
  -8   3   6          0.00         -2.17        10.19 o                         
  -7   3   6         19.35         23.80        10.78 o                         
  -6   3   6        156.41        202.86        13.03 o                         
  -5   3   6         46.83         35.88         9.62 o                         
  -4   3   6         42.48         31.98         7.25 o                         
  -3   3   6         25.26         28.09         8.10 o                         
  -2   3   6        167.43        173.16        13.04 o                         
  -1   3   6         47.18         49.91         6.65 o                         
   0   3   6         46.00         53.61         7.36 o                         
   1   3   6        102.47        123.53         9.92 o                         
   2   3   6          0.69         -5.05         6.51 o                         
   3   3   6       1709.36       1755.06        23.13 o                         
   4   3   6        230.70        237.82        11.56 o                         
   5   3   6        294.90        277.79        11.19 o                         
   6   3   6        241.04        246.48        10.56 o                         
   7   3   6        109.99         98.75         9.09 o                         
   8   3   6         52.14         50.71        10.72 o                         
   9   3   6         72.33         68.96        11.63 o                         
  10   3   6          3.12         11.47        11.36 o                         
  11   3   6         20.41         29.50        14.20 o                         
  12   3   6         53.66         48.71        26.76 o                         
  13   3   6          1.74         33.12        23.93 o                         
  14   3   6         26.54         60.06        28.05 o                         
  15   3   6          3.59        -20.64        29.17 o                         
  16   3   6         79.95         32.25        60.77 o                         
  17   3   6        153.48        177.07        36.68 o                         
 -19   4   6         27.32         20.58        22.92 o                         
 -18   4   6         41.75         24.26        24.08 o                         
 -17   4   6         49.38         74.68        20.62 o                         
 -16   4   6        182.68        168.34        20.32 o                         
 -15   4   6         27.50         56.89        19.92 o                         
 -14   4   6          8.94         17.64        17.48 o                         
 -13   4   6          2.11          7.65        17.75 o                         
 -12   4   6         38.19         57.90        18.29 o                         
 -11   4   6        348.53        337.35        23.11 o                         
 -10   4   6        501.78        528.02        38.02 o                         
  -9   4   6         44.49         54.93        19.01 o                         
  -8   4   6        670.94        645.70        23.14 o                         
  -7   4   6        570.95        499.09        18.84 o                         
  -6   4   6        701.83        644.24        32.66 o                         
  -5   4   6        286.08        278.25         9.76 o                         
  -4   4   6        254.06        285.78        10.08 o                         
  -3   4   6          1.30         -8.65         7.49 o                         
  -2   4   6          6.60         11.32        10.80 o                         
  -1   4   6         30.57         30.24         7.18 o                         
   0   4   6          0.67          4.75         7.17 o                         
   1   4   6        126.16        138.07         8.84 o                         
   2   4   6        104.55        131.09         8.91 o                         
   3   4   6          1.31         -0.60         7.71 o                         
   4   4   6        178.73        172.13         8.89 o                         
   5   4   6         18.10         22.51         7.64 o                         
   6   4   6       1499.91       1539.83        23.02 o                         
   7   4   6        241.42        231.90        13.75 o                         
   8   4   6         94.47         96.57        12.75 o                         
   9   4   6       1638.58       1633.19        29.88 o                         
  10   4   6        180.21        180.18        17.87 o                         
  11   4   6         39.54         28.54        16.87 o                         
  12   4   6          0.06         22.02        17.59 o                         
  13   4   6         77.51         84.77        27.69 o                         
  14   4   6         56.63         69.46        28.30 o                         
  15   4   6         18.91         23.44        32.41 o                         
  16   4   6         10.31         67.19        32.74 o                         
 -18   5   6         78.89        138.45        30.43 o                         
 -17   5   6         43.43         87.05        25.31 o                         
 -16   5   6          1.04        -36.59        36.46 o                         
 -15   5   6          0.77          8.00        21.99 o                         
 -14   5   6          2.41        -10.64        20.14 o                         
 -13   5   6        195.73        202.60        24.39 o                         
 -12   5   6          0.04         31.41        20.76 o                         
 -11   5   6          4.86          1.48        18.49 o                         
 -10   5   6        836.33        790.85        38.33 o                         
  -9   5   6       1249.09       1307.87        32.59 o                         
  -8   5   6        634.54        641.19        27.03 o                         
  -7   5   6       4766.67       4744.80        58.32 o                         
  -6   5   6        737.97        730.85        17.06 o                         
  -5   5   6          2.78         -2.21         8.76 o                         
  -4   5   6        456.76        459.52        15.56 o                         
  -3   5   6          4.87          7.30        14.48 o                         
  -2   5   6        536.01        547.81        15.45 o                         
  -1   5   6        569.94        558.38        18.83 o                         
   0   5   6        562.34        595.28        15.54 o                         
   1   5   6        436.09        420.47        17.68 o                         
   2   5   6          5.02         -7.84        11.20 o                         
   3   5   6         19.76          4.03        10.13 o                         
   4   5   6        310.26        311.95        11.44 o                         
   5   5   6        155.86        150.51        14.43 o                         
   6   5   6        199.22        211.97        14.59 o                         
   7   5   6       3058.08       3064.03        43.26 o                         
   8   5   6         50.07         39.37        13.94 o                         
   9   5   6        130.50        162.28        23.03 o                         
  10   5   6       1785.75       1860.38        56.25 o                         
  11   5   6         21.06         29.65        23.71 o                         
  12   5   6         84.76        109.71        22.30 o                         
  13   5   6          7.42         46.47        29.34 o                         
  14   5   6        164.59        224.64        34.86 o                         
  15   5   6         70.18        136.94        35.62 o                         
 -17   6   6          1.37          6.18        28.39 o                         
 -16   6   6         37.61        132.58        30.23 o                         
 -15   6   6          4.77         35.29        26.60 o                         
 -14   6   6          2.87         11.32        24.22 o                         
 -13   6   6          5.27         28.47        24.22 o                         
 -12   6   6        128.36        186.25        25.71 o                         
 -11   6   6        150.12        136.45        21.35 o                         
 -10   6   6          1.77          4.61        17.90 o                         
  -9   6   6        232.29        266.27        22.00 o                         
  -8   6   6         40.46         55.70        23.01 o                         
  -7   6   6       2594.69       2435.70        32.36 o                         
  -6   6   6         30.53         56.02        12.04 o                         
  -5   6   6        141.85        138.66        11.79 o                         
  -4   6   6        194.02        189.77        12.57 o                         
  -3   6   6          3.10         -6.47        11.55 o                         
  -2   6   6          0.15         -3.61         9.82 o                         
  -1   6   6        145.51        137.18        15.45 o                         
   0   6   6         21.17         21.70        12.45 o                         
   1   6   6        111.57        114.96        13.95 o                         
   2   6   6          5.36         19.62        12.86 o                         
   3   6   6          4.36          4.88        13.29 o                         
   4   6   6          8.95          7.18        12.25 o                         
   5   6   6         82.76         66.04        20.94 o                         
   6   6   6         90.81         98.44        14.02 o                         
   7   6   6        100.50         98.60        18.71 o                         
   8   6   6         59.61         81.41        17.54 o                         
   9   6   6       1634.04       1581.58        41.50 o                         
  10   6   6        105.84         80.29        22.78 o                         
  11   6   6        135.17        169.08        25.07 o                         
  12   6   6         14.83         10.74        24.10 o                         
  13   6   6         37.78         24.93        31.71 o                         
 -14   7   6        148.98        190.18        27.52 o                         
 -13   7   6         16.50          4.76        24.36 o                         
 -12   7   6         17.46         26.97        23.16 o                         
 -11   7   6         26.71         58.25        22.57 o                         
 -10   7   6        205.34        266.68        43.36 o                         
  -9   7   6         74.50        100.60        22.54 o                         
  -8   7   6         18.38         27.86        20.53 o                         
  -7   7   6          0.58          7.21        16.90 o                         
  -6   7   6          3.20          4.64        13.12 o                         
  -5   7   6        128.20        146.06        14.14 o                         
  -4   7   6         20.77          4.96        12.85 o                         
  -3   7   6         37.43         12.75        12.74 o                         
  -2   7   6          2.35        -21.21        14.14 o                         
  -1   7   6          0.48        -10.19        15.29 o                         
   0   7   6          9.83         14.49        14.32 o                         
   1   7   6          5.52         14.90        14.56 o                         
   2   7   6          1.35        -13.73        18.89 o                         
   3   7   6        150.07        146.71        15.48 o                         
   4   7   6          2.42         -9.95        14.71 o                         
   5   7   6         14.37         14.62        14.63 o                         
   6   7   6          2.77         21.18        19.38 o                         
   7   7   6        213.98        229.40        24.56 o                         
   8   7   6         36.68         28.21        23.91 o                         
   9   7   6         82.01         84.34        24.74 o                         
  10   7   6         11.63         45.50        25.22 o                         
  11   7   6         35.62         58.50        33.52 o                         
 -11   8   6         27.95         46.75        52.67 o                         
 -10   8   6         15.09        -18.47        28.11 o                         
  -9   8   6          9.20         53.32        29.52 o                         
  -8   8   6        312.47        319.17        39.89 o                         
  -7   8   6        625.51        630.45        39.59 o                         
  -6   8   6        142.66        140.12        25.70 o                         
  -5   8   6         11.68         16.34        18.75 o                         
  -4   8   6        397.01        379.01        27.92 o                         
  -3   8   6        317.33        325.07        20.10 o                         
  -2   8   6         18.22         27.31        16.05 o                         
  -1   8   6         45.12         43.49        19.37 o                         
   0   8   6          2.56         10.64        17.37 o                         
   1   8   6          6.51         33.06        17.58 o                         
   2   8   6          1.65         -3.25        17.25 o                         
   3   8   6        118.75        126.73        17.59 o                         
   4   8   6          0.99        -16.69        20.53 o                         
   5   8   6          1.01          6.88        17.27 o                         
   6   8   6          3.61         21.90        23.82 o                         
   7   8   6          2.62          0.03        30.55 o                         
   8   8   6          0.44        -12.32        27.12 o                         
  -5   9   6         12.68         -6.64        24.69 o                         
  -4   9   6          5.42        -21.00        25.66 o                         
  -3   9   6          7.75         45.95        28.30 o                         
  -2   9   6          0.90         24.34        22.31 o                         
  -1   9   6         37.42         58.76        21.93 o                         
   0   9   6        216.79        181.20        23.77 o                         
   1   9   6        282.85        259.43        33.66 o                         
 -21   1   7        153.60        141.99        34.68 o                         
 -20   1   7        125.07         88.50        31.84 o                         
 -19   1   7         68.25         53.95        28.40 o                         
 -18   1   7         51.60         35.98        19.47 o                         
 -17   1   7          0.80         20.56        16.78 o                         
 -16   1   7        374.44        357.72        21.44 o                         
 -15   1   7        400.73        396.66        20.69 o                         
 -14   1   7        143.72        161.04        19.45 o                         
 -13   1   7         28.83         20.03        11.34 o                         
 -12   1   7        847.37        814.96        22.10 o                         
 -11   1   7        160.08        149.50        12.32 o                         
 -10   1   7        476.93        459.96        17.71 o                         
  -9   1   7         55.68         56.99        10.74 o                         
  -8   1   7        314.16        333.49        12.46 o                         
  -7   1   7         13.71         11.32         7.53 o                         
  -6   1   7          0.04         -1.89         6.39 o                         
  -5   1   7        161.76        147.93         6.94 o                         
  -4   1   7        427.34        397.63         9.93 o                         
  -3   1   7          3.36         13.87         6.31 o                         
  -2   1   7         47.78         52.04         5.95 o                         
  -1   1   7         38.22         32.20         6.05 o                         
   0   1   7        324.27        274.29        11.05 o                         
   1   1   7         84.89         87.20         7.23 o                         
   2   1   7        647.12        614.44        11.64 o                         
   3   1   7         25.19         33.37         9.27 o                         
   4   1   7        205.02        180.15        11.74 o                         
   5   1   7        346.94        334.99        14.91 o                         
   6   1   7          1.15          0.10        10.56 o                         
   7   1   7        103.75         98.60        14.57 o                         
   8   1   7         81.84         81.53        13.19 o                         
   9   1   7        234.99        232.49        22.58 o                         
  10   1   7          6.67          4.00        12.72 o                         
  11   1   7          6.29        -22.12        18.29 o                         
  12   1   7          4.85        -28.48        22.25 o                         
  13   1   7         31.11         27.86        24.90 o                         
  14   1   7          0.12         13.71        24.63 o                         
  15   1   7         19.76         -7.20        39.58 o                         
  16   1   7         41.24         77.29        57.34 o                         
  17   1   7          4.68        -19.30        32.97 o                         
 -20   2   7          0.20         45.31        23.01 o                         
 -19   2   7        118.98        152.32        24.00 o                         
 -18   2   7         63.24         52.76        19.49 o                         
 -17   2   7        170.48        157.13        20.26 o                         
 -16   2   7         15.83         -2.81        16.22 o                         
 -15   2   7         58.71         47.94        15.74 o                         
 -14   2   7        873.61        914.25        26.92 o                         
 -13   2   7        119.08        116.58        14.36 o                         
 -12   2   7         14.70         15.43        19.13 o                         
 -11   2   7        110.94        117.79        12.86 o                         
 -10   2   7        200.50        200.23        18.40 o                         
  -9   2   7         66.52         59.15        12.45 o                         
  -8   2   7        303.58        297.07        13.85 o                         
  -7   2   7         21.63         23.64         9.78 o                         
  -6   2   7        120.60        135.14        22.75 o                         
  -5   2   7       2352.69       2541.80        39.25 o                         
  -4   2   7        606.04        612.58        20.08 o                         
  -3   2   7          4.36          2.09         6.05 o                         
  -2   2   7         17.55          7.59         6.67 o                         
  -1   2   7         15.49         15.81         6.92 o                         
   0   2   7         66.29         58.45         7.51 o                         
   1   2   7         23.81         35.37         7.04 o                         
   2   2   7        852.45        893.16        14.08 o                         
   3   2   7          2.37         12.72         5.65 o                         
   4   2   7         38.56         34.06         6.83 o                         
   5   2   7        793.62        723.47        17.50 o                         
   6   2   7        638.19        623.59        19.82 o                         
   7   2   7          0.16          6.20        11.62 o                         
   8   2   7        272.91        261.09        15.04 o                         
   9   2   7        227.95        214.58        15.09 o                         
  10   2   7         19.54         34.82        16.42 o                         
  11   2   7        350.63        306.82        25.08 o                         
  12   2   7        470.33        397.32        30.70 o                         
  13   2   7          6.24         13.67        24.66 o                         
  14   2   7         10.43         12.46        27.67 o                         
  15   2   7         50.58         10.61        30.37 o                         
  16   2   7         85.86         84.84        33.10 o                         
  17   2   7        112.89        140.41        37.34 o                         
 -20   3   7         16.83         -5.42        24.22 o                         
 -19   3   7          3.48         -2.09        22.43 o                         
 -18   3   7         33.63         60.11        20.69 o                         
 -17   3   7         74.93        112.71        25.29 o                         
 -16   3   7        139.48        154.27        19.85 o                         
 -15   3   7         29.94         18.53        22.00 o                         
 -14   3   7        445.54        437.40        22.65 o                         
 -13   3   7         96.32         81.04        16.24 o                         
 -12   3   7        249.41        252.09        35.53 o                         
 -11   3   7       1691.99       1713.41        41.44 o                         
 -10   3   7        995.95       1037.31        37.08 o                         
  -9   3   7        410.81        400.55        37.71 o                         
  -8   3   7       1277.25       1323.89        28.37 o                         
  -7   3   7        689.27        683.93        22.42 o                         
  -6   3   7        225.30        220.01        20.86 o                         
  -5   3   7         67.48         67.98        11.55 o                         
  -4   3   7         16.48         14.09         7.57 o                         
  -3   3   7         96.53         95.45         8.98 o                         
  -2   3   7         71.33         75.51         8.08 o                         
  -1   3   7        202.03        207.61        10.12 o                         
   0   3   7        529.28        526.74        14.09 o                         
   1   3   7        401.09        415.40        14.49 o                         
   2   3   7         59.02         66.48         8.64 o                         
   3   3   7         19.61         17.35         8.59 o                         
   4   3   7          9.62         21.09         9.09 o                         
   5   3   7        310.08        323.33        15.20 o                         
   6   3   7       2390.84       2459.34        35.96 o                         
   7   3   7        170.87        176.11        13.33 o                         
   8   3   7         21.84         15.97         9.81 o                         
   9   3   7         89.87        108.39        15.47 o                         
  10   3   7          2.76         15.61        20.87 o                         
  11   3   7         19.55         35.16        18.41 o                         
  12   3   7         12.75         18.05        27.74 o                         
  13   3   7        117.98         92.23        28.56 o                         
  14   3   7        200.24        222.43        47.06 o                         
  15   3   7        104.42         86.98        35.21 o                         
  16   3   7        155.61        199.57        37.00 o                         
 -19   4   7        670.75        831.64        69.53 o                         
 -18   4   7        166.31        223.95        24.93 o                         
 -17   4   7          5.66         20.39        20.14 o                         
 -16   4   7         38.52         51.14        24.53 o                         
 -15   4   7          0.04         -3.10        17.98 o                         
 -14   4   7        398.77        334.31        32.10 o                         
 -13   4   7        108.17        116.89        21.10 o                         
 -12   4   7        132.91        140.21        21.58 o                         
 -11   4   7         14.77         20.26        18.51 o                         
 -10   4   7        330.84        322.13        25.55 o                         
  -9   4   7          0.21         26.01        13.87 o                         
  -8   4   7       1567.83       1553.32        34.01 o                         
  -7   4   7          2.40         13.67        12.32 o                         
  -6   4   7        531.94        494.67        19.77 o                         
  -5   4   7        429.44        423.18        32.02 o                         
  -4   4   7        301.02        300.60        14.07 o                         
  -3   4   7        783.06        738.81        18.06 o                         
  -2   4   7         95.69         99.57         9.19 o                         
  -1   4   7         11.17         -3.90         8.28 o                         
   0   4   7         65.36         66.54        11.61 o                         
   1   4   7         64.03         71.97         9.63 o                         
   2   4   7       1146.25       1142.05        20.05 o                         
   3   4   7         22.41         14.27         9.26 o                         
   4   4   7         31.68         41.43        10.03 o                         
   5   4   7        254.86        253.72        11.85 o                         
   6   4   7         12.18         15.15        11.45 o                         
   7   4   7        172.78        180.04        11.97 o                         
   8   4   7       1194.13       1141.06        26.42 o                         
   9   4   7         16.56         20.34        14.18 o                         
  10   4   7        205.90        228.67        17.11 o                         
  11   4   7         71.32         71.82        24.52 o                         
  12   4   7          0.12         23.32        26.78 o                         
  13   4   7          0.77         29.05        29.62 o                         
  14   4   7          2.29         19.38        38.33 o                         
  15   4   7         18.47        -14.90        33.52 o                         
 -18   5   7        158.93        141.98        26.36 o                         
 -17   5   7        144.83        149.90        24.65 o                         
 -16   5   7          0.15         18.81        26.33 o                         
 -15   5   7          0.72         10.92        33.66 o                         
 -14   5   7          0.00         -6.35        29.61 o                         
 -13   5   7         75.04         67.47        27.42 o                         
 -12   5   7        241.58        242.15        40.20 o                         
 -11   5   7       1334.71       1315.57        43.28 o                         
 -10   5   7         31.77         72.70        30.06 o                         
  -9   5   7         42.04         72.97        17.90 o                         
  -8   5   7         31.91         41.83        14.66 o                         
  -7   5   7        936.66        909.42        27.91 o                         
  -6   5   7          3.24        -20.87        13.91 o                         
  -5   5   7        107.02        114.42        12.20 o                         
  -4   5   7         15.30         30.40        16.55 o                         
  -3   5   7         56.70         69.91        12.14 o                         
  -2   5   7          3.36         10.92         9.99 o                         
  -1   5   7         78.98         68.42        10.30 o                         
   0   5   7         91.42        100.66        11.02 o                         
   1   5   7          0.04         -4.96         9.89 o                         
   2   5   7          7.79          8.86        10.33 o                         
   3   5   7        102.59        120.16        11.26 o                         
   4   5   7          3.17          7.12        10.17 o                         
   5   5   7       1489.98       1500.17        31.53 o                         
   6   5   7         27.66         32.16        13.60 o                         
   7   5   7         25.96         -0.61        14.04 o                         
   8   5   7         48.15         67.66        16.00 o                         
   9   5   7        719.68        749.52        26.88 o                         
  10   5   7          0.00          5.09        29.48 o                         
  11   5   7          9.37         21.48        26.81 o                         
  12   5   7          0.50         35.35        29.33 o                         
  13   5   7         11.36        -24.44        32.72 o                         
  14   5   7         51.81         90.43        33.09 o                         
 -16   6   7         24.69         60.34        42.38 o                         
 -15   6   7        148.45        162.49        29.93 o                         
 -14   6   7         85.90        123.20        28.84 o                         
 -13   6   7         14.78         47.06        26.44 o                         
 -12   6   7          0.11         -4.32        21.35 o                         
 -11   6   7        234.09        236.38        24.64 o                         
 -10   6   7        163.72        155.86        30.42 o                         
  -9   6   7        815.41        845.41        34.32 o                         
  -8   6   7          5.85          8.53        20.06 o                         
  -7   6   7          1.57         -7.83        16.14 o                         
  -6   6   7          0.67         18.83        16.41 o                         
  -5   6   7         85.13         76.65        12.25 o                         
  -4   6   7        165.43        163.59        16.52 o                         
  -3   6   7          1.35         -3.81        14.58 o                         
  -2   6   7         42.04         58.39        11.66 o                         
  -1   6   7        152.48        157.79        12.36 o                         
   0   6   7        121.76        114.12        12.34 o                         
   1   6   7         24.15         37.73        13.91 o                         
   2   6   7        280.29        298.79        17.35 o                         
   3   6   7        252.08        256.91        17.55 o                         
   4   6   7        119.88        114.37        15.90 o                         
   5   6   7        299.08        293.71        16.89 o                         
   6   6   7         25.94         37.05        16.58 o                         
   7   6   7          9.52         10.41        17.15 o                         
   8   6   7        402.60        413.44        22.46 o                         
   9   6   7          0.22        -20.48        23.75 o                         
  10   6   7         12.42        -23.59        23.50 o                         
  11   6   7         27.74         42.21        31.14 o                         
  12   6   7          3.87        -17.12        38.95 o                         
 -13   7   7          5.26         22.17        25.70 o                         
 -12   7   7         17.43          1.02        24.90 o                         
 -11   7   7         11.03        -36.12        24.08 o                         
 -10   7   7         57.55         62.50        26.55 o                         
  -9   7   7        503.56        481.82        29.08 o                         
  -8   7   7        848.52        810.49        36.26 o                         
  -7   7   7        113.68        116.13        19.94 o                         
  -6   7   7          7.78          4.66        19.11 o                         
  -5   7   7        245.04        252.00        21.99 o                         
  -4   7   7         68.49        104.02        14.74 o                         
  -3   7   7         68.71         41.68        16.21 o                         
  -2   7   7         12.24         17.05        15.83 o                         
  -1   7   7         19.55         25.34        15.71 o                         
   0   7   7        280.89        248.54        18.86 o                         
   1   7   7         94.98         99.39        17.16 o                         
   2   7   7         12.18         22.06        16.93 o                         
   3   7   7        130.17        173.39        19.43 o                         
   4   7   7         17.67          2.07        17.40 o                         
   5   7   7         91.47        111.55        17.04 o                         
   6   7   7        399.83        441.24        23.12 o                         
   7   7   7        102.56         95.60        20.34 o                         
   8   7   7         10.77         -1.36        25.15 o                         
   9   7   7        383.13        290.20        31.82 o                         
 -10   8   7         32.50         61.85        33.93 o                         
  -9   8   7         60.44        146.89        34.37 o                         
  -8   8   7         87.87         62.57        33.11 o                         
  -7   8   7        523.02        459.77        29.06 o                         
  -6   8   7         55.57         59.56        21.17 o                         
  -5   8   7        216.53        196.82        22.98 o                         
  -4   8   7          4.24         15.20        20.57 o                         
  -3   8   7          3.31          8.26        21.02 o                         
  -2   8   7        176.17        196.82        18.87 o                         
  -1   8   7        248.86        217.54        28.16 o                         
   0   8   7          8.14          0.76        18.79 o                         
   1   8   7         52.79         48.73        18.84 o                         
   2   8   7         12.27          1.75        22.94 o                         
   3   8   7         53.91         79.65        20.36 o                         
   4   8   7        218.43        239.09        22.57 o                         
   5   8   7         64.42         80.19        21.46 o                         
   6   8   7         13.26         34.36        31.04 o                         
 -20   0   8        130.55        148.34        47.99 o                         
 -19   0   8          3.21          8.73        43.63 o                         
 -18   0   8         11.72         59.21        40.51 o                         
 -17   0   8         44.95         98.48        39.89 o                         
 -16   0   8        320.73        311.64        42.38 o                         
 -15   0   8        474.50        481.16        43.63 o                         
 -14   0   8          6.32          4.13        14.38 o                         
 -13   0   8         12.41         22.06        16.21 o                         
 -12   0   8        837.03        889.67        68.56 o                         
 -11   0   8        603.41        584.76        20.07 o                         
 -10   0   8         48.84         60.67        12.47 o                         
  -9   0   8        727.39        753.48        22.36 o                         
  -8   0   8        151.63        130.63        12.43 o                         
  -7   0   8        290.23        310.39        25.55 o                         
  -6   0   8       2066.18       2211.86        40.81 o                         
  -5   0   8       2684.25       2870.62        69.81 o                         
  -4   0   8          1.56          1.26        11.01 o                         
  -3   0   8         67.00         66.55        10.32 o                         
  -2   0   8        393.32        371.53        15.82 o                         
  -1   0   8         70.02         72.29        10.73 o                         
   0   0   8        999.97        937.73        20.61 o                         
   1   0   8        752.25        762.58        22.11 o                         
   2   0   8        223.03        203.44        26.18 o                         
   3   0   8         38.70         21.00        16.96 o                         
   4   0   8        277.47        266.66        21.58 o                         
   5   0   8       3590.70       3540.15        66.32 o                         
   6   0   8         60.70         66.69        18.94 o                         
   7   0   8         96.40         92.99        25.24 o                         
   8   0   8        192.21        153.23        21.83 o                         
   9   0   8        351.72        300.33        24.10 o                         
  10   0   8         23.78         21.70        21.29 o                         
  11   0   8       2680.40       2456.29        57.95 o                         
  12   0   8        326.20        355.26        46.12 o                         
  13   0   8         13.09         13.71        38.02 o                         
  14   0   8          1.85         41.14        44.25 o                         
  15   0   8        145.01        147.71        46.75 o                         
  16   0   8        158.12        145.22        55.47 o                         
 -20   1   8         15.18         31.56        31.51 o                         
 -19   1   8         55.78         -8.38        38.64 o                         
 -18   1   8          5.99          2.18        30.85 o                         
 -17   1   8         75.40         68.00        26.40 o                         
 -16   1   8          0.22          0.83        16.16 o                         
 -15   1   8        116.38        138.84        16.07 o                         
 -14   1   8        190.38        185.62        15.45 o                         
 -13   1   8       1780.63       1838.00        34.53 o                         
 -12   1   8        681.05        682.58        22.44 o                         
 -11   1   8        415.66        406.58        17.92 o                         
 -10   1   8          6.57         -2.34        11.54 o                         
  -9   1   8          5.74          6.70        11.27 o                         
  -8   1   8         59.74         61.26        10.20 o                         
  -7   1   8         75.25         75.98        10.53 o                         
  -6   1   8        485.07        478.27        11.84 o                         
  -5   1   8         37.55         34.19         6.71 o                         
  -4   1   8        266.46        247.02         9.89 o                         
  -3   1   8        332.81        330.37        11.38 o                         
  -2   1   8         21.67          8.87         6.70 o                         
  -1   1   8          2.27          1.34         6.53 o                         
   0   1   8          0.00          3.14         6.36 o                         
   1   1   8        396.98        390.21         9.65 o                         
   2   1   8       1082.72       1048.75        15.29 o                         
   3   1   8       1054.79       1034.71        23.22 o                         
   4   1   8         18.17         18.51        11.52 o                         
   5   1   8        522.70        511.16        20.01 o                         
   6   1   8          0.78         21.94        14.21 o                         
   7   1   8         36.21         61.01        13.73 o                         
   8   1   8         19.07          2.96        13.37 o                         
   9   1   8         36.43         35.67        13.54 o                         
  10   1   8        195.47        168.55        17.54 o                         
  11   1   8        323.02        322.12        19.13 o                         
  12   1   8         87.69        116.76        42.07 o                         
  13   1   8          2.05          2.06        26.84 o                         
  14   1   8         22.71         24.87        28.84 o                         
  15   1   8         29.31         43.38        31.70 o                         
  16   1   8         46.60         85.72        34.24 o                         
 -20   2   8        129.89        109.18        34.87 o                         
 -19   2   8          0.44         -5.93        32.41 o                         
 -18   2   8          0.04        -29.72        19.81 o                         
 -17   2   8         40.02         19.63        18.71 o                         
 -16   2   8         46.25         41.89        17.57 o                         
 -15   2   8          0.09         -1.80        15.89 o                         
 -14   2   8         29.16         39.21        19.26 o                         
 -13   2   8        176.77        192.00        16.77 o                         
 -12   2   8        446.75        416.46        20.16 o                         
 -11   2   8        115.76        115.92        14.75 o                         
 -10   2   8        587.67        539.74        28.35 o                         
  -9   2   8        441.58        451.64        16.81 o                         
  -8   2   8         21.05         13.32        14.84 o                         
  -7   2   8         58.99         39.53        33.03 o                         
  -6   2   8         16.54         19.63        10.62 o                         
  -5   2   8         55.82         57.69         8.50 o                         
  -4   2   8        309.95        291.66        11.17 o                         
  -3   2   8         19.00          9.64         8.37 o                         
  -2   2   8         73.03         77.58         8.95 o                         
  -1   2   8         36.26         37.01        11.68 o                         
   0   2   8        190.60        179.00        15.49 o                         
   1   2   8         42.84         40.54         8.18 o                         
   2   2   8         35.59         34.84        10.50 o                         
   3   2   8          0.03         -9.17         6.43 o                         
   4   2   8       1840.79       1905.71        31.71 o                         
   5   2   8         96.18         82.81        13.60 o                         
   6   2   8         92.29         94.77        16.00 o                         
   7   2   8        588.24        537.56        21.44 o                         
   8   2   8          1.05         12.05        16.19 o                         
   9   2   8         81.66         60.56        14.69 o                         
  10   2   8         68.12         76.54        15.81 o                         
  11   2   8         79.35         90.83        20.62 o                         
  12   2   8          4.58         21.47        27.33 o                         
  13   2   8          0.79        -37.68        28.64 o                         
  14   2   8         14.86         27.38        30.70 o                         
  15   2   8          1.93          3.42        34.58 o                         
 -19   3   8        198.07        144.97        24.54 o                         
 -18   3   8         69.21         70.97        39.50 o                         
 -17   3   8         20.68         32.52        20.36 o                         
 -16   3   8         60.56         64.83        18.79 o                         
 -15   3   8          1.45         34.72        18.57 o                         
 -14   3   8          2.62         -7.17        17.26 o                         
 -13   3   8         25.00         34.01        16.19 o                         
 -12   3   8       3482.25       3446.56        55.62 o                         
 -11   3   8         65.59         74.95        20.97 o                         
 -10   3   8        555.00        549.37        27.98 o                         
  -9   3   8        432.53        467.53        21.16 o                         
  -8   3   8         24.02         49.31        15.40 o                         
  -7   3   8         38.01         25.50        12.39 o                         
  -6   3   8         14.77          8.86        14.21 o                         
  -5   3   8        765.15        716.79        74.20 o                         
  -4   3   8         27.95         28.38         8.51 o                         
  -3   3   8        190.37        198.42        12.09 o                         
  -2   3   8          4.51         17.73         9.09 o                         
  -1   3   8        696.12        703.88        16.91 o                         
   0   3   8         62.07         72.04         9.76 o                         
   1   3   8          0.92         -5.19         8.84 o                         
   2   3   8        539.94        548.03        21.67 o                         
   3   3   8         58.79         67.49        10.08 o                         
   4   3   8       3864.14       3990.07        43.78 o                         
   5   3   8        411.92        421.77        17.75 o                         
   6   3   8         29.14         37.39        14.03 o                         
   7   3   8        431.19        443.97        18.89 o                         
   8   3   8         53.70         55.16        14.78 o                         
   9   3   8          4.07          3.70        14.14 o                         
  10   3   8          5.42         33.62        19.62 o                         
  11   3   8         74.79         74.62        20.12 o                         
  12   3   8        137.77        181.38        32.12 o                         
  13   3   8          0.11         12.37        30.44 o                         
  14   3   8          7.41         32.16        31.40 o                         
  15   3   8         69.45         88.35        36.45 o                         
 -18   4   8        184.74        264.52        27.58 o                         
 -17   4   8        110.30        136.89        23.39 o                         
 -16   4   8        232.33        270.35        23.89 o                         
 -15   4   8        343.76        344.59        24.61 o                         
 -14   4   8          0.83         -3.56        18.65 o                         
 -13   4   8         72.90         91.30        41.45 o                         
 -12   4   8         17.44         21.85        20.59 o                         
 -11   4   8         70.94         76.74        20.70 o                         
 -10   4   8         10.51         19.19        19.17 o                         
  -9   4   8         12.52         28.14        14.26 o                         
  -8   4   8         91.08        102.36        15.58 o                         
  -7   4   8         20.13         13.52        14.35 o                         
  -6   4   8         41.31         31.42        16.30 o                         
  -5   4   8         44.62         41.32        15.84 o                         
  -4   4   8         21.72         32.89        11.24 o                         
  -3   4   8        247.36        243.80        12.62 o                         
  -2   4   8        586.41        602.85        17.06 o                         
  -1   4   8          0.59         -4.16         9.75 o                         
   0   4   8          4.09          9.83         9.90 o                         
   1   4   8        941.01        906.04        19.60 o                         
   2   4   8          2.45          8.38        10.51 o                         
   3   4   8         17.07         32.84        10.83 o                         
   4   4   8         38.16         56.85        11.92 o                         
   5   4   8        169.23        152.89        12.38 o                         
   6   4   8          0.00         24.80        13.90 o                         
   7   4   8          6.66         -4.22        14.01 o                         
   8   4   8          5.45         12.63        15.10 o                         
   9   4   8         97.60        110.00        19.91 o                         
  10   4   8         51.35         70.56        21.70 o                         
  11   4   8          3.64          3.73        31.59 o                         
  12   4   8          7.94         -3.33        30.10 o                         
  13   4   8          0.11        -42.11        32.91 o                         
  14   4   8        109.32        115.76        68.56 o                         
 -17   5   8         15.83         36.71        25.66 o                         
 -16   5   8        341.78        347.44        33.25 o                         
 -15   5   8         56.19         98.47        26.20 o                         
 -14   5   8         40.90         55.14        25.02 o                         
 -13   5   8          0.79         15.07        24.93 o                         
 -12   5   8         87.19         99.87        23.75 o                         
 -11   5   8         14.10         24.73        20.44 o                         
 -10   5   8        297.56        289.32        22.24 o                         
  -9   5   8          9.71          9.96        15.69 o                         
  -8   5   8        208.10        214.95        18.45 o                         
  -7   5   8         17.10         28.42        15.99 o                         
  -6   5   8          9.34          3.50        15.35 o                         
  -5   5   8          0.07         23.34        20.80 o                         
  -4   5   8         12.02          5.45        14.48 o                         
  -3   5   8         98.75        120.39        11.78 o                         
  -2   5   8          8.16          3.12        11.15 o                         
  -1   5   8        153.58        155.11        12.72 o                         
   0   5   8        682.52        641.12        19.36 o                         
   1   5   8         41.25         40.66        12.30 o                         
   2   5   8          5.84         -9.74        12.13 o                         
   3   5   8          0.23         -5.42        14.44 o                         
   4   5   8         44.33         60.41        12.36 o                         
   5   5   8        142.09        170.32        13.49 o                         
   6   5   8        187.90        211.53        16.47 o                         
   7   5   8         40.06         28.27        19.51 o                         
   8   5   8         36.49         48.28        20.96 o                         
   9   5   8          6.40          9.47        20.53 o                         
  10   5   8          9.46         42.22        22.04 o                         
  11   5   8          0.46         18.98        30.68 o                         
  12   5   8          3.81         57.64        33.07 o                         
 -15   6   8         89.47         80.71        31.06 o                         
 -14   6   8          8.52         20.39        24.39 o                         
 -13   6   8         51.67         86.88        23.81 o                         
 -12   6   8         44.62         29.49        23.48 o                         
 -11   6   8          0.32        -16.95        22.25 o                         
 -10   6   8        115.57        109.88        23.02 o                         
  -9   6   8          0.00         16.46        18.80 o                         
  -8   6   8        378.39        342.25        22.16 o                         
  -7   6   8         97.15         89.69        18.80 o                         
  -6   6   8          6.58         -6.07        17.65 o                         
  -5   6   8        100.39         88.61        18.48 o                         
  -4   6   8        156.26        141.05        17.79 o                         
  -3   6   8          4.81         -0.38        12.66 o                         
  -2   6   8        184.68        134.94        14.00 o                         
  -1   6   8          0.32        -16.11        12.85 o                         
   0   6   8         10.27         35.78        15.58 o                         
   1   6   8        242.60        251.23        18.08 o                         
   2   6   8          4.79         32.30        16.37 o                         
   3   6   8         16.97         16.33        16.39 o                         
   4   6   8          1.91         16.43        17.09 o                         
   5   6   8        208.51        209.00        19.66 o                         
   6   6   8        202.47        248.61        55.36 o                         
   7   6   8         54.00         83.82        22.49 o                         
   8   6   8        193.53        197.52        25.99 o                         
   9   6   8         47.60         53.62        23.66 o                         
  10   6   8         43.92         99.26        33.39 o                         
 -12   7   8         18.97         12.92        33.98 o                         
 -11   7   8          0.01        -32.50        26.19 o                         
 -10   7   8         15.84         11.47        40.61 o                         
  -9   7   8       1208.44       1310.59        61.44 o                         
  -8   7   8        495.62        527.17        26.85 o                         
  -7   7   8         68.60        102.62        21.86 o                         
  -6   7   8         57.52         53.37        20.71 o                         
  -5   7   8         25.26         30.48        20.61 o                         
  -4   7   8          5.66         -8.56        19.49 o                         
  -3   7   8         21.27          0.22        22.24 o                         
  -2   7   8        210.88        180.15        19.35 o                         
  -1   7   8         22.62         13.10        17.62 o                         
   0   7   8          0.01         12.67        19.25 o                         
   1   7   8          0.18         -2.11        18.50 o                         
   2   7   8          3.06         -1.79        18.77 o                         
   3   7   8          0.04        -21.77        18.46 o                         
   4   7   8         21.49        -20.48        19.41 o                         
   5   7   8        358.21        393.61        33.29 o                         
   6   7   8         71.12        118.32        30.39 o                         
   7   7   8        273.51        303.28        28.47 o                         
  -7   8   8         47.12         19.19        23.91 o                         
  -6   8   8        102.62         43.89        24.14 o                         
  -5   8   8         61.09         62.58        22.90 o                         
  -4   8   8          0.00         50.13        23.52 o                         
  -3   8   8         16.48        -22.44        23.43 o                         
  -2   8   8         60.47         21.19        31.65 o                         
  -1   8   8         28.91         28.43        26.17 o                         
   0   8   8          0.50         40.40        21.53 o                         
   1   8   8          0.00         -1.74        21.20 o                         
   2   8   8          5.46         26.08        21.79 o                         
   3   8   8          1.39        -23.67        22.18 o                         
 -19   1   9         62.93         33.40        31.07 o                         
 -18   1   9          6.67        -41.88        27.92 o                         
 -17   1   9          0.00        -11.71        27.95 o                         
 -16   1   9          0.03         -1.81        25.76 o                         
 -15   1   9         32.03         35.54        24.43 o                         
 -14   1   9        302.91        316.66        28.51 o                         
 -13   1   9       1340.43       1298.17        30.45 o                         
 -12   1   9         67.16         60.24        13.52 o                         
 -11   1   9        316.88        340.34        18.52 o                         
 -10   1   9        141.22        125.81        13.81 o                         
  -9   1   9         17.64         34.05        11.22 o                         
  -8   1   9         21.97         24.31        11.36 o                         
  -7   1   9        242.75        244.65        15.82 o                         
  -6   1   9         75.20         62.79         9.29 o                         
  -5   1   9        219.70        207.71        10.58 o                         
  -4   1   9         57.33         48.77         8.59 o                         
  -3   1   9          4.48         16.42         7.97 o                         
  -2   1   9        232.91        229.49        12.17 o                         
  -1   1   9         82.99         71.86         8.38 o                         
   0   1   9          9.29         20.89         7.85 o                         
   1   1   9         47.20         42.60         6.74 o                         
   2   1   9         22.69         25.70        13.54 o                         
   3   1   9       3180.59       3163.69        44.90 o                         
   4   1   9          8.49         -9.29        14.40 o                         
   5   1   9         53.65         49.66        14.38 o                         
   6   1   9        153.69        161.77        16.43 o                         
   7   1   9         83.96         91.32        16.20 o                         
   8   1   9         52.18         28.92        15.60 o                         
   9   1   9        246.11        217.88        18.59 o                         
  10   1   9          4.31         14.82        18.80 o                         
  11   1   9          5.57         11.65        17.35 o                         
  12   1   9          1.72          2.83        22.89 o                         
  13   1   9          0.35        -34.90        30.85 o                         
  14   1   9         94.39         78.09        33.27 o                         
 -19   2   9          3.18         22.63        51.73 o                         
 -18   2   9          6.63         -0.22        31.95 o                         
 -17   2   9         11.41        -31.20        27.84 o                         
 -16   2   9        115.74        123.64        30.61 o                         
 -15   2   9          0.62          2.46        18.37 o                         
 -14   2   9        387.78        347.33        39.19 o                         
 -13   2   9        326.23        326.19        20.42 o                         
 -12   2   9        260.22        222.13        17.47 o                         
 -11   2   9        110.38        120.47        16.52 o                         
 -10   2   9         14.26         29.36        15.06 o                         
  -9   2   9        256.04        263.01        18.80 o                         
  -8   2   9        122.24        122.18        12.97 o                         
  -7   2   9        198.16        191.47        19.07 o                         
  -6   2   9        231.39        218.00        14.75 o                         
  -5   2   9         70.43         60.17         9.58 o                         
  -4   2   9          1.88         -1.42         8.71 o                         
  -3   2   9         23.66         14.64         8.90 o                         
  -2   2   9        369.64        359.13        12.84 o                         
  -1   2   9        998.09       1001.43        27.27 o                         
   0   2   9        807.42        811.06        16.32 o                         
   1   2   9          1.46         -0.87         8.59 o                         
   2   2   9          7.51         10.73         8.39 o                         
   3   2   9        996.57       1004.09        21.13 o                         
   4   2   9       2157.58       2122.71        35.98 o                         
   5   2   9        138.49        136.38        15.77 o                         
   6   2   9         43.20         39.50        15.12 o                         
   7   2   9         99.71        101.44        16.73 o                         
   8   2   9          5.67         13.14        15.77 o                         
   9   2   9         77.04         74.06        17.18 o                         
  10   2   9        546.58        471.97        24.52 o                         
  11   2   9        232.45        223.16        32.61 o                         
  12   2   9         41.54         49.61        24.77 o                         
  13   2   9          1.96         17.46        34.59 o                         
  14   2   9          0.58        -40.55        52.35 o                         
 -18   3   9         43.03         27.05        23.74 o                         
 -17   3   9         83.24        125.26        29.38 o                         
 -16   3   9        149.70        116.62        21.97 o                         
 -15   3   9          3.31          2.55        22.93 o                         
 -14   3   9         61.90         39.40        19.85 o                         
 -13   3   9         58.41         87.32        27.31 o                         
 -12   3   9          0.14        -14.94        16.39 o                         
 -11   3   9         54.32         65.97        40.08 o                         
 -10   3   9         95.54         79.27        18.00 o                         
  -9   3   9          5.93         22.80        14.24 o                         
  -8   3   9         34.04         21.72        14.46 o                         
  -7   3   9        243.01        252.35        23.96 o                         
  -6   3   9        267.93        251.03        19.39 o                         
  -5   3   9         25.26          4.55        16.70 o                         
  -4   3   9        718.18        674.52        20.93 o                         
  -3   3   9        308.94        333.73        13.78 o                         
  -2   3   9        112.45        126.01        11.89 o                         
  -1   3   9         62.44         55.56        13.33 o                         
   0   3   9         83.67         77.87        11.43 o                         
   1   3   9        528.43        536.48        39.00 o                         
   2   3   9        294.50        329.38        14.49 o                         
   3   3   9        489.50        421.50        23.79 o                         
   4   3   9         13.50         -6.50        16.49 o                         
   5   3   9        271.22        289.38        18.63 o                         
   6   3   9          0.56         33.52        16.37 o                         
   7   3   9          5.03          7.81        15.76 o                         
   8   3   9          0.00          6.75        16.41 o                         
   9   3   9         26.74         -5.94        17.00 o                         
  10   3   9        176.32        162.75        24.33 o                         
  11   3   9          3.75         -2.80        31.66 o                         
  12   3   9         15.10         29.43        24.52 o                         
  13   3   9         73.18        101.59        46.12 o                         
 -17   4   9          9.04          1.81        23.23 o                         
 -16   4   9         19.77         49.33        35.68 o                         
 -15   4   9         55.86         16.58        21.17 o                         
 -14   4   9        198.87        243.34        23.96 o                         
 -13   4   9        247.88        223.30        26.55 o                         
 -12   4   9         35.76         48.15        24.46 o                         
 -11   4   9         10.23         53.52        21.58 o                         
 -10   4   9         34.40         31.37        16.14 o                         
  -9   4   9          0.24         -0.21        20.51 o                         
  -8   4   9         19.25          5.67        16.28 o                         
  -7   4   9        475.02        481.38        21.59 o                         
  -6   4   9          6.01          6.38        21.71 o                         
  -5   4   9          5.36         38.88        17.77 o                         
  -4   4   9        129.56        144.52        13.45 o                         
  -3   4   9          0.20         -4.95        16.71 o                         
  -2   4   9        268.55        260.94        15.09 o                         
  -1   4   9        147.85        145.39        13.21 o                         
   0   4   9         27.78         11.26        11.92 o                         
   1   4   9         44.60         60.51        12.45 o                         
   2   4   9        171.66        156.47        13.97 o                         
   3   4   9        119.69        122.82        14.58 o                         
   4   4   9        586.05        596.14        21.08 o                         
   5   4   9        173.28        185.53        18.26 o                         
   6   4   9         48.63         37.46        17.04 o                         
   7   4   9         56.82         71.08        16.93 o                         
   8   4   9        257.44        236.60        19.55 o                         
   9   4   9        515.30        528.02        29.55 o                         
  10   4   9          0.15         -1.31        23.63 o                         
  11   4   9          3.96         -2.89        23.92 o                         
  12   4   9          3.15         32.65        35.94 o                         
 -15   5   9          0.40          2.16        24.96 o                         
 -14   5   9          0.07         -9.66        26.00 o                         
 -13   5   9         26.24         12.51        34.59 o                         
 -12   5   9          0.06         17.17        21.26 o                         
 -11   5   9         24.94         47.75        21.56 o                         
 -10   5   9          4.67        -19.50        21.05 o                         
  -9   5   9         65.22         91.63        30.68 o                         
  -8   5   9         35.17         31.29        17.74 o                         
  -7   5   9          4.51         -1.09        18.80 o                         
  -6   5   9        297.18        308.38        30.61 o                         
  -5   5   9        168.01        162.14        30.10 o                         
  -4   5   9        509.59        510.29        22.77 o                         
  -3   5   9        262.73        225.41        15.47 o                         
  -2   5   9         83.44         76.29        14.87 o                         
  -1   5   9          1.56         -6.75        19.25 o                         
   0   5   9          4.88          5.74        13.33 o                         
   1   5   9          4.26         -3.16        13.74 o                         
   2   5   9          5.56        -18.68        14.08 o                         
   3   5   9         20.39         23.80        13.77 o                         
   4   5   9          3.24          8.60        14.16 o                         
   5   5   9         15.44         16.31        16.40 o                         
   6   5   9        285.36        294.08        25.14 o                         
   7   5   9        433.70        459.30        28.80 o                         
   8   5   9         22.05         -4.18        21.97 o                         
   9   5   9          3.04         22.58        23.40 o                         
  10   5   9          2.47         -3.65        35.82 o                         
 -13   6   9         31.83         53.61        40.25 o                         
 -12   6   9         11.58         35.46        25.75 o                         
 -11   6   9         54.49        132.64        27.74 o                         
 -10   6   9        261.50        225.18        26.34 o                         
  -9   6   9         53.70         42.73        20.48 o                         
  -8   6   9          2.21          1.07        25.24 o                         
  -7   6   9        129.72        159.05        21.73 o                         
  -6   6   9          3.70         -7.31        19.97 o                         
  -5   6   9          5.08         15.46        27.00 o                         
  -4   6   9        706.88        696.34        30.05 o                         
  -3   6   9        277.78        253.91        20.37 o                         
  -2   6   9        135.11        166.03        23.38 o                         
  -1   6   9          0.04        -25.34        16.89 o                         
   0   6   9        110.33        105.75        18.98 o                         
   1   6   9         28.33         43.58        18.77 o                         
   2   6   9          3.38        -13.57        18.17 o                         
   3   6   9         16.32         36.38        19.13 o                         
   4   6   9         77.31         68.94        20.42 o                         
   5   6   9        206.76        198.15        32.46 o                         
   6   6   9         25.42         19.44        25.09 o                         
   7   6   9        128.53        147.90        25.67 o                         
   8   6   9         90.03         91.32        27.03 o                         
 -10   7   9         10.06         -2.97        27.47 o                         
  -9   7   9          2.78        -15.77        38.88 o                         
  -8   7   9        167.43        179.46        24.01 o                         
  -7   7   9        175.67        227.83        24.87 o                         
  -6   7   9        346.25        357.76        26.66 o                         
  -5   7   9         52.72         29.06        22.92 o                         
  -4   7   9          6.34        -11.99        29.29 o                         
  -3   7   9         22.71         14.13        24.34 o                         
  -2   7   9         18.60         57.05        25.58 o                         
  -1   7   9         44.33          3.61        25.45 o                         
   0   7   9        137.86         94.24        25.47 o                         
   1   7   9          2.91         28.70        20.75 o                         
   2   7   9         65.58        102.58        21.50 o                         
   3   7   9         28.38         -1.66        34.01 o                         
   4   7   9          1.50        -22.87        22.52 o                         
   5   7   9          0.02         21.04        25.21 o                         
 -18   0  10         86.47         54.85        46.75 o                         
 -17   0  10         22.74         16.83        41.14 o                         
 -16   0  10         18.06         75.42        41.14 o                         
 -15   0  10       1821.53       1747.03        77.29 o                         
 -14   0  10         41.81         65.44        36.77 o                         
 -13   0  10        104.95        130.26        34.28 o                         
 -12   0  10       1281.96       1189.82        59.21 o                         
 -11   0  10         22.34         34.90        30.54 o                         
 -10   0  10       1254.54       1177.44        75.10 o                         
  -9   0  10        341.94        342.18        21.30 o                         
  -8   0  10        248.01        280.75        15.33 o                         
  -7   0  10        298.59        302.06        19.92 o                         
  -6   0  10        116.28        100.29        15.32 o                         
  -5   0  10         62.98         95.92        20.43 o                         
  -4   0  10          1.95         -4.60        13.28 o                         
  -3   0  10        490.31        453.60        26.92 o                         
  -2   0  10        512.32        518.60        21.53 o                         
  -1   0  10        889.44        921.00        25.19 o                         
   0   0  10        495.87        544.44        35.77 o                         
   1   0  10        235.89        262.33        26.66 o                         
   2   0  10       5763.52       5837.16       100.25 o                         
   3   0  10       1641.61       1688.23        84.45 o                         
   4   0  10       1561.76       1592.34        47.69 o                         
   5   0  10        294.52        275.00        29.92 o                         
   6   0  10        298.76        334.29        29.63 o                         
   7   0  10        116.38        139.59        42.38 o                         
   8   0  10         40.58         31.58        25.20 o                         
   9   0  10          5.43         -4.99        25.72 o                         
  10   0  10        136.27        118.26        28.15 o                         
  11   0  10         32.71         -0.94        29.62 o                         
  12   0  10          4.70          5.96        29.20 o                         
  13   0  10         69.22         49.24        51.73 o                         
 -18   1  10         65.24         94.51        45.19 o                         
 -17   1  10          5.81        -36.43        29.69 o                         
 -16   1  10         96.32         80.09        31.79 o                         
 -15   1  10          0.54         -2.00        26.66 o                         
 -14   1  10       2615.06       2677.88        65.11 o                         
 -13   1  10         32.49         10.97        23.11 o                         
 -12   1  10        323.98        349.30        19.39 o                         
 -11   1  10        661.69        664.11        25.07 o                         
 -10   1  10         35.96         70.13        18.00 o                         
  -9   1  10          5.08         11.11        12.57 o                         
  -8   1  10         14.64         22.35        23.68 o                         
  -7   1  10         47.79         46.79        10.54 o                         
  -6   1  10          4.23         -3.57        11.43 o                         
  -5   1  10         75.50         86.70        10.37 o                         
  -4   1  10          0.05         12.01         9.73 o                         
  -3   1  10          0.65          8.41         9.76 o                         
  -2   1  10        161.50        160.69        10.97 o                         
  -1   1  10        109.28        110.63         9.96 o                         
   0   1  10        473.22        465.58        14.40 o                         
   1   1  10         14.74         21.07         8.81 o                         
   2   1  10       3973.15       3876.28        52.90 o                         
   3   1  10        267.35        279.41        18.61 o                         
   4   1  10        440.30        429.63        21.30 o                         
   5   1  10         50.54         77.90        16.87 o                         
   6   1  10        112.44        128.86        27.17 o                         
   7   1  10          0.02         -2.76        16.73 o                         
   8   1  10         35.94         42.06        19.34 o                         
   9   1  10         57.21         66.66        19.71 o                         
  10   1  10         16.31         31.22        18.58 o                         
  11   1  10        226.67        151.76        21.89 o                         
  12   1  10        173.86        170.42        26.77 o                         
  13   1  10          0.34          3.49        35.69 o                         
 -18   2  10         15.91         74.73        33.71 o                         
 -17   2  10         12.03         55.46        31.65 o                         
 -16   2  10          7.33          2.79        36.77 o                         
 -15   2  10         18.54         20.55        34.59 o                         
 -14   2  10          1.74          1.30        19.69 o                         
 -13   2  10        249.38        263.57        21.37 o                         
 -12   2  10        331.80        320.51        40.58 o                         
 -11   2  10        203.23        186.16        37.71 o                         
 -10   2  10        306.40        340.02        17.51 o                         
  -9   2  10          5.69         -8.13        15.56 o                         
  -8   2  10        260.21        268.23        15.97 o                         
  -7   2  10        398.44        422.68        19.31 o                         
  -6   2  10        154.53        177.14        17.99 o                         
  -5   2  10         19.49         30.69        11.27 o                         
  -4   2  10          0.00          1.77        13.58 o                         
  -3   2  10        352.76        363.11        13.42 o                         
  -2   2  10          1.07         -8.59        11.06 o                         
  -1   2  10         52.06         54.51        10.13 o                         
   0   2  10         22.09          8.53        11.57 o                         
   1   2  10        257.25        260.91        13.61 o                         
   2   2  10        274.48        282.54        13.68 o                         
   3   2  10        536.67        554.50        33.74 o                         
   4   2  10        737.62        694.79        26.37 o                         
   5   2  10         23.95         -4.37        16.49 o                         
   6   2  10         70.17         67.23        17.90 o                         
   7   2  10         91.17         60.70        18.30 o                         
   8   2  10        388.95        406.65        23.05 o                         
   9   2  10        156.89        158.49        20.00 o                         
  10   2  10         14.28         36.72        20.22 o                         
  11   2  10          0.00         18.11        20.06 o                         
  12   2  10         93.05        111.64        52.13 o                         
 -17   3  10          0.66         15.10        31.23 o                         
 -16   3  10          0.04         -4.51        36.10 o                         
 -15   3  10         23.19          3.93        21.01 o                         
 -14   3  10         14.11          5.28        20.52 o                         
 -13   3  10         21.49         51.80        20.80 o                         
 -12   3  10          5.36        -25.80        27.41 o                         
 -11   3  10         41.22         62.15        19.51 o                         
 -10   3  10         22.63         28.29        15.01 o                         
  -9   3  10        138.78        135.59        15.71 o                         
  -8   3  10        114.05         92.05        15.38 o                         
  -7   3  10         10.21         17.57        15.84 o                         
  -6   3  10        214.38        193.63        18.59 o                         
  -5   3  10        211.70        183.04        17.80 o                         
  -4   3  10        165.86        164.45        14.35 o                         
  -3   3  10        158.15        144.40        14.03 o                         
  -2   3  10        373.35        381.46        16.22 o                         
  -1   3  10         37.15         40.09        13.55 o                         
   0   3  10          2.99          5.47        19.31 o                         
   1   3  10          8.30          3.20        13.08 o                         
   2   3  10         82.73         90.17        17.04 o                         
   3   3  10        183.02        191.30        18.71 o                         
   4   3  10          7.71          7.41        16.68 o                         
   5   3  10          0.40         13.29        18.10 o                         
   6   3  10         90.76        108.74        19.07 o                         
   7   3  10         64.10         40.93        18.68 o                         
   8   3  10        230.18        230.24        21.47 o                         
   9   3  10         99.41         84.60        20.17 o                         
  10   3  10         15.11          6.94        20.19 o                         
  11   3  10          3.87        -16.02        26.63 o                         
 -16   4  10          0.01          1.58        24.68 o                         
 -15   4  10          4.12         30.77        24.96 o                         
 -14   4  10         20.20         37.32        31.16 o                         
 -13   4  10         43.14         42.98        22.95 o                         
 -12   4  10         81.88        104.13        23.28 o                         
 -11   4  10         66.86         86.51        20.08 o                         
 -10   4  10         58.80         39.22        18.49 o                         
  -9   4  10        163.31        158.54        19.83 o                         
  -8   4  10         22.99         12.84        18.05 o                         
  -7   4  10        363.51        382.96        30.10 o                         
  -6   4  10         60.92         53.02        20.08 o                         
  -5   4  10        136.84        141.92        18.83 o                         
  -4   4  10         41.27         36.15        17.69 o                         
  -3   4  10          0.01        -13.12        13.95 o                         
  -2   4  10        899.53        833.69        27.01 o                         
  -1   4  10         78.37         64.61        15.79 o                         
   0   4  10          0.71          9.06        13.65 o                         
   1   4  10         39.34         54.91        14.83 o                         
   2   4  10        143.91        137.23        18.31 o                         
   3   4  10         20.91          7.40        18.16 o                         
   4   4  10        162.49        180.09        20.44 o                         
   5   4  10          0.09          0.84        18.85 o                         
   6   4  10          4.37         26.66        19.04 o                         
   7   4  10          7.74         -9.44        18.98 o                         
   8   4  10         13.32          6.77        20.12 o                         
   9   4  10         33.37         12.44        20.79 o                         
  10   4  10          4.24         27.11        27.10 o                         
 -14   5  10          2.23         -1.64        23.57 o                         
 -13   5  10          9.64         -5.41        24.59 o                         
 -12   5  10         32.16         44.47        34.33 o                         
 -11   5  10         27.69         27.68        23.84 o                         
 -10   5  10        118.08        139.46        21.60 o                         
  -9   5  10        208.73        195.78        21.45 o                         
  -8   5  10        490.73        516.08        25.69 o                         
  -7   5  10         14.39        -12.06        19.39 o                         
  -6   5  10         15.09         44.66        23.39 o                         
  -5   5  10        197.24        172.56        21.06 o                         
  -4   5  10         10.55         15.12        19.33 o                         
  -3   5  10         66.76         65.57        18.71 o                         
  -2   5  10         15.62         20.20        19.33 o                         
  -1   5  10        608.42        624.29        36.63 o                         
   0   5  10          8.25         -0.90        16.63 o                         
   1   5  10         10.26         28.56        16.75 o                         
   2   5  10         66.84         96.61        20.19 o                         
   3   5  10         27.71         15.50        19.94 o                         
   4   5  10         20.13         44.03        25.91 o                         
   5   5  10         49.95         64.01        27.22 o                         
   6   5  10        205.62        277.56        28.41 o                         
   7   5  10        172.01        171.48        27.73 o                         
   8   5  10        154.84        142.76        28.00 o                         
 -11   6  10          4.67        -16.20        27.22 o                         
 -10   6  10        291.89        274.50        29.28 o                         
  -9   6  10         63.74         71.89        24.50 o                         
  -8   6  10          9.76        -14.19        28.92 o                         
  -7   6  10        109.04        128.51        24.51 o                         
  -6   6  10          3.47         24.08        22.40 o                         
  -5   6  10          0.09        -21.24        20.94 o                         
  -4   6  10         71.28         61.23        22.52 o                         
  -3   6  10        556.80        583.51        32.24 o                         
  -2   6  10        406.32        313.56        28.24 o                         
  -1   6  10         84.23         66.77        25.14 o                         
   0   6  10          2.75         -7.02        24.50 o                         
   1   6  10        102.17        125.52        22.13 o                         
   2   6  10         20.93         36.58        21.93 o                         
   3   6  10         45.44         65.02        25.26 o                         
   4   6  10         63.83         80.18        25.55 o                         
   5   6  10         24.47         10.48        44.83 o                         
   6   6  10         91.86        123.73        28.86 o                         
  -6   7  10          1.79         -9.24        24.54 o                         
  -5   7  10         44.40         33.15        25.30 o                         
  -4   7  10         28.17         10.54        32.28 o                         
  -3   7  10        199.50        207.57        29.61 o                         
  -2   7  10          0.33        -11.35        32.14 o                         
  -1   7  10         34.08         33.89        30.35 o                         
   0   7  10          1.50        -18.01        27.27 o                         
   1   7  10         13.24         40.51        53.60 o                         
 -17   1  11         79.76         63.96        34.14 o                         
 -16   1  11          4.60        -30.22        32.58 o                         
 -15   1  11        410.61        414.51        37.46 o                         
 -14   1  11         22.69         21.02        29.92 o                         
 -13   1  11         41.31         50.09        27.11 o                         
 -12   1  11        111.88         94.65        27.92 o                         
 -11   1  11          7.93          3.28        24.63 o                         
 -10   1  11        128.87        111.90        28.73 o                         
  -9   1  11         14.51        -23.83        18.71 o                         
  -8   1  11        134.00        147.08        19.93 o                         
  -7   1  11         20.81         15.56        22.56 o                         
  -6   1  11        130.89        124.83        13.02 o                         
  -5   1  11         78.23         40.48        12.96 o                         
  -4   1  11          9.80          6.91        12.64 o                         
  -3   1  11          1.67         -4.85        11.33 o                         
  -2   1  11        207.57        215.02        15.65 o                         
  -1   1  11        269.79        328.90        15.56 o                         
   0   1  11          4.71         -7.57        16.78 o                         
   1   1  11        292.95        353.42        24.74 o                         
   2   1  11         15.89         10.11        17.88 o                         
   3   1  11         39.22         55.43        18.17 o                         
   4   1  11         44.30         38.31        18.23 o                         
   5   1  11          0.93         -3.47        18.42 o                         
   6   1  11         37.17         69.71        20.58 o                         
   7   1  11          0.25         -1.82        20.23 o                         
   8   1  11         24.74         49.81        21.69 o                         
   9   1  11          4.10         10.00        22.30 o                         
  10   1  11        153.44        178.27        24.38 o                         
  11   1  11          6.86        -28.14        26.69 o                         
 -16   2  11        778.27        785.64        71.99 o                         
 -15   2  11         23.11         38.64        50.48 o                         
 -14   2  11        162.35        192.24        32.03 o                         
 -13   2  11         89.12         84.53        27.52 o                         
 -12   2  11         72.92         67.87        20.69 o                         
 -11   2  11        192.82        184.35        36.84 o                         
 -10   2  11        154.12        150.00        16.50 o                         
  -9   2  11          5.67         19.68        15.41 o                         
  -8   2  11          0.79         -6.36        19.15 o                         
  -7   2  11         82.67         53.23        15.70 o                         
  -6   2  11         92.94         80.21        15.17 o                         
  -5   2  11         55.82         56.33        15.05 o                         
  -4   2  11          2.76          6.63        13.92 o                         
  -3   2  11        236.88        231.71        14.07 o                         
  -2   2  11        124.68        122.25        12.84 o                         
  -1   2  11        305.84        316.25        14.09 o                         
   0   2  11        234.23        249.16        20.34 o                         
   1   2  11       2202.13       2225.99        41.78 o                         
   2   2  11         13.00         10.17        18.49 o                         
   3   2  11         17.00         32.66        19.04 o                         
   4   2  11        336.86        315.20        22.39 o                         
   5   2  11          7.53        -28.41        18.94 o                         
   6   2  11          9.00         12.92        19.76 o                         
   7   2  11         31.78         19.15        20.81 o                         
   8   2  11          8.08         -7.42        21.23 o                         
   9   2  11          8.36        -20.95        21.35 o                         
  10   2  11         24.04         49.82        23.34 o                         
 -15   3  11        379.57        333.62        62.95 o                         
 -14   3  11          2.51        -16.34        25.38 o                         
 -13   3  11          2.79         11.02        22.18 o                         
 -12   3  11         20.71         43.47        21.95 o                         
 -11   3  11        183.16        227.15        22.30 o                         
 -10   3  11         44.49         56.40        16.79 o                         
  -9   3  11          0.11         20.47        16.47 o                         
  -8   3  11          0.14        -21.38        25.22 o                         
  -7   3  11         16.13          9.10        24.74 o                         
  -6   3  11         66.34         92.72        17.03 o                         
  -5   3  11        209.54        149.41        17.00 o                         
  -4   3  11         45.77         46.68        17.08 o                         
  -3   3  11         40.96         48.77        15.99 o                         
  -2   3  11          0.01          7.19        13.14 o                         
  -1   3  11         39.80         39.89        13.09 o                         
   0   3  11        104.12        118.23        16.00 o                         
   1   3  11         36.93         42.74        19.13 o                         
   2   3  11         20.79         20.40        19.63 o                         
   3   3  11         45.55         27.46        22.76 o                         
   4   3  11         11.64         45.07        20.08 o                         
   5   3  11        129.48        170.44        22.43 o                         
   6   3  11          5.50         37.07        21.48 o                         
   7   3  11         12.29        -13.50        20.95 o                         
   8   3  11          0.00        -18.38        21.27 o                         
   9   3  11         24.14         45.33        22.66 o                         
 -14   4  11         24.47         58.24        26.68 o                         
 -13   4  11         25.78         44.52        22.68 o                         
 -12   4  11         76.55         77.80        24.41 o                         
 -11   4  11        273.79        279.94        24.04 o                         
 -10   4  11         43.71         44.99        19.06 o                         
  -9   4  11         36.22         29.84        18.53 o                         
  -8   4  11        192.47        183.52        25.08 o                         
  -7   4  11        129.16        128.21        33.89 o                         
  -6   4  11          1.21         21.25        19.51 o                         
  -5   4  11        204.03        192.58        21.44 o                         
  -4   4  11        700.85        715.97        28.40 o                         
  -3   4  11        372.09        321.32        22.81 o                         
  -2   4  11          4.91          7.65        19.88 o                         
  -1   4  11          8.90          8.75        19.33 o                         
   0   4  11        189.00        192.66        22.62 o                         
   1   4  11         24.07         22.08        30.05 o                         
   2   4  11          0.06        -30.09        20.06 o                         
   3   4  11         37.50         22.40        20.36 o                         
   4   4  11         53.77         93.95        25.10 o                         
   5   4  11         67.22         82.83        22.26 o                         
   6   4  11        200.94        241.98        24.15 o                         
   7   4  11        328.53        241.88        25.22 o                         
   8   4  11         32.14         50.46        24.17 o                         
 -12   5  11         43.16         65.74        28.87 o                         
 -11   5  11          9.46         28.96        27.65 o                         
 -10   5  11          0.23         15.87        22.43 o                         
  -9   5  11         35.27         46.34        22.72 o                         
  -8   5  11          7.27         19.27        22.76 o                         
  -7   5  11         55.34         48.72        20.95 o                         
  -6   5  11         55.28         30.47        22.24 o                         
  -5   5  11         44.89         27.91        21.94 o                         
  -4   5  11        291.99        294.66        24.36 o                         
  -3   5  11        379.13        327.12        24.56 o                         
  -2   5  11        383.68        361.90        24.75 o                         
  -1   5  11         23.35          7.19        25.10 o                         
   0   5  11          0.61         17.32        25.22 o                         
   1   5  11          7.25         25.04        22.56 o                         
   2   5  11         16.64        -23.70        22.02 o                         
   3   5  11          1.79        -28.30        32.67 o                         
   4   5  11        309.45        334.51        30.68 o                         
   5   5  11         56.71         60.17        38.56 o                         
  -8   6  11        152.55        114.61        23.90 o                         
  -7   6  11          0.17         21.46        22.80 o                         
  -6   6  11         11.07         40.73        24.35 o                         
  -5   6  11          5.56         -4.92        27.93 o                         
  -4   6  11         83.46         62.62        28.25 o                         
  -3   6  11        131.40        120.62        29.63 o                         
  -2   6  11          0.14         13.49        27.53 o                         
  -1   6  11         48.77         12.93        28.56 o                         
   0   6  11         97.05         79.76        35.05 o                         
   1   6  11         22.89         48.30        36.47 o                         
   2   6  11         86.20         83.07        50.80 o                         
 -15   0  12        167.14        242.45        51.73 o                         
 -14   0  12         18.37         11.84        42.38 o                         
 -13   0  12        309.31        379.57        50.48 o                         
 -12   0  12         47.07        100.35        41.76 o                         
 -11   0  12          1.54        -23.06        36.15 o                         
 -10   0  12          0.09         29.92        36.77 o                         
  -9   0  12        276.78        268.46        30.17 o                         
  -8   0  12         21.75          5.39        53.29 o                         
  -7   0  12         12.56          1.32        24.55 o                         
  -6   0  12        146.88        147.60        21.10 o                         
  -5   0  12        155.08        133.89        21.33 o                         
  -4   0  12          9.65         20.86        18.73 o                         
  -3   0  12        109.79        126.90        20.29 o                         
  -2   0  12          6.74         24.69        30.54 o                         
  -1   0  12         15.72         42.23        29.25 o                         
   0   0  12       2875.74       2820.03        71.05 o                         
   1   0  12        306.94        400.76        49.86 o                         
   2   0  12        117.44        102.88        31.06 o                         
   3   0  12        433.02        420.21        35.94 o                         
   4   0  12        102.60        115.15        31.44 o                         
   5   0  12          0.35          4.01        61.39 o                         
   6   0  12          0.63         12.35        32.37 o                         
   7   0  12        116.52        130.09        35.94 o                         
   8   0  12          4.29         48.36        35.21 o                         
 -15   1  12          5.70         -1.65        50.48 o                         
 -14   1  12        472.62        430.74        58.28 o                         
 -13   1  12         64.02         64.88        31.21 o                         
 -12   1  12         31.62         21.37        28.36 o                         
 -11   1  12        117.07        121.88        42.07 o                         
 -10   1  12        156.97        172.18        33.68 o                         
  -9   1  12        125.22        108.42        21.90 o                         
  -8   1  12        263.63        265.95        21.46 o                         
  -7   1  12          0.04         13.17        19.52 o                         
  -6   1  12         61.48         69.53        16.86 o                         
  -5   1  12          0.07         16.10        16.40 o                         
  -4   1  12         74.01         97.58        14.54 o                         
  -3   1  12          0.53         -9.51        13.10 o                         
  -2   1  12         61.86         47.68        21.02 o                         
  -1   1  12        451.33        507.46        28.43 o                         
   0   1  12        694.67        722.07        37.69 o                         
   1   1  12         18.44         -5.62        21.02 o                         
   2   1  12        159.90        151.50        22.59 o                         
   3   1  12        264.40        246.29        31.96 o                         
   4   1  12         16.15          6.51        31.40 o                         
   5   1  12        112.98         68.06        22.40 o                         
   6   1  12        162.26        180.61        24.80 o                         
   7   1  12        141.23        199.23        25.88 o                         
   8   1  12         38.56         49.74        24.68 o                         
 -14   2  12        292.16        302.21        71.36 o                         
 -13   2  12         14.72        -49.68        43.94 o                         
 -12   2  12          0.01          8.99        28.98 o                         
 -11   2  12         39.06         50.61        23.47 o                         
 -10   2  12          7.24         -5.78        18.81 o                         
  -9   2  12          7.65         -2.51        20.19 o                         
  -8   2  12          0.61        -28.37        18.91 o                         
  -7   2  12         16.89         33.44        17.31 o                         
  -6   2  12         83.83         83.35        17.55 o                         
  -5   2  12         35.31         21.22        16.75 o                         
  -4   2  12        427.83        423.25        20.42 o                         
  -3   2  12          6.03         -2.46        15.37 o                         
  -2   2  12         30.64         55.92        20.87 o                         
  -1   2  12        565.35        595.68        32.88 o                         
   0   2  12          7.43          8.24        20.77 o                         
   1   2  12         10.58         17.72        21.27 o                         
   2   2  12         52.43        107.17        22.19 o                         
   3   2  12        247.66        284.89        24.55 o                         
   4   2  12          7.64        -10.44        24.11 o                         
   5   2  12          6.05         12.13        23.16 o                         
   6   2  12          1.32         -7.88        23.08 o                         
   7   2  12         41.45         46.46        34.09 o                         
   8   2  12          7.41         -1.78        24.29 o                         
 -13   3  12        580.14        602.27        53.13 o                         
 -12   3  12         73.16        106.48        31.04 o                         
 -11   3  12         64.87         14.67        21.39 o                         
 -10   3  12         26.75         13.72        19.14 o                         
  -9   3  12         61.02         70.62        19.73 o                         
  -8   3  12          2.80          7.17        17.44 o                         
  -7   3  12        130.48         82.30        19.17 o                         
  -6   3  12        101.93        110.37        19.03 o                         
  -5   3  12          6.25         21.43        18.13 o                         
  -4   3  12         90.70         94.33        18.55 o                         
  -3   3  12         62.90        108.93        18.66 o                         
  -2   3  12        151.64        109.76        26.18 o                         
  -1   3  12         18.41          5.87        23.66 o                         
   0   3  12        165.90        206.12        23.81 o                         
   1   3  12        200.82        214.12        25.82 o                         
   2   3  12         18.64          9.22        25.51 o                         
   3   3  12        390.05        413.57        26.74 o                         
   4   3  12         60.12         53.59        23.09 o                         
   5   3  12          9.02         16.73        23.68 o                         
   6   3  12          5.65         24.12        24.44 o                         
 -11   4  12         92.05         74.91        24.12 o                         
 -10   4  12         79.95         78.16        21.39 o                         
  -9   4  12          8.10         13.07        22.50 o                         
  -8   4  12         12.31        -16.74        20.38 o                         
  -7   4  12          0.26        -16.55        19.73 o                         
  -6   4  12         34.64         31.38        20.47 o                         
  -5   4  12          8.89         27.21        20.04 o                         
  -4   4  12          0.28         28.16        19.80 o                         
  -3   4  12          0.12         10.43        24.10 o                         
  -2   4  12         48.81         31.17        28.05 o                         
  -1   4  12         45.55         72.25        42.44 o                         
   0   4  12        187.11        193.89        29.50 o                         
   1   4  12          0.14         24.58        23.95 o                         
   2   4  12        131.92        127.24        25.11 o                         
   3   4  12         12.26         27.01        24.11 o                         
   4   4  12         46.26         50.39        34.28 o                         
  -8   5  12         27.76         87.28        24.22 o                         
  -7   5  12         84.09         69.54        23.54 o                         
  -6   5  12         10.56         14.28        25.10 o                         
  -5   5  12          0.29        -10.32        24.61 o                         
  -4   5  12          0.10          1.28        24.64 o                         
  -3   5  12          0.21         41.44        25.63 o                         
  -2   5  12        102.72        114.71        30.31 o                         
  -1   5  12         70.25        110.20        29.90 o                         
   0   5  12         13.90        -13.13        54.95 o                         
   1   5  12         10.84        -24.30        41.45 o                         
 -12   1  13         21.19         51.54        27.35 o                         
 -11   1  13         30.62         80.08        27.52 o                         
 -10   1  13          1.96          4.61        29.94 o                         
  -9   1  13          9.02         18.58        21.84 o                         
  -8   1  13         22.23          1.21        23.31 o                         
  -7   1  13         92.16         82.44        21.13 o                         
  -6   1  13         35.89         14.92        20.06 o                         
  -5   1  13        190.92        241.38        20.95 o                         
  -4   1  13          0.00        -15.37        26.95 o                         
  -3   1  13         43.48         19.29        27.95 o                         
  -2   1  13        228.64        269.44        26.81 o                         
  -1   1  13        251.25        248.38        31.40 o                         
   0   1  13         68.81         85.94        25.23 o                         
   1   1  13        610.12        648.86        30.54 o                         
   2   1  13         84.81         92.52        25.03 o                         
   3   1  13         30.20         30.69        24.62 o                         
   4   1  13          3.27        -35.72        23.81 o                         
   5   1  13         38.24         43.44        25.03 o                         
 -11   2  13         24.86         16.43        26.64 o                         
 -10   2  13         79.81         40.46        23.96 o                         
  -9   2  13          3.00         17.82        23.14 o                         
  -8   2  13        217.26        224.19        33.20 o                         
  -7   2  13        168.76        193.14        21.40 o                         
  -6   2  13          5.47         24.14        19.64 o                         
  -5   2  13        137.46        136.06        21.02 o                         
  -4   2  13        110.14        158.64        29.55 o                         
  -3   2  13         75.54        131.42        38.07 o                         
  -2   2  13        135.21        155.52        30.09 o                         
  -1   2  13        563.03        536.60        44.67 o                         
   0   2  13          8.69          3.93        24.78 o                         
   1   2  13          9.46         14.92        25.73 o                         
   2   2  13          0.25         -8.21        24.81 o                         
   3   2  13         24.46         71.54        25.62 o                         
   4   2  13          0.06         18.79        26.72 o                         
 -10   3  13          9.50          5.03        25.06 o                         
  -9   3  13         15.76         61.47        20.29 o                         
  -8   3  13        137.45        103.26        20.63 o                         
  -7   3  13         12.17        -30.89        20.60 o                         
  -6   3  13          2.50         21.95        21.38 o                         
  -5   3  13         27.82         16.34        24.20 o                         
  -4   3  13         20.74         43.10        29.62 o                         
  -3   3  13        341.96        347.82        32.66 o                         
  -2   3  13        104.18        157.20        31.90 o                         
  -1   3  13        412.55        329.00        38.32 o                         
   0   3  13          4.97         -7.18        65.74 o                         
   1   3  13        182.25        175.69        32.33 o                         
   2   3  13        202.26        260.50        29.19 o                         
  -6   4  13         16.16         47.88        23.78 o                         
  -5   4  13          7.04         27.49        27.72 o                         
  -4   4  13          0.26          0.19        30.70 o                         
  -3   4  13         72.61         56.25        32.96 o                         
  -2   4  13        309.00        344.74        34.64 o                         
  -1   4  13         70.27         82.25        33.28 o                         
  -8   0  14        300.08        308.65        47.06 o                         
  -7   0  14        294.54        385.80        64.20 o                         
  -6   0  14        180.19        257.41        61.08 o                         
  -5   0  14          1.41         52.98        52.98 o                         
  -4   0  14         21.44          8.10        49.86 o                         
  -3   0  14          2.25         14.96        51.73 o                         
  -2   0  14         39.77        -13.68        40.09 o                         
  -1   0  14          0.24        -47.32        41.21 o                         
   0   0  14         31.11        125.72        64.82 o                         
  -7   1  14         11.59         -0.03        40.10 o                         
  -6   1  14        145.72        128.43        41.16 o                         
  -5   1  14         20.17         52.54        41.21 o                         
  -4   1  14        165.00        203.43        40.92 o                         
  -3   1  14          8.68         28.89        31.40 o                         
  -2   1  14          0.04        -29.86        31.42 o                         
  -1   1  14          0.17          8.50        45.45 o                         
   0   1  14         20.26         53.39        29.03 o                         
  -4   2  14          0.83         43.24        33.45 o                         
  -3   2  14          2.27         30.99        57.84 o                         
                                                                                
